# Supplementary material for: A conserved fungal glycosyltransferase facilitates pathogenesis of plants by enabling hyphal growth on solid surfaces
Source: PLoS Pathog. 2017 Oct 11;13(10):e1006672. doi: 10.1371/journal.ppat.1006672 (PMC5653360; doi:10.1371/journal.ppat.1006672)
Supplement: S1 Table — (XLSX) [file ppat.1006672.s017.xlsx]

## Sheet: Data summary
Each taxonimic class was subjected to Blastp at e-value cut off for similarity of 1e-5; 1e-60 and 1e-100
The number of similar proteins retruned at each cut off is indicated in columns 3-5 (C-E)
Summary of species counts. Each species contributes a value of 1 to the overall total at each Blastp cut-off for each taxonomic class if a similar protein is detected
Class	No. species / genomes	e-5	e-60	e-100
Pucciniomycotina	38	15	14	0
Ustilaginomycotina	19	9	9	0
Agaricomycotina	228	219	218	0
Pezizomycetes	19	0	0	0
Orbiliomycetes	2	2	2	2
Eurotiomycetes	115	112	112	108
Dothideomycetes	116	116	116	111
Lecanoromycetes	4	4	4	4
Leotiomycetes	28	28	28	27
Sordariomycetes	114	114	113	110
Xylonomycetes	3	3	3	3
Saccharomycotina	51	0	0	0
Taphrinomycotina	10	0	0	0
Mortierellomycotina	4	4	4	0
Mucoromycotina	38	37	35	0
Entomophthoromycotina	3	1	1	0
Kickxellomycotina	6	0	0	0
Blastocladiomycotina	3	0	0	0
Chytridomycotina	9	5	4	0
Neocallimastigomycota	5	0	0	0
Microsporidia	8	0	0	0
Average no. of similar sequnces per species genome when present
Class	e-5	e-60	e-100
Pucciniomycotina	1.07	1.07	0
Ustilaginomycotina	1	1	0
Agaricomycotina	1.09	1.04	0
Pezizomycetes	0	0	0
Orbiliomycetes	1	1	1
Eurotiomycetes	1.87	1.36	1.02
Dothideomycetes	2.16	1.51	1.05
Lecanoromycetes	2.75	2.25	1
Leotiomycetes	3.5	2.11	1.37
Sordariomycetes	2.35	1.24	1.04
Xylonomycetes	1.67	1.67	1
Saccharomycotina	0	0	0
Taphrinomycotina	0	0	0
Mortierellomycotina	2	2	0
Mucoromycotina	2.38	2.17	0
Entomophthoromycotina	6	6	0
Kickxellomycotina	0	0	0
Blastocladiomycotina	0	0	0
Chytridomycotina	1	1	0
Neocallimastigomycota	0	0	0
Microsporidia	0	0	0

## Sheet: Pezizomycetes
Organism	Database used	Hits e-5
Ascobolus immersus RN42 v1.0	Ascim1_GeneCatalog_proteins_20121221.aa	0
Ascodesmis nigricans CBS 389.68 v1.0	Ascni1_GeneCatalog_proteins_20141120.aa	0
Caloscypha fulgens ATCC 42695 v1.0	Calful1_GeneCatalog_proteins_20160326.aa	0
Choiromyces venosus 120613-1 v1.0	Chove1_GeneCatalog_proteins_20131210.aa	0
Gyromitra esculenta CBS101906 v1.0	Gyresc1_GeneCatalog_proteins_20160326.aa	0
Trichophaea hybrida UTF0779 v1.0	Trihyb1_GeneCatalog_proteins_20161123.aa	0
Tuber borchii Tbo3840 v1.0	Tubbor1_GeneCatalog_proteins_20160610.aa	0
Tuber melanosporum Mel28 v1.0	Tubme1_GeneCatalog_proteins_20111120.aa	0
Wilcoxina mikolae CBS 423.85 v1.0	Wilmi1_GeneCatalog_proteins_20130716.aa	0
Kalaharituber pfeilii F3 v1.0	Kalpfe1_GeneCatalog_proteins_20151214.aa	0
Morchella conica CCBAS932 v1.0	Morco1_GeneCatalog_proteins_20140113.aa	0
Morchella importuna SCYDJ1-A1 v1.0	Morimp1_GeneCatalog_proteins_20150807.aa	0
Plectania melastoma CBS 918.72 v1.0	Plemel1_GeneCatalog_proteins_20160326.aa	0
Pyronema confluens CBS100304	Pyrco1_GeneCatalog_proteins_20131110.aa	0
Sarcoscypha coccinea ATCC 58028 v1.0	Sarco1_GeneCatalog_proteins_20150213.aa	0
Terfezia boudieri ATCC MYA-4762 v1.1	Terbo2_GeneCatalog_proteins_20141124.aa	0
Terfezia claveryi T7 v1.0	Tercla1_GeneCatalog_proteins_20170113.aa	0

## Sheet: Eurotiomycetes
Talaromyces stipitatus ATCC 10500	Talst1_2_GeneCatalog_proteins_20140114.aa	5	3	3
Blastomyces dermatitidis SLH14081	Blade1_GeneCatalog_proteins_20130826.aa	5	2	2
Histoplasma capsulatum NAm1	Hisca1_GeneCatalog_proteins_20130826.aa	5	3	1
Coccidioides immitis RS	Cocim1_GeneCatalog_proteins_20130907.aa	3	3	1
Fonsecaea pedrosoi CBS 271.37	Fonpe1_GeneCatalog_proteins_20160901.aa	5	2	1
Cladophialophora psammophila CBS 110553	Claps1_GeneCatalog_proteins_20160902.aa	4	2	1
Exophiala spinifera CBS89968	Exosp1_GeneCatalog_proteins_20160827.aa	4	2	1
Aspergillus campestris IBT 28561 v1.0	Aspcam1_GeneCatalog_proteins_20140128.aa	3	2	1
Aspergillus novofumigatus IBT 16806 v1.0	Aspnov1_GeneCatalog_proteins_20140201.aa	3	2	1
Aspergillus ochraceoroseus IBT 24754 v1.0	Aspoch1_GeneCatalog_proteins_20140127.aa	3	2	1
Aspergillus ochraceoroseus SRRC1432	Aspoch1432_1_GeneCatalog_proteins_20160917.aa	3	2	1
Aspergillus wentii v1.0	Aspwe1_GeneCatalog_proteins_20120711.aa	3	2	1
Capronia coronata CBS 617.96	Capcor1_GeneCatalog_proteins_20160902.aa	3	2	1
Cladophialophora immunda CBS83496	Claim1_GeneCatalog_proteins_20160902.aa	3	2	1
Exophiala aquamarina CBS 119918	Exoaq1_GeneCatalog_proteins_20160901.aa	3	2	1
Exophiala dermatitidis UT8656	Exode1_GeneCatalog_proteins_20160902.aa	3	2	1
Exophiala oligosperma CBS72588	Exool1_GeneCatalog_proteins_20160902.aa	3	2	1
Exophiala xenobiotica CBS118157	Exoxe1_GeneCatalog_proteins_20160828.aa	3	2	1
Fonsecaea multimorphosa CBS 102226	Fonmu1_GeneCatalog_proteins_20160827.aa	3	2	1
Aspergillus clavatus NRRL 1 from AspGD	Aspcl1_GeneCatalog_proteins_20120815.aa	2	2	1
Aspergillus fumigatus A1163	Aspfu_A1163_1_GeneCatalog_proteins_20140107.aa	2	2	1
Aspergillus fumigatus Af293 from AspGD	Aspfu1_GeneCatalog_proteins_20120808.aa	2	2	1
Aspergillus rambellii SRRC1468	Aspram1_GeneCatalog_proteins_20160917.aa	2	2	1
Aspergillus sydowii CBS 593.65 v1.0	Aspsy1_GeneCatalog_proteins_20120625.aa	2	2	1
Aspergillus terreus NIH 2624	Aspte1_GeneCatalog_proteins_20120919.aa	2	2	1
Aspergillus udagawae IFM 46973	Aspuda1_GeneCatalog_proteins_20160920.aa	2	2	1
Aspergillus versicolor v1.0	Aspve1_GeneCatalog_proteins_20120621.aa	2	2	1
Aspergillus zonatus v1.0	Aspzo1_GeneCatalog_proteins_20121010.aa	2	2	1
Capronia epimyces CBS 606.96	Capep1_GeneCatalog_proteins_20160831.aa	2	2	1
Cladophialophora carrionii CBS 160.54	Claca1_GeneCatalog_proteins_20160902.aa	2	2	1
Cyphellophora europaea CBS 101466	Cypeu1_GeneCatalog_proteins_20160902.aa	2	2	1
Monascus ruber NRRL 1597 v1.0	Monru1_GeneCatalog_proteins_20121211.aa	2	2	1
Neosartorya fischeri NRRL 181	Neofi1_GeneCatalog_proteins_20120815.aa	2	2	1
Talaromyces marneffei ATCC 18224	Talma1_2_GeneCatalog_proteins_20140114.aa	2	2	1
Talaromyces proteolyticus PMI_201 v1.0	Talpro1_GeneCatalog_proteins_20161118.aa	2	2	1
Uncinocarpus reesii 1704	Uncre1_GeneCatalog_proteins_20131024.aa	2	2	1
Cladophialophora bantiana CBS 173.52	Claba1_GeneCatalog_proteins_20160826.aa	4	1	1
Exophiala alcalophila ATCC 48519 v1.0	Exoalc1_GeneCatalog_proteins_20160519.aa	3	1	1
Exophiala alcalophila J33 v1.0	Exoalc1_J33_GeneCatalog_proteins_20160520.aa	3	1	1
Aspergillus calidoustus	Aspcal1_GeneCatalog_proteins_20160920.aa	2	1	1
Aspergillus costaricaensis CBS 115574 v1.0	Aspcos1_GeneCatalog_proteins_20141208.aa	2	1	1
Aspergillus cristatus GZAAS20.1005	Aspcri1_GeneCatalog_proteins_20170529.aa	2	1	1
Aspergillus eucalypticola CBS 122712 v1.0	Aspeuc1_GeneCatalog_proteins_20140626.aa	2	1	1
Aspergillus glaucus v1.0	Aspgl1_GeneCatalog_proteins_20121005.aa	2	1	1
Aspergillus ibericus CBS 121593 v1.0	Aspibe1_GeneCatalog_proteins_20141129.aa	2	1	1
Aspergillus kawachii IFO 4308	Aspka1_1_GeneCatalog_proteins_20140116.aa	2	1	1
Aspergillus lacticoffeatus CBS 101883 v1.0	Asplac1_GeneCatalog_proteins_20140612.aa	2	1	1
Aspergillus neoniger CBS 115656 v1.0	Aspneo1_GeneCatalog_proteins_20140612.aa	2	1	1
Aspergillus niger ATCC 1015 v4.0	Aspni7_GeneCatalog_proteins_20131226.aa	2	1	1
Aspergillus niger CBS 513.88	Aspni_DSM_1_GeneCatalog_proteins_20130526.aa	2	1	1
Aspergillus niger NRRL3	Aspni_NRRL3_1_GeneCatalog_proteins_20140311.aa	2	1	1
Aspergillus niger van Tieghem ATCC 13496 v1.0	Aspni_bvT_1_GeneCatalog_proteins_20140302.aa	2	1	1
Aspergillus phoenicis (Corda) Thom ATCC 13157 v1.0	Aspph1_GeneCatalog_proteins_20140307.aa	2	1	1
Aspergillus tubingensis v1.0	Asptu1_GeneCatalog_proteins_20120711.aa	2	1	1
Aspergillus vadensis CBS 113365 v1.0	Aspvad1_GeneCatalog_proteins_20140612.aa	2	1	1
Capronia semiimmersa CBS27337	Capse1_GeneCatalog_proteins_20160902.aa	2	1	1
Cladophialophora yegresii CBS 114405	Claye1_GeneCatalog_proteins_20160831.aa	2	1	1
Coccodinium bartschii CBS 121709 v1.0	Cocba1_GeneCatalog_proteins_20140926.aa	2	1	1
Eurotium rubrum v1.0	Eurhe1_GeneCatalog_proteins_20120312.aa	2	1	1
Penicillium brevicompactum 1011305 v2.0	Penbr2_GeneCatalog_proteins_20130810.aa	2	1	1
Penicillium brevicompactum AgRF18 v1.0	PenbrAgRF18_1_GeneCatalog_proteins_20131217.aa	2	1	1
Penicillium oxalicum 114-2	Penox1_GeneCatalog_proteins_20131211.aa	2	1	1
Talaromyces aculeatus ATCC 10409 v1.0	Penac1_GeneCatalog_proteins_20140123.aa	2	1	1
Aspergillus aculeatinus CBS 121060 v1.0	Aspacu1_GeneCatalog_proteins_20140714.aa	1	1	1
Aspergillus aculeatus ATCC16872 v1.1	Aspac1_filtered_proteins	1	1	1
Aspergillus brasiliensis v1.0	Aspbr1_GeneCatalog_proteins_20120615.aa	1	1	1
Aspergillus brunneoviolaceus CBS 621.78 v1.0	Aspbru1_GeneCatalog_proteins_20140712.aa	1	1	1
Aspergillus carbonarius ITEM 5010 v3	Aspca3_filtered_proteins	1	1	1
Aspergillus ellipticus CBS 707.79 v1.0	Aspell1_GeneCatalog_proteins_20140716.aa	1	1	1
Aspergillus fijiensis CBS 313.89 v1.0	Aspfij1_GeneCatalog_proteins_20141130.aa	1	1	1
Aspergillus flavus NRRL3357	Aspfl1_GeneCatalog_proteins_20121018.aa	1	1	1
Aspergillus heteromorphus CBS 117.55 v1.0	Asphet1_GeneCatalog_proteins_20140624.aa	1	1	1
Aspergillus homomorphus CBS 101889 v1.0	Asphom1_GeneCatalog_proteins_20140716.aa	1	1	1
Aspergillus indologenus CBS 114.80 v1.0	Aspind1_GeneCatalog_proteins_20140718.aa	1	1	1
Aspergillus japonicus CBS 114.51 v1.0	Aspjap1_GeneCatalog_proteins_20141201.aa	1	1	1
Aspergillus luchuensis CBS 106.47 v1.0	Aspfo1_GeneCatalog_proteins_20120615.aa	1	1	1
Aspergillus nidulans	Aspnid1_GeneCatalog_proteins_20110130.aa	1	1	1
Aspergillus nomius NRRL 13137	Aspnom13137_1_GeneCatalog_proteins_20160919.aa	1	1	1
Aspergillus oryzae RIB40	Aspor1_GeneCatalog_proteins_20120808.aa	1	1	1
Aspergillus piperis CBS 112811 v1.0	Asppip1_GeneCatalog_proteins_20140724.aa	1	1	1
Aspergillus saccharolyticus JOP 1030-1 v1.0	Aspsac1_GeneCatalog_proteins_20140605.aa	1	1	1
Aspergillus sclerotiicarbonarius CBS 121057 v1.0	Aspscle1_GeneCatalog_proteins_20140720.aa	1	1	1
Aspergillus sclerotioniger CBS115572 v1.0	Aspscl1_GeneCatalog_proteins_20140623.aa	1	1	1
Aspergillus steynii IBT 23096 v1.0	Aspste1_GeneCatalog_proteins_20140201.aa	1	1	1
Aspergillus uvarum CBS 121591 v1.0	Aspuva1_GeneCatalog_proteins_20140531.aa	1	1	1
Aspergillus violaceofuscus CBS 115571 v1.0	Aspvio1_GeneCatalog_proteins_20140719.aa	1	1	1
Caliciopsis orientalis	Calor1_GeneCatalog_proteins_20130726.aa	1	1	1
Endocarpon pusillum Z07020	EndpusZ1_GeneCatalog_proteins_20161028.aa	1	1	1
Exophiala mesophila CBS40295	Exome1_GeneCatalog_proteins_20160902.aa	1	1	1
Exophiala sideris CBS121828	Exosi1_GeneCatalog_proteins_20160902.aa	1	1	1
Gymnascella aurantiaca v1.0	Gymau1_GeneCatalog_proteins_20130805.aa	1	1	1
Microsporum canis CBS 113480	Micca1_GeneCatalog_proteins_20130828.aa	1	1	1
Monascus purpureus v1.0	Monpu1_GeneCatalog_proteins_20130806.aa	1	1	1
Paracoccidioides brasiliensis Pb18	Parbra1_GeneCatalog_proteins_20161024.aa	1	1	1
Penicillium bilaiae ATCC 20851 v1.0	Penbi1_GeneCatalog_proteins_20130602.aa	1	1	1
Penicillium canescens ATCC 10419 v1.0	Penca1_GeneCatalog_proteins_20130524.aa	1	1	1
Penicillium chrysogenum v1.0	Pench1_GeneCatalog_proteins_20120123.aa	1	1	1
Penicillium chrysogenum Wisconsin 54-1255	PenchWisc1_1_GeneCatalog_proteins_20140114.aa	1	1	1
Penicillium expansum ATCC 24692 v1.0	Penex1_GeneCatalog_proteins_20130524.aa	1	1	1
Penicillium fellutanum ATCC 48694 v1.0	Penfe1_GeneCatalog_proteins_20130528.aa	1	1	1
Penicillium glabrum DAOM 239074 v1.0	Pengl1_GeneCatalog_proteins_20130524.aa	1	1	1
Penicillium janthinellum ATCC 10455 v1.0	Penja1_GeneCatalog_proteins_20140203.aa	1	1	1
Penicillium lanosocoeruleum ATCC 48919 v1.0	Penla1_GeneCatalog_proteins_20130529.aa	1	1	1
Penicillium raistrickii ATCC 10490 v1.0	Penra1_GeneCatalog_proteins_20140107.aa	1	1	1
Penicillium subrubescens FBCC1632 / CBS132785	Pensub1_GeneCatalog_proteins_20160929.aa	1	1	1
Penicillium thymicola DAOMC 180753 v1.0	Penth1_GeneCatalog_proteins_20150617.aa	1	1	1
Thermoascus aurantiacus v1.0	Theau1_GeneCatalog_proteins_20120830.aa	1	1	1
Trichophyton rubrum CBS 118892	Triru1_GeneCatalog_proteins_20130826.aa	1	1	1
Gymnascella citrina v1.1	Gymci1_1_GeneCatalog_proteins_20130902.aa	2	2	0
Paracoccidioides brasiliensis Pb03	Parbr1_GeneCatalog_proteins_20131018.aa	1	1	0
Penicillium digitatum Pd1	Pendig1_GeneCatalog_proteins_20170607.aa	1	1	0
Penicillium digitatum PHI26	Pendi1_GeneCatalog_proteins_20131020.aa	1	1	0
Arthroderma benhamiae CBS 112371	Artbe1_GeneCatalog_proteins_20131209.aa	0	0	0
Phaeomoniella chlamydospora UCRPC4	Phach1_GeneCatalog_proteins_20150930.aa	0	0	0
Trichophyton verrucosum HKI 0517	Triver1_GeneCatalog_proteins_20131203.aa	0	0	0

## Sheet: Orbiliomycetes 
Organism	Database used	Hits e-5	Hits e-60	Hits e-100
Arthrobotrys oligospora ATCC 24927	Artol1_GeneCatalog_proteins_20131209.aa	1	1	1
Monacrosporium haptotylum CBS 200.50	Monha1_GeneCatalog_proteins_20131210.aa	1	1	1

## Sheet: Dothideomycetes 
Verruconis gallopava	Verga1_GeneCatalog_proteins_20160827.aa	4	4	3
Hortaea werneckii EXF-2000 M0 v1.0	Horwer1_GeneCatalog_proteins_20160803.aa	4	4	2
Melanomma pulvis-pyrius v1.0	Melpu1_GeneCatalog_proteins_20130415.aa	3	3	2
Byssothecium circinans CBS 675.92 v1.0	Bysci1_GeneCatalog_proteins_20140627.aa	4	2	2
Zasmidium cellare ATCC 36951 v1.0	Zasce1_GeneCatalog_proteins_20120808.aa	2	2	2
Cladosporium fulvum v1.0	Clafu1_GeneCatalog_proteins_20110826.aa	3	3	1
Microthyrium microscopicum CBS 115976 v1.0	Micmi1_GeneCatalog_proteins_20150625.aa	3	3	1
Pseudocercospora (Mycosphaerella) fijiensis v2.0	Mycfi2GCaa	3	3	1
Saccharata proteae CBS 121410 v1.0	Sacpr1_GeneCatalog_proteins_20140222.aa	3	3	1
Septoria musiva SO2202 v1.0	Sepmu1_GeneCatalog_proteins_20100915.aa	3	3	1
Septoria populicola v1.0	Seppo1_GeneCatalog_proteins_20110720.aa	3	3	1
Tothia fuscella CBS 130266 v1.0	Totfu1_GeneCatalog_proteins_20140831.aa	3	3	1
Polyplosphaeria fusca CBS 125425 v1.0	Polfu1_GeneCatalog_proteins_20140813.aa	3	2	1
Zopfia rhizophila v1.0	Zoprh1_GeneCatalog_proteins_20131126.aa	3	2	1
Aplosporella prunicola CBS 121.167 v1.0	Aplpr1_GeneCatalog_proteins_20121211.aa	2	2	1
Baudoinia compniacensis UAMH 10762 (4089826) v1.0	Bauco1_GeneCatalog_proteins_20110511.aa	2	2	1
Botryosphaeria dothidea	Botdo1_1_GeneCatalog_proteins_20150128.aa	2	2	1
Cercospora zeae-maydis v1.0	Cerzm1_GeneCatalog_proteins_20111029.aa	2	2	1
Coniosporium apollinis CBS 100218	Conap1_GeneCatalog_proteins_20160826.aa	2	2	1
Corynespora cassiicola CCP v1.0	Corca1_GeneCatalog_proteins_20140615.aa	2	2	1
Didymocrea sadasivanii CBS 438.65 v1.0	Didsa1_GeneCatalog_proteins_20170324.aa	2	2	1
Diplodia seriata DS831	Dipse1_GeneCatalog_proteins_20150930.aa	2	2	1
Dothistroma septosporum NZE10 v1.0	Dotse1fmaa	2	2	1
Elsinoe ampelina CECT 20119 v1.0	Elsamp1_GeneCatalog_proteins_20151205.aa	2	2	1
Glonium stellatum CBS 207.34 v1.0	Glost2_GeneCatalog_proteins_20140303.aa	2	2	1
Lineolata rhizophorae ATCC 16933 v1.0	Linrh1_GeneCatalog_proteins_20160326.aa	2	2	1
Macrophomina phaseolina MS6	Macph1_GeneCatalog_proteins_20131211.aa	2	2	1
Mycosphaerella graminicola v2.0	Mgraminicolav2	2	2	1
Neofusicoccum parvum UCRNP2	Neopa1_GeneCatalog_proteins_20130909.aa	2	2	1
Phyllosticta capitalensis CBS 128856 v1.0	Phycap1_GeneCatalog_proteins_20170217.aa	2	2	1
Phyllosticta citriasiana v1.0	Phycit1_GeneCatalog_proteins_20140925.aa	2	2	1
Phyllosticta citribraziliensis CBS 100098 v1.0	Phcit1_GeneCatalog_proteins_20161221.aa	2	2	1
Phyllosticta citricarpa CBS 127454 v1.0	Phycitr1_GeneCatalog_proteins_20170406.aa	2	2	1
Phyllosticta citrichinaensis CBS 130529 v1.0	Phcitr1_GeneCatalog_proteins_20170113.aa	2	2	1
Phyllosticta sp. CPC 27169 v1.0	Phy27169_GeneCatalog_proteins_20170510.aa	2	2	1
Phyllosticta sp. CPC 27913 v1.0	Phycpc1_GeneCatalog_proteins_20170406.aa	2	2	1
Piedraia hortae v1.1	Pieho1_1_GeneCatalog_proteins_20130807.aa	2	2	1
Pleomassaria siparia v1.0	Plesi1_GeneCatalog_proteins_20130603.aa	2	2	1
Polychaeton citri v1.0	Polci1_GeneCatalog_proteins_20130311.aa	2	2	1
Rhytidhysteron rufulum	Rhyru1_1_GeneCatalog_proteins_20150204.aa	2	2	1
Teratosphaeria nubilosa CBS 116005 v1.0	Ternu1_GeneCatalog_proteins_20140925.aa	2	2	1
Trichodelitschia bisporula CBS 262.69 v1.0	Tribi1_GeneCatalog_proteins_20141117.aa	2	2	1
Venturia inaequalis	Venin1_GeneCatalog_proteins_20141010.aa	2	2	1
Zymoseptoria ardabiliae STIR04_1.1.1	Zymar1_GeneCatalog_proteins_20141012.aa	2	2	1
Zymoseptoria pseudotritici STIR04_2.2.1	Zymps1_GeneCatalog_proteins_20141012.aa	2	2	1
Periconia macrospinosa DSE2036 v1.0	Perma1_GeneCatalog_proteins_20141217.aa	5	1	1
Trematosphaeria pertusa CBS 122368 v1.0	Trepe1_GeneCatalog_proteins_20140415.aa	5	1	1
Clohesyomyces aquaticus v1.0	Cloaq1_GeneCatalog_proteins_20160307.aa	4	1	1
Alternaria alternata SRC1lrK2f v1.0	Altal1_GeneCatalog_proteins_20141010.aa	3	1	1
Ampelomyces quisqualis HMLAC05119 v1.0	Ampqui1_GeneCatalog_proteins_20160127.aa	3	1	1
Aulographum hederae v2.0	Aulhe2_GeneCatalog_proteins_20130401.aa	3	1	1
Decorospora gaudefroyi v1.0	Decga1_GeneCatalog_proteins_20150425.aa	3	1	1
Didymella zeae-maydis 3018	Didma1_GeneCatalog_proteins_20160126.aa	3	1	1
Karstenula rhodostoma CBS 690.94 v1.0	Karrh1_GeneCatalog_proteins_20140225.aa	3	1	1
Leptosphaeria maculans	Lepmu1_GeneCatalog_proteins_20110301.aa	3	1	1
Lizonia empirigonia CBS 542.76 v1.0	Lizem1_GeneCatalog_proteins_20150430.aa	3	1	1
Lophiotrema nucula CBS 627.86 v1.0	Lopnu1_GeneCatalog_proteins_20160906.aa	3	1	1
Ophiobolus disseminans CBS 113818 v1.0	Ophdi1_GeneCatalog_proteins_20140614.aa	3	1	1
Paraconiothyrium sporulosum AP3s5-JAC2a v1.0	Parsp1_GeneCatalog_proteins_20141011.aa	3	1	1
Phaeosphaeriaceae sp. PMI_808 v1.0	PhaPMI808_GeneCatalog_proteins_20160324.aa	3	1	1
Pyrenophora tritici-repentis	Pyrtr1aa	3	1	1
Sporormia fimetaria v1.0	Spofi1_GeneCatalog_proteins_20130818.aa	3	1	1
Stagonospora sp. SRC1lsM3a v1.0	Stasp1_GeneCatalog_proteins_20141004.aa	3	1	1
Aaosphaeria arxii CBS 175.79 v1.0	Aaoar1_GeneCatalog_proteins_20140429.aa	2	1	1
Alternaria brassicicola	Altbr1aa	2	1	1
Aureobasidium pullulans var. melanogenum CBS 110374	Aurpu_var_mel1_GeneCatalog_proteins_20130418.aa	2	1	1
Aureobasidium pullulans var. namibiae CBS 147.97	Aurpu_var_nam1_GeneCatalog_proteins_20130418.aa	2	1	1
Aureobasidium pullulans var. pullulans EXF-150	Aurpu_var_pul1_GeneCatalog_proteins_20130219.aa	2	1	1
Aureobasidium pullulans var. subglaciale EXF-2481	Aurpu_var_sub1_GeneCatalog_proteins_20120515.aa	2	1	1
Cochliobolus carbonum 26-R-13 v1.0	Cocca1_GeneCatalog_proteins_20120427.aa	2	1	1
Cochliobolus heterostrophus C4 v1.0	CocheC4_1_GeneCatalog_proteins_20110824.aa	2	1	1
Cochliobolus heterostrophus C5 v2.0	CocheC5_3_GeneCatalog_proteins_20110901.aa	2	1	1
Cochliobolus lunatus m118 v2.0	Coclu2_GeneCatalog_proteins_20120521.aa	2	1	1
Cochliobolus miyabeanus ATCC 44560 v1.0	Cocmi1_GeneCatalog_proteins_20120427.aa	2	1	1
Cochliobolus sativus ND90Pr v1.0	Cocsa1_GeneCatalog_proteins_20110610.aa	2	1	1
Cochliobolus victoriae FI3 v1.0	Cocvi1_GeneCatalog_proteins_20120501.aa	2	1	1
Cucurbitaria berberidis CBS 394.84 v1.0	Cucbe1_GeneCatalog_proteins_20130102.aa	2	1	1
Delphinella strobiligena CBS 735.71 v1.0	Delst1_GeneCatalog_proteins_20160906.aa	2	1	1
Dothidotthia symphoricarpi v1.0	Dotsy1_GeneCatalog_proteins_20131210.aa	2	1	1
Lentithecium fluviatile v1.0	Lenfl1_GeneCatalog_proteins_20121217.aa	2	1	1
Lepidopterella palustris v1.0	Leppa1_GeneCatalog_proteins_20130322.aa	2	1	1
Lophiostoma macrostomum v1.0	Lopma1_GeneCatalog_proteins_20130805.aa	2	1	1
Massarina eburnea CBS 473.64 v1.0	Maseb1_GeneCatalog_proteins_20141122.aa	2	1	1
Myriangium duriaei CBS 260.36 v1.0	Myrdu1_GeneCatalog_proteins_20121211.aa	2	1	1
Phoma tracheiphila IPT5 v1.0	Photr1_GeneCatalog_proteins_20140424.aa	2	1	1
Pyrenochaeta sp. DS3sAY3a v1.0	Pyrsp1_GeneCatalog_proteins_20141006.aa	2	1	1
Pyrenophora teres f. teres	Pyrtt1_GeneCatalog_proteins_20110408.aa	2	1	1
Setomelanomma holmii CBS 110217 v1.0	Setho1_GeneCatalog_proteins_20150424.aa	2	1	1
Setosphaeria turcica NY001 v1.0	Settur1_GeneCatalog_proteins_20150706.aa	2	1	1
Venturia pirina	Venpi1_GeneCatalog_proteins_20150407.aa	2	1	1
Westerdykella ornata CBS 379.55 v1.0	Wesor1_GeneCatalog_proteins_20140626.aa	2	1	1
Acidomyces richmondensis BFW	Aciri1_meta_GeneCatalog_proteins_20111216.aa	1	1	1
Acidomyces richmondensis BFW	Aciri1_iso_GeneCatalog_proteins_20111207.aa	1	1	1
Aliquandostipite khaoyaiensis CBS 118232 v1.0	Alikh1_GeneCatalog_proteins_20170216.aa	1	1	1
Amniculicola lignicola CBS 123094 v1.0	Amnli1_GeneCatalog_proteins_20140304.aa	1	1	1
Bimuria novae-zelandiae CBS 107.79 v1.0	Bimnz1_GeneCatalog_proteins_20150128.aa	1	1	1
Cenococcum geophilum 1.58 v2.0	Cenge3_GeneCatalog_proteins_20130403.aa	1	1	1
Clathrospora elynae CBS 161.51 v1.0	Clael1_GeneCatalog_proteins_20140828.aa	1	1	1
Delitschia confertaspora ATCC 74209 v1.0	Delco1_GeneCatalog_proteins_20140624.aa	1	1	1
Didymella exigua CBS 183.55 v1.0	Didex1_GeneCatalog_proteins_20120924.aa	1	1	1
Dissoconium aciculare v1.0	Disac1_GeneCatalog_proteins_20130805.aa	1	1	1
Hortaea acidophila CBS 113389 v1.0	Horac1_GeneCatalog_proteins_20160326.aa	1	1	1
Lindgomyces ingoldianus ATCC 200398 v1.0	Linin1_GeneCatalog_proteins_20141206.aa	1	1	1
Lophium mytilinum CBS 269.34 v1.0	Lopmy1_GeneCatalog_proteins_20140604.aa	1	1	1
Macroventuria anomochaeta CBS 525.71 v1.0	Macan1_GeneCatalog_proteins_20140424.aa	1	1	1
Massariosphaeria phaeospora CBS 611.86 v1.0	Masph1_GeneCatalog_proteins_20160922.aa	1	1	1
Mytilinidion resinicola CBS 304.34 v1.0	Mytre1_GeneCatalog_proteins_20150115.aa	1	1	1
Rhizodiscina lignyota CBS 133067 v1.0	Rhili1_GeneCatalog_proteins_20150422.aa	1	1	1
Stagonospora nodorum SN15 v2.0	Stano2_GeneCatalog_proteins_20110506.aa	1	1	1
Trypethelium eluteriae v1.0	Tryvi1_GeneCatalog_proteins_20130617.aa	1	1	1
Verruculina enalia CBS 304.66 v1.0	Veren1_GeneCatalog_proteins_20140626.aa	1	1	1
Hysterium pulicare	Hyspu1_1_GeneCatalog_proteins_20150205.aa	2	2	0
Pseudovirgaria hyperparasitica CBS 121739 v1.0	Psehy1_GeneCatalog_proteins_20140829.aa	2	2	0
Setosphaeria turcica Et28A v1.0	Settu1_GeneCatalog_proteins_20110305.aa	3	1	0
Eremomyces bilateralis CBS 781.70 v1.0	Erebi1_GeneCatalog_proteins_20150104.aa	2	1	0
Patellaria atrata v1.0	Patat1_GeneCatalog_proteins_20130514.aa	1	1	0

## Sheet: Lecanoromycetes
Cladonia grayi Cgr/DA2myc/ss v2.0	Clagr3_GeneCatalog_proteins_20111121.aa	1	1	1
Lobaria pulmonaria Scotland v1.0	Lobpul1_GeneCatalog_proteins_20170213.aa	3	3	1
Usnea florida ATCC18376 v1.0	Usnflo1_GeneCatalog_proteins_20160419.aa	4	2	1
Xanthoria parietina 46-1-SA22 v1.1	Xanpa2_GeneCatalog_proteins_20140928.aa	3	3	1

## Sheet: Leotiomycetes
Loramyces macrosporus CBS235.53 v1.0	Lorma1_GeneCatalog_proteins_20160326.aa	10	8	3
Cadophora sp. DSE1049 v1.0	Cadsp1_GeneCatalog_proteins_20140317.aa	7	3	3
Leptodontium sp. PMI_412 v1.0	Leptod1_GeneCatalog_proteins_20151130.aa	7	3	3
Thelebolus microsporus ATCC 90970 v1.0	Themi1_GeneCatalog_proteins_20141205.aa	7	5	3
Meliniomyces bicolor E v2.0	Melbi2_GeneCatalog_proteins_20130225.aa	6	3	2
Hymenoscyphus varicosporoides PMI_453 v1.0	Hymvar1_GeneCatalog_proteins_20161013.aa	2	2	2
Marssonina brunnea f. sp. multigermtubi MB_m1	Marbr1_GeneCatalog_proteins_20141203.aa	5	3	1
Meliniomyces variabilis F v1.0	Melva1_GeneCatalog_proteins_20130406.aa	5	2	1
Acephala macrosclerotiorum EW76-UTF0540 v1.0	Acema1_GeneCatalog_proteins_20150224.aa	4	2	1
Chalara longipes BDJ v1.0	Chalo1_GeneCatalog_proteins_20130611.aa	4	2	1
Bisporella sp. PMI_857 v1.0	Bissp1_GeneCatalog_proteins_20161122.aa	3	2	1
Bulgaria inquinans CBS118.31 v1.0	Bulin1_GeneCatalog_proteins_20160325.aa	3	3	1
Oidiodendron maius Zn v1.0	Oidma1_GeneCatalog_proteins_20110606.aa	3	2	1
Phialocephala scopiformis 5WS22E1 v1.0	Phisc1_GeneCatalog_proteins_20150213.aa	3	1	1
Pseudographis elatina	Pseel1_GeneCatalog_proteins_20130808.aa	3	2	1
Rhizoscyphus ericae UAMH 7357 v1.0	Rhier1_GeneCatalog_proteins_20141012.aa	3	1	1
Amorphotheca resinae v1.0	Amore1_GeneCatalog_proteins_20110719.aa	2	2	1
Ascocoryne sarcoides NRRL50072	Ascsa1_GeneCatalog_proteins_20140116.aa	2	1	1
Botrytis cinerea v1.0	Botci1_GeneCatalog_proteins_20110903.aa	2	1	1
Coccomyces strobi CBS 202.91 v1.0	Cocst1_GeneCatalog_proteins_20151128.aa	2	2	1
Gremmeniella abietina DAOM 170408 v1.0	Greab1_GeneCatalog_proteins_20170403.aa	2	1	1
Loramyces juncicola 46458 v1.0	Lorju1_GeneCatalog_proteins_20150110.aa	2	1	1
Rutstroemia firma CBS 115.86 v1.0	Rutfi1_GeneCatalog_proteins_20150501.aa	2	1	1
Spathularia flavida	Spafl1_GeneCatalog_proteins_20130808.aa	2	2	1
Blumeria graminis f.sp. hordei DH14	Blugr1_GeneCatalog_proteins_20131023.aa	1	1	1
Glarea lozoyensis ATCC 20868	Glalo1_GeneCatalog_proteins_20131021.aa	1	1	1
Sclerotinia sclerotiorum v1.0	Sclsc1_GeneCatalog_proteins_20110903.aa	1	1	1
Thelebolus stercoreus	Thest1_GeneCatalog_proteins_20130808.aa	4	1	0

## Sheet: Sordariomycetes 
Gaeumannomyces graminis var. tritici R3-111a-1	Gaegr1_GeneCatalog_proteins_20131203.aa	8	3	3
Thielavia appendiculata CBS 731.68 v1.0	Thiap1_GeneCatalog_proteins_20140116.aa	4	3	2
Thielavia hyrcaniae CBS 757.83 v1.0	Thihy1_GeneCatalog_proteins_20140109.aa	4	3	2
Fusarium graminearum v1.0	Fusgr1_GeneCatalog_proteins_20110524.aa	4	2	1
Biscogniauxia nummularia v1.0	Bisnum1_GeneCatalog_proteins_20160826.aa	3	2	1
Chaetosphaeria innumera	Chain1_GeneCatalog_proteins_20130808.aa	3	2	1
Cladorrhinum bulbillosum DJ3 v1.0	Clabul1_GeneCatalog_proteins_20160908.aa	3	2	1
Coniochaeta ligniaria NRRL 30616 v1.0	Conlig1_GeneCatalog_proteins_20140604.aa	3	2	1
Coniochaeta sp. PMI_546 v1.0	ConPMI546_GeneCatalog_proteins_20140720.aa	3	2	1
Fusarium oxysporum f. sp. lycopersici 4287 v2	Fusox2_GeneCatalog_proteins_20150720.aa	3	2	1
Fusarium verticillioides 7600 v2	Fusve2_GeneCatalog_proteins_20150720.aa	3	2	1
Myceliophthora thermophila (Sporotrichum thermophile) v2.0	Spoth2_GeneCatalog_proteins_20101221.aa	3	2	1
Nectria haematococca v2.0	Necha2_best_proteins	3	2	1
Podospora anserina S mat+	Podan2_GeneCatalog_proteins_20140114.aa	3	2	1
Xylaria hypoxylon OSC100004 v1.0	Xylhyp1_GeneCatalog_proteins_20160130.aa	3	2	1
Grosmannia clavigera kw1407	Grocl1_GeneCatalog_proteins_20131017.aa	2	2	1
Melanospora tiffanyae F1KG0001 v1.0	Melti1_GeneCatalog_proteins_20150427.aa	2	2	1
Myceliophthora heterothallica CBS 202.75 v1.0	Mychet1_GeneCatalog_proteins_20170418.aa	2	2	1
Myceliophthora heterothallica CBS 203.75 v1.0	Myche1_GeneCatalog_proteins_20150518.aa	2	2	1
Neurospora discreta FGSC 8579 mat A	Neudi1FM2prot	2	2	1
Plectosphaerella cucumerina DS2psM2a2 v1.0	Plecu1_GeneCatalog_proteins_20150512.aa	2	2	1
Thielavia antarctica CBS 123565 v1.0	Thian1_GeneCatalog_proteins_20140328.aa	2	2	1
Thielavia arenaria CBS 508.74 v1.0	Thiar1_GeneCatalog_proteins_20131210.aa	2	2	1
Torpedospora radiata JK5252C v1.0	Torra1_GeneCatalog_proteins_20150428.aa	2	2	1
Colletotrichum higginsianum IMI 349063	Colhig2_GeneCatalog_proteins_20170214.aa	4	1	1
Colletotrichum navitas CBS125086 v1.0	Colna1_GeneCatalog_proteins_20170406.aa	4	1	1
Colletotrichum nymphaeae SA-01	Colny1_GeneCatalog_proteins_20160329.aa	4	1	1
Lollipopaia minuta P26; CBS 116597 v1.0	Lolmi1_GeneCatalog_proteins_20150504.aa	4	1	1
Melanconium sp. NRRL 54901 v1.0	Melsp1_GeneCatalog_proteins_20121023.aa	4	1	1
Microdochium trichocladiopsis CBS 623.77 v1.0	Mictri1_GeneCatalog_proteins_20170510.aa	4	1	1
Acidothrix acidophila CBS 136259 v1.0	Aciaci1_GeneCatalog_proteins_20160228.aa	3	1	1
Apiospora montagnei NRRL 25634 v1.0	Apimo1_GeneCatalog_proteins_20120813.aa	3	1	1
Colletotrichum acutatum CBS 112980 v2.0	Colac2_GeneCatalog_proteins_20170414.aa	3	1	1
Colletotrichum caudatum CBS131602 v1.0	Colca1_GeneCatalog_proteins_20150403.aa	3	1	1
Colletotrichum eremochloae CBS129661 v1.0	Coler1_GeneCatalog_proteins_20141231.aa	3	1	1
Colletotrichum falcatum MAFF306170 v1.0	Colfa1_GeneCatalog_proteins_20141228.aa	3	1	1
Colletotrichum fioriniae PJ7	Colfi1_GeneCatalog_proteins_20160218.aa	3	1	1
Colletotrichum godetiae CBS 193.32 v1.0	Colgo1_GeneCatalog_proteins_20160414.aa	3	1	1
Colletotrichum graminicola M1.001	Colgr1_GeneCatalog_proteins_20130906.aa	3	1	1
Colletotrichum orchidophilum IMI 309357	Color1_GeneCatalog_proteins_20161026.aa	3	1	1
Colletotrichum phormii CBS102054 v1.0	Colph1_GeneCatalog_proteins_20160704.aa	3	1	1
Colletotrichum salicis CBS607.94	Colsa1_GeneCatalog_proteins_20160329.aa	3	1	1
Colletotrichum simmondsii CBS122122	Colsi1_GeneCatalog_proteins_20160329.aa	3	1	1
Colletotrichum somersetensis CBS 131599 v1.0	Colso1_GeneCatalog_proteins_20141229.aa	3	1	1
Colletotrichum sublineola CBS 131301 v1.0	Colsu1_GeneCatalog_proteins_20150101.aa	3	1	1
Colletotrichum zoysiae MAFF235873 v1.0	Colzo1_GeneCatalog_proteins_20150103.aa	3	1	1
Diaporthe ampelina UCDDA912	Diaam1_GeneCatalog_proteins_20150926.aa	3	1	1
Fusarium fujikuroi IMI 58289	Fusfu1_GeneCatalog_proteins_20130915.aa	3	1	1
Glomerella acutata (Colletotrichum fiorinae MH 18) v1.0	Gloac1_GeneCatalog_proteins_20121120.aa	3	1	1
Glomerella cingulata 23 (Colletotrichum gloeosporoides 23) v1.0	Gloci1_GeneCatalog_proteins_20121001.aa	3	1	1
Khuskia oryzae ATCC 28132 v1.0	Khuory1_GeneCatalog_proteins_20160404.aa	3	1	1
Lecythophora sp. AK0013 v1.0	LecAK0013_1_GeneCatalog_proteins_20170213.aa	3	1	1
Magnaporthiopsis poae ATCC 64411	Magpo1_GeneCatalog_proteins_20150720.aa	3	1	1
Mariannaea sp. PMI_226 v1.0	MarPMI226_GeneCatalog_proteins_20161118.aa	3	1	1
Sodiomyces alkalinus v1.0	Sodal1_GeneCatalog_proteins_20130724.aa	3	1	1
Verticillium alfalfae VaMs.102	Veral1_GeneCatalog_proteins_20131030.aa	3	1	1
Verticillium dahliae v1.0	Verda1_GeneCatalog_proteins_20110524.aa	3	1	1
Acremonium alcalophilum v2.0	Acral2_GeneCatalog_proteins_20110414.aa	2	1	1
Acremonium strictum DS1bioAY4a v1.0	Acrst1_GeneCatalog_proteins_20141022.aa	2	1	1
Anthostoma avocetta NRRL 3190 v1.0	Antav1_GeneCatalog_proteins_20130828.aa	2	1	1
Clonostachys rosea CBS125111 v1.0	Cloro1_GeneCatalog_proteins_20150131.aa	2	1	1
Colletotrichum cereale CBS 129662 v1.0	Colce1_GeneCatalog_proteins_20161230.aa	2	1	1
Colletotrichum lupini CBS 109225 v1.0	Collu1_GeneCatalog_proteins_20160428.aa	2	1	1
Coniella sp v1.0	Pilidi1_GeneCatalog_proteins_20160923.aa	2	1	1
Coniochaeta ligniaria CBS 111746	Conli1_GeneCatalog_proteins_20130808.aa	2	1	1
Corollospora maritima CBS 119819 v2.0	Corma2_GeneCatalog_proteins_20150506.aa	2	1	1
Cryptodiaporthe populea CFL2025 v1.0	Crypo1_GeneCatalog_proteins_20161116.aa	2	1	1
Daldinia eschscholzii EC12 v1.0	DalEC12_1_GeneCatalog_proteins_20111212.aa	2	1	1
Hypoxylon sp. CI-4A v1.0	HypCI4A_1_GeneCatalog_proteins_20111212.aa	2	1	1
Hypoxylon sp. CO27-5 v1.0	HypCO275_1_GeneCatalog_proteins_20120126.aa	2	1	1
Hypoxylon sp. EC38 v3.0	HypEC38_3_GeneCatalog_proteins_20130613.aa	2	1	1
Ilyonectria robusta PMI_751 v1.0	Ilyrob1_GeneCatalog_proteins_20161014.aa	2	1	1
Ilyonectria sp. v1.0	Ilysp1_GeneCatalog_proteins_20121116.aa	2	1	1
Metarhizium acridum CQMa 102	Metac1_GeneCatalog_proteins_20131003.aa	2	1	1
Metarhizium robertsii ARSEF 23	Metro1_GeneCatalog_proteins_20161101.aa	2	1	1
Neurospora crassa FGSC 73 trp-3 v1.0	Neucr_trp3_1_GeneCatalog_proteins_20140324.aa	2	1	1
Neurospora crassa OR74A v2.0	Neucr2_GeneCatalog_proteins_20130412.aa	2	1	1
Neurospora tetrasperma FGSC 2508 mat A v2.0	Neute2fmaa	2	1	1
Neurospora tetrasperma FGSC 2509 mat a v1.0	Ntetrasperma_mata_FilteredModels1_proteins	2	1	1
Ophiostoma novo-ulmi subsp. novo-ulmi H327	Ophnu1_GeneCatalog_proteins_20170425.aa	2	1	1
Ophiostoma piceae UAMH 11346	Ophpic1_GeneCatalog_proteins_20151205.aa	2	1	1
Podospora curvicolla TEP21a v1.0	Podcur1_GeneCatalog_proteins_20151211.aa	2	1	1
Pseudomassariella vexata CBS 129021 v1.0	Pseve2_GeneCatalog_proteins_20160326.aa	2	1	1
Stachybotrys elegans LAHC-LSPK-M15 v1.0	Stael1_GeneCatalog_proteins_20170424.aa	2	1	1
Thielavia terrestris v2.0	Thite2_GeneCatalog_proteins_20101221.aa	2	1	1
Thozetella sp. PMI_491 v2.0	ThoPMI491_1_GeneCatalog_proteins_20140726.aa	2	1	1
Valetoniellopsis laxa CBS 191.97 v1.0	Valla1_GeneCatalog_proteins_20141003.aa	2	1	1
Xylariales sp. PMI_506 v1.0	XylPMI506_GeneCatalog_proteins_20161028.aa	2	1	1
Beauveria bassiana ARSEF 2860	Beaba1_GeneCatalog_proteins_20130926.aa	1	1	1
Calosphaeria pulchella	Calpu1_GeneCatalog_proteins_20130805.aa	1	1	1
Cordyceps militaris CM01	Cormi1_GeneCatalog_proteins_20131203.aa	1	1	1
Cryphonectria parasitica EP155 v2.0	Crypa2GCaa	1	1	1
Entoleuca mammata CFL468 v1.0	Entma1_GeneCatalog_proteins_20161112.aa	1	1	1
Lindra thalassiae JK4322 v1.0	Linth1_GeneCatalog_proteins_20150309.aa	1	1	1
Magnaporthe grisea v1.0	Maggr1_GeneCatalog_proteins_20110524.aa	1	1	1
Microascus trigonosporus CBS 218.31 v1.0	Mictr1_GeneCatalog_proteins_20140926.aa	1	1	1
Microdochium bolleyi J235TASD1 v1.0	Micbo1_GeneCatalog_proteins_20151118.aa	1	1	1
Myrothecium inundatum CBS 120646 v1.0	Myrin1_GeneCatalog_proteins_20140928.aa	1	1	1
Niesslia exilis CBS 358.70 v1.0	Nieex1_GeneCatalog_proteins_20140925.aa	1	1	1
Purpureocillium sp. UdeA0106 v1.0	Pursp1_GeneCatalog_proteins_20160908.aa	1	1	1
Trichoderma asperellum CBS 433.97 v1.0	Trias1_GeneCatalog_proteins_20120305.aa	1	1	1
Trichoderma asperellum TR356 v1.0	Triasp1_GeneCatalog_proteins_20150522.aa	1	1	1
Trichoderma atroviride v2.0	Triat2GCaa	1	1	1
Trichoderma citrinoviride TUCIM 6016 v4.0	Trici4_GeneCatalog_proteins_20131015.aa	1	1	1
Trichoderma harzianum CBS 226.95 v1.0	Triha1_GeneCatalog_proteins_20120308.aa	1	1	1
Trichoderma harzianum TR274 v1.0	Trihar1_GeneCatalog_proteins_20141017.aa	1	1	1
Trichoderma longibrachiatum ATCC 18648 v3.0	Trilo3_GeneCatalog_proteins_20130918.aa	1	1	1
Trichoderma reesei RUT C-30 v1.0	TrireRUTC30_1_GeneCatalog_proteins_20110526.aa	1	1	1
Trichoderma reesei v2.0	proteins	1	1	1
Trichoderma virens Gv29-8 v2.0	Trivi2GCaa	1	1	1
Chaetomium globosum v1.0	Chagl_1_GeneModels_BroadGeneModels_aa	3	1	0
Ophiostoma piliferum	Ophpi1_GeneCatalog_proteins_20130808.aa	2	1	0
Phaeoacremonium aleophilum UCRPA7	Phaal1_GeneCatalog_proteins_20130924.aa	2	1	0
Eutypa lata UCREL1	Eutla1_GeneCatalog_proteins_20130916.aa	1	0	0

## Sheet: Xylonomycetes
Symbiotaphrina kochii v1.0	Symko1_GeneCatalog_proteins_20121126.aa	1	1	1
Trinosporium guianense CBS132537 v1.0	Trigu1_GeneCatalog_proteins_20141217.aa	2	2	1
Xylona heveae TC161 v1.0	Xylhe1_GeneCatalog_proteins_20130827.aa	2	2	1

## Sheet: Pucciniomycotina
Erythrobasidium hasegawianum ATCC 9536 v1.0	Eryha1_GeneCatalog_proteins_20141119.aa	2	2	0
Atractiellales sp. v2.0	Atrsp2_GeneCatalog_proteins_20130826.aa	1	1	0
Cronartium quercuum f. sp. fusiforme G11 v1.0	Croqu1_GeneCatalog_proteins_20120612.aa	1	1	0
Melampsora allii-populina 12AY07 v1.0	Melap1finSC_191_GeneCatalog_proteins_20160125.aa	1	1	0
Melampsora larici-populina v2.0	Mellp2_3_GeneCatalog_proteins_20151130.aa	1	1	0
Melampsora lini CH5	Melli1_GeneCatalog_proteins_20150227.aa	1	1	0
Meredithblackwellia eburnea MCA 4105 v1.0	Mereb1_GeneCatalog_proteins_20150713.aa	1	1	0
Mixia osmundae IAM 14324 v1.0	Mixos1_GeneCatalog_proteins_20120207.aa	1	1	0
Naiadella fluitans ATCC 64713 v1.0	Naifl1_GeneCatalog_proteins_20140403.aa	1	0	0
Naohidea sebacea CBS 8477 (P95) v1.0	Naose1_GeneCatalog_proteins_20150719.aa	1	1	0
Rhodotorula minuta MCA 4210 v1.0	Rhomi1_GeneCatalog_proteins_20140320.aa	1	1	0
Septobasidium sp. PNB30-8B v1.0	Sepsp1_GeneCatalog_proteins_20150424.aa	1	1	0
Sporidiobolus pararoseus Phaff 68-350 v1.0	Spopa1_GeneCatalog_proteins_20160208.aa	1	1	0
Sporobolomyces linderae CBS 7893 v1.0	Spoli1_GeneCatalog_proteins_20140310.aa	1	1	0
Sporobolomyces roseus v1.0	FM1protein	1	1	0
Agaricostilbum hyphaenes ATCC MYA-4628 v1.0	Agahy1_GeneCatalog_proteins_20140307.aa	0	0	0
Chionosphaera apobasidialis 52639 v1.0	Chiap1_GeneCatalog_proteins_20150110.aa	0	0	0
Chionosphaera cuniculicola CBS10063 v1.0	Chicu1_GeneCatalog_proteins_20160411.aa	0	0	0
Heterogastridium pycnidioideum ATCC MYA-4631 v1.0	Hetpy1_GeneCatalog_proteins_20140310.aa	0	0	0
Hyalopycnis blepharistoma ATCC 48560 v1.0	Hyabl1_GeneCatalog_proteins_20150410.aa	0	0	0
Leucosporidiella creatinivora 62-1032 v1.0	Leucr1_GeneCatalog_proteins_20160201.aa	0	0	0
Microbotryum lychnidis-dioicae p1A1 Lamole	Micld1_GeneCatalog_proteins_20161101.aa	0	0	0
Microbotryum violaceum p1A1 Lamole v1.0	Micvi1_GeneCatalog_proteins_20150718.aa	0	0	0
Puccinia graminis f. sp. tritici v2.0	Pucgr2_GeneCatalog_proteins_20150718.aa	0	0	0
Puccinia striiformis f. sp. tritici PST-130	Pucst1_GeneCatalog_proteins_20130920.aa	0	0	0
Puccinia striiformis f. sp. tritici PST-78 v1.0	Pucst_PST78_1_GeneCatalog_proteins_20160608.aa	0	0	0
Puccinia triticina 1-1 BBBD Race 1	Puctr1_GeneCatalog_proteins_20131203.aa	0	0	0
Rhodosporidium toruloides ATCC26217 v1.0	Rhoto_ATCC26217_1_GeneCatalog_proteins_20160520.aa	0	0	0
Rhodosporidium toruloides IFO0559_1	Rhoto_IFO0559_1_GeneCatalog_proteins_20151023.aa	0	0	0
Rhodosporidium toruloides IFO0880 v2.0	Rhoto_IFO0880_2_GeneCatalog_proteins_20160222.aa	0	0	0
Rhodosporidium toruloides IFO0880 v3.0	Rhoto_IFO0880_3_GeneCatalog_proteins_20160906.aa	0	0	0
Rhodosporidium toruloides IFO0880 v4.0	Rhoto_IFO0880_4_GeneCatalog_proteins_20170509.aa	0	0	0
Rhodosporidium toruloides IFO1236_1	Rhoto_IFO1236_1_GeneCatalog_proteins_20151022.aa	0	0	0
Rhodosporidium toruloides NP11	Rhoto1_GeneCatalog_proteins_20141208.aa	0	0	0
Rhodotorula glutinis v1.0	Rhoglu1_GeneCatalog_proteins_20160519.aa	0	0	0
Rhodotorula graminis strain WP1 v1.1	Rhoba1_1_GeneCatalog_proteins_20100913.aa	0	0	0
Rhodotorula mucilaginosa ATCC58901 v1.0	Rhomuc1_GeneCatalog_proteins_20160519.aa	0	0	0
Rhodotorula sp. J31 v1.0	RhodotJ31_1_GeneCatalog_proteins_20160519.aa	0	0	0
Tritirachium sp. CBS 265.96 v1.0	Trisp1_GeneCatalog_proteins_20140301.aa	0	0	0

[truncated: 12 more sheets: Ustilaginomycotina, Agaricomycotina , Mortierellomycotina, Mucoromycotina, Entomophthoromycotina, Kickxellomycotina, Blastocladiomycota, Chytridiomycota, Neocallimastigomycota, Microsporidia, Saccharomycotina , Taphrinomycotina ]
