# Supplementary material for: A conserved fungal glycosyltransferase facilitates pathogenesis of plants by enabling hyphal growth on solid surfaces
Source: PLoS Pathog. 2017 Oct 11;13(10):e1006672. doi: 10.1371/journal.ppat.1006672 (PMC5653360; doi:10.1371/journal.ppat.1006672)
Supplement: S3 Table — (XLSX) [file ppat.1006672.s019.xlsx]

## Sheet: all diff expressed Zt genes
gene_id	locus	WT in culture FPKM	∆GT2 in culture FPKM	WT on plant FPKM	∆GT2 on plant FPKM	WT pl / WT cult	∆GT2 pl / ∆GT2 cult	∆GT2 cul/∆GT2 cul	∆GT2 pl / WT plant	blast annotation	enzyme code	secreted?	GPI?	TM	Interpro	Ensembl Alias
ZtritIPO323_04t12977	8:1862744-1863506	2387.27	2225.91	106.152	7.92012	-4.49117	-8.13466	#N/A	-3.74446	hypothetical protein MYCGRDRAFT_110581	#N/A	#N/A	#N/A	#N/A	noIPR	Mycgr3G110581
ZtritIPO323_04t10685	6:875239-876327	1235.7	1504.37	36.6052	7.49887	-5.07713	-7.64827	#N/A	#N/A	alternative oxidase	EC:1.10.3	#N/A	#N/A	Y	IPR002680 Alternative oxidase FAMILY	Mycgr3G72918
ZtritIPO323_04t10918	6:1483838-1484465	21052.6	8730.15	460.839	57.0448	-5.51359	-7.25777	#N/A	-3.0141	heat shock 30	#N/A	#N/A	#N/A	#N/A	IPR008978 HSP20-like chaperone DOMAIN	Mycgr3G104881
ZtritIPO323_04t10280	5:2340883-2341336	1769.68	2802.75	86.6089	20.1751	-4.35283	-7.11813	#N/A	#N/A	hypothetical protein MYCGRDRAFT_104645	#N/A	#N/A	#N/A	#N/A	#N/A	Mycgr3G104645
ZtritIPO323_04t03673	12:296676-297255	1184.07	1694.33	63.1351	15.8928	-4.22917	-6.73619	#N/A	#N/A	ctr copper transporter like	#N/A	#N/A	#N/A	Y	IPR007274 Ctr copper transporter FAMILY	Mycgr3G77248
ZtritIPO323_04t10332	5:2492858-2495149	21.7634	96.1596	4.70626	1.00799	-2.20925	-6.57588	2.14352	#N/A	carbohydrate-binding module family 20	#N/A	Y	#N/A	#N/A	IPR002044 Carbohydrate binding module family 20 DOMAIN	Mycgr3G109666
ZtritIPO323_04t13312	9:542644-546473	329.433	737.062	18.2161	9.33556	-4.1767	-6.30291	#N/A	#N/A	transferase family	#N/A	#N/A	#N/A	#N/A	IPR020806 Polyketide synthase, phosphopantetheine-binding domain DOMAIN	Mycgr3G75370
ZtritIPO323_04t04086	12:1386194-1387069	6522.84	8727.8	348.47	112.747	-4.22639	-6.27445	#N/A	-1.62795	DJ-1 family	#N/A	#N/A	#N/A	#N/A	IPR002818 DJ-1/PfpI DOMAIN	Mycgr3G106430
ZtritIPO323_04t11928	7:1771147-1771687	257.455	3908.59	203.548	50.9115	#N/A	-6.26251	3.92425	-1.99931	major allergen alt a1	#N/A	Y	#N/A	#N/A	IPR032382 Alternaria alternata allergen 1 DOMAIN	Mycgr3G19274
ZtritIPO323_04t00575	1:1632692-1633746	150.081	199.942	15.1066	2.63221	-3.31249	-6.24717	#N/A	#N/A	nadp-dependent alcohol dehydrogenase like	#N/A	#N/A	#N/A	#N/A	IPR020843 Polyketide synthase, enoylreductase domain DOMAIN	Mycgr3G65448
ZtritIPO323_04t09281	4:2448858-2450791	1440.82	1617.96	181.724	27.7968	-2.98707	-5.86311	#N/A	-2.70876	tyrosinase precursor like	#N/A	Y	#N/A	#N/A	IPR002227 Tyrosinase copper-binding domain DOMAIN	Mycgr3G104299
ZtritIPO323_04t02584	10:618328-619049	4991.85	7421.57	273.902	131.113	-4.18784	-5.82285	#N/A	#N/A	hypothetical protein MYCGRDRAFT_111008	#N/A	Y	Y	#N/A	noIPR	Mycgr3G111008
ZtritIPO323_04t12624	8:1005734-1006593	276.522	4164.69	92.0305	73.8392	-1.58721	-5.81768	3.91274	#N/A	small threonine-rich	#N/A	#N/A	#N/A	#N/A	noIPR	Mycgr3G105419
ZtritIPO323_04t11118	6:2111903-2112854	1119.53	4484.38	82.0145	82.1993	-3.77087	-5.76964	2.00201	#N/A	hypothetical protein MYCGRDRAFT_73448	#N/A	Y	#N/A	#N/A	noIPR	Mycgr3G73448
ZtritIPO323_04t06392	2:2514971-2515904	47.4581	182.178	16.9948	3.47497	#N/A	-5.71221	1.94063	#N/A	tetrahydroxynaphthalene reductase like	#N/A	#N/A	#N/A	#N/A	IPR002347 Short-chain dehydrogenase/reductase SDR FAMILY	Mycgr3G68710
ZtritIPO323_04t05662	2:596811-597943	163.998	110.558	5.75253	2.36925	-4.83334	-5.54423	#N/A	#N/A	3-dehydroshikimate dehydratase	#N/A	#N/A	#N/A	#N/A	IPR013022 Xylose isomerase-like, TIM barrel domain DOMAIN	Mycgr3G67847
ZtritIPO323_04t13264	9:381749-382362	224.277	1557.02	112.801	33.9093	#N/A	-5.52097	2.79544	-1.73403	hypothetical protein MYCGRDRAFT_105659	#N/A	Y	#N/A	#N/A	noIPR	Mycgr3G105659
ZtritIPO323_04t08872	4:1320256-1321105	661.189	727.025	71.5315	16.0812	-3.20841	-5.49856	#N/A	-2.1532	short-chain dehydrogenase like	#N/A	#N/A	#N/A	#N/A	IPR002347 Short-chain dehydrogenase/reductase SDR FAMILY	#N/A
ZtritIPO323_04t13311	9:535561-542086	414.951	928.111	21.1588	21.1564	-4.29361	-5.45513	#N/A	#N/A	ATP-binding cassette multidrug transporter	EC:3.6.1, EC:3.6.1.3, EC:3.6.1.15	#N/A	#N/A	Y	IPR003593 AAA+ ATPase domain DOMAIN	Mycgr3G47929
ZtritIPO323_04t06348	2:2386738-2387728	188.221	179.704	11.2903	4.18223	-4.05927	-5.4252	#N/A	#N/A	nmrA-like family	#N/A	#N/A	#N/A	#N/A	IPR008030 NmrA-like domain DOMAIN	Mycgr3G108162
ZtritIPO323_04t01084	1:2851231-2853406	106.013	73.0031	7.7445	1.75055	-3.77492	-5.38208	#N/A	-2.14536	dna photolyase like	#N/A	#N/A	#N/A	#N/A	IPR006050 DNA photolyase, N-terminal DOMAIN	Mycgr3G66122
ZtritIPO323_04t02058	1:5303569-5304917	149.534	220.866	5.77192	5.6153	-4.69528	-5.29766	#N/A	#N/A	FAD NAD(P)-binding domain-containing	#N/A	Y	#N/A	#N/A	noIPR	Mycgr3G67335
ZtritIPO323_04t00156	1:509646-512842	187.569	336.996	8.16071	9.37425	-4.52258	-5.16788	#N/A	#N/A	hydrophobin-like protein	#N/A	Y	#N/A	#N/A	noIPR	Mycgr3G88691
ZtritIPO323_04t04093	12:1405625-1406323	78.0741	285.145	21.8999	8.20404	-1.83392	-5.11922	1.86878	#N/A	hypothetical protein MYCGRDRAFT_97237	#N/A	Y	#N/A	#N/A	noIPR	#N/A
ZtritIPO323_04t06306	2:2288976-2291982	1004.64	1777.73	56.1572	51.5331	-4.16106	-5.10839	#N/A	#N/A	hypothetical protein MYCGRDRAFT_90887	#N/A	#N/A	#N/A	#N/A	noIPR	Mycgr3G90887
ZtritIPO323_04t07381	3:750988-751723	246.95	601.589	59.4868	17.6014	-2.05358	-5.09502	#N/A	-1.75688	glutathione s-transferase domain-containing	#N/A	#N/A	#N/A	#N/A	IPR004045 Glutathione S-transferase, N-terminal DOMAIN	Mycgr3G108479
ZtritIPO323_04t02057	1:5300525-5303215	277.694	307.098	12.6298	8.98532	-4.45859	-5.09499	#N/A	#N/A	brefeldin A esterase	#N/A	#N/A	#N/A	#N/A	IPR029058 Alpha/Beta hydrolase fold DOMAIN	Mycgr3G107684
ZtritIPO323_04t13136	8:2361228-2362665	8.05712	121.448	3.43953	3.59487	#N/A	-5.07825	3.91393	#N/A	major facilitator superfamily transporter like	#N/A	#N/A	#N/A	#N/A	noIPR	Mycgr3G46937
ZtritIPO323_04t01805	1:4665646-4667033	1305.31	471.981	38.2032	14.6092	-5.09455	-5.01378	#N/A	#N/A	alpha beta-hydrolase	EC:3.3.2.9	#N/A	#N/A	#N/A	IPR000639 Epoxide hydrolase-like FAMILY	Mycgr3G67089
ZtritIPO323_04t06431	2:2597950-2599648	41.6569	41.927	31.009	1.34168	#N/A	-4.96577	#N/A	-4.53058	hypothetical protein MYCGRDRAFT_68751	#N/A	#N/A	#N/A	#N/A	noIPR	Mycgr3G68751
ZtritIPO323_04t09038	4:1820976-1822207	293.326	358.425	20.7009	11.7548	-3.82474	-4.93035	#N/A	#N/A	RTA1 domain	#N/A	#N/A	#N/A	#N/A	IPR007568 RTA-like protein FAMILY	Mycgr3G104206
ZtritIPO323_04t09984	5:1513618-1514605	38.1303	83.387	10.5942	2.86799	-1.84767	-4.86171	#N/A	#N/A	hypothetical protein TI39_contig357g00025	#N/A	Y	#N/A	#N/A	noIPR	#N/A
ZtritIPO323_04t02109	1:5413790-5417040	222.908	116.72	15.6394	4.07798	-3.83319	-4.83905	#N/A	-1.93925	mechanosensitive ion channel family like	#N/A	#N/A	#N/A	#N/A	noIPR	Mycgr3G67398
ZtritIPO323_04t08969	4:1662687-1664273	627.174	562.093	57.4262	20.1837	-3.44909	-4.79954	#N/A	-1.50852	oxalate secreted	#N/A	Y	#N/A	#N/A	IPR006045 Cupin 1 DOMAIN	Mycgr3G71198
ZtritIPO323_04t12561	8:866452-867818	43.3513	61.375	1.76975	2.32914	-4.61446	-4.71978	#N/A	#N/A	hypothetical protein MYCGRDRAFT_95059	#N/A	#N/A	#N/A	Y	noIPR	#N/A
ZtritIPO323_04t06714	2:3404903-3406176	555.515	1552.14	43.0964	59.232	-3.68819	-4.71174	#N/A	#N/A	RTA1 domain	#N/A	#N/A	#N/A	#N/A	IPR007568 RTA-like protein FAMILY	Mycgr3G103470
ZtritIPO323_04t11146	6:2259279-2262834	24.722	48.1339	5.64523	1.96731	-2.13069	-4.61276	#N/A	#N/A	AMP-binding enzyme family	#N/A	#N/A	#N/A	#N/A	noIPR	Mycgr3G109989
ZtritIPO323_04t01959	1:5035093-5036344	85.218	442.77	21.7125	18.1648	-1.97263	-4.60734	2.37733	#N/A	sterol 24-C-methyltransferase	#N/A	#N/A	#N/A	#N/A	IPR013216 Methyltransferase type 11 DOMAIN	Mycgr3G98820
ZtritIPO323_04t06020	2:1541979-1544781	3055.18	1188.29	80.6258	49.0398	-5.24387	-4.5988	#N/A	#N/A	P-loop containing nucleoside triphosphate hydrolase	#N/A	#N/A	#N/A	#N/A	noIPR	Mycgr3G103215
ZtritIPO323_04t02216	1:5666123-5666807	11.4599	127.89	9.99761	5.50173	#N/A	-4.53888	3.48023	#N/A	hypothetical protein MYCGRDRAFT_102970	#N/A	#N/A	#N/A	#N/A	noIPR	#N/A
ZtritIPO323_04t09868	5:1231920-1232930	491.407	453.297	131.795	19.6023	-1.89863	-4.53136	#N/A	-2.74919	#N/A	EC:3.1, EC:3.1.3.41	#N/A	#N/A	#N/A	IPR006384 Pyridoxal phosphate phosphatase-related FAMILY	Mycgr3G58971
ZtritIPO323_04t06003	2:1482664-1484422	801.448	478.087	37.6965	21.2356	-4.41011	-4.49272	#N/A	#N/A	transcription factor C6 like	#N/A	#N/A	#N/A	#N/A	IPR001138 Zn(2)-C6 fungal-type DNA-binding domain DOMAIN	Mycgr3G68239
ZtritIPO323_04t00619	1:1737689-1738826	1558.95	1638.26	151.404	73.7284	-3.3641	-4.4738	#N/A	#N/A	zinc-binding oxidoreductase like	#N/A	#N/A	#N/A	#N/A	IPR020843 Polyketide synthase, enoylreductase domain DOMAIN	Mycgr3G52468
ZtritIPO323_04t11631	7:1003583-1004738	65.9863	161.082	49.4767	7.32978	#N/A	-4.45788	#N/A	-2.75491	tartrate dehydrogenase	#N/A	#N/A	#N/A	#N/A	IPR024084 Isopropylmalate dehydrogenase-like domain DOMAIN	Mycgr3G60792
ZtritIPO323_04t10815	6:1216783-1218650	191.532	417.333	18.8507	19.5446	-3.34489	-4.41636	#N/A	#N/A	flotillin domain containing	#N/A	#N/A	#N/A	#N/A	noIPR	#N/A
ZtritIPO323_04t08623	4:635230-637176	419.911	178.096	11.1404	8.36304	-5.2362	-4.41249	#N/A	#N/A	3-hydroxyacyl- dehydrogenase	EC:1.1.1.35	#N/A	#N/A	#N/A	IPR011042 Six-bladed beta-propeller, TolB-like DOMAIN	Mycgr3G108989
ZtritIPO323_04t06705	2:3383064-3384058	84.4767	238.966	32.6471	11.3789	#N/A	-4.39238	1.50112	#N/A	hypothetical protein MYCGRDRAFT_108330	#N/A	#N/A	#N/A	#N/A	IPR008949 Isoprenoid synthase domain DOMAIN	Mycgr3G108330
ZtritIPO323_04t02054	1:5296665-5298411	78.1891	154.091	7.26638	7.35697	-3.42766	-4.38852	#N/A	#N/A	MFS multidrug transporter	#N/A	#N/A	#N/A	#N/A	noIPR	Mycgr3G31366
ZtritIPO323_04t13322	9:577593-578260	3102.43	8560.58	618.146	409.418	-2.32738	-4.38606	#N/A	#N/A	hypothetical protein MYCGRDRAFT_105677	#N/A	Y	#N/A	#N/A	noIPR	Mycgr3G105677
ZtritIPO323_04t03476	11:1352422-1353214	571.768	465.357	77.1001	23.1791	-2.89062	-4.32744	#N/A	-1.73391	hypothetical protein MYCGRDRAFT_111342	#N/A	#N/A	#N/A	#N/A	#N/A	Mycgr3G111342
ZtritIPO323_04t07932	3:2235882-2237573	94.4881	290.262	26.397	14.5521	-1.83976	-4.31806	1.61915	#N/A	P450 monooxygenase	#N/A	#N/A	#N/A	#N/A	IPR002401 Cytochrome P450, E-class, group I FAMILY	Mycgr3G70069
ZtritIPO323_04t03375	11:1118456-1118945	3543.96	12224.3	977.966	629.744	-1.8575	-4.27884	1.78631	#N/A	---NA---	#N/A	Y	#N/A	#N/A	IPR029226 Ecp2 effector protein DOMAIN	Mycgr3G106176
ZtritIPO323_04t03386	11:1148155-1149273	1810.64	1660.84	361.386	86.6446	-2.32488	-4.26066	#N/A	-2.06036	hypothetical protein MYCGRDRAFT_82939, partial	#N/A	#N/A	#N/A	#N/A	noIPR	#N/A
ZtritIPO323_04t12989	8:1888505-1889246	2270.8	998.18	52.2055	52.2336	-5.44286	-4.25625	#N/A	#N/A	B3 4 domain-containing	EC:6.1.1.20, EC:6.1.1	#N/A	#N/A	#N/A	noIPR	Mycgr3G105587
ZtritIPO323_04t10963	6:1643708-1645913	23.9704	43.3808	4.89414	2.34012	-2.29213	-4.2124	#N/A	#N/A	Ca2+-modulated nonselective cation channel polycystin	#N/A	#N/A	#N/A	#N/A	#N/A	#N/A
ZtritIPO323_04t12716	8:1202550-1202954	1596.08	2581.89	195.489	139.634	-3.02937	-4.20871	#N/A	#N/A	hypothetical protein MYCGRDRAFT_95182	#N/A	#N/A	#N/A	Y	noIPR	Mycgr3G95182
ZtritIPO323_04t09253	4:2388118-2388832	290.832	474.729	58.173	26.4343	-2.32176	-4.16662	#N/A	#N/A	aflatoxin regulatory	#N/A	#N/A	#N/A	#N/A	noIPR	Mycgr3G109275
ZtritIPO323_04t10087	5:1821588-1823164	729.793	361.418	32.4597	20.2565	-4.49076	-4.15721	#N/A	#N/A	hypothetical protein MYCGRDRAFT_93363	#N/A	#N/A	#N/A	#N/A	IPR003613 U box domain DOMAIN	Mycgr3G93363
ZtritIPO323_04t10078	5:1750084-1750755	701.264	854.465	64.0744	48.0355	-3.45214	-4.15285	#N/A	#N/A	phosphonoacetate hydrolase	EC:3.11.1.2	#N/A	#N/A	#N/A	IPR006674 HD domain DOMAIN	Mycgr3G104600
ZtritIPO323_04t01145	1:3002788-3004142	101.973	42.8374	9.29211	2.4185	-3.45603	-4.14669	#N/A	#N/A	glycoside hydrolase family 16	#N/A	Y	Y	#N/A	IPR000757 Glycoside hydrolase family 16 DOMAIN	Mycgr3G83802
ZtritIPO323_04t12533	8:803379-804020	716.5	1914.55	94.5734	109.317	-2.92146	-4.13042	#N/A	#N/A	carbohydrate-binding module family 50	#N/A	Y	#N/A	#N/A	IPR018392 LysM domain DOMAIN	Mycgr3G110386
ZtritIPO323_04t11338	7:196244-197904	47.2665	108.938	13.0961	6.26537	-1.85168	-4.11996	#N/A	#N/A	indoleamine 2,3-dioxygenase family	#N/A	#N/A	#N/A	#N/A	IPR000898 Indoleamine 2,3-dioxygenase FAMILY	Mycgr3G73635
ZtritIPO323_04t02545	10:531431-533438	6975.28	3547.95	301.586	205.954	-4.53161	-4.10659	#N/A	#N/A	Hsp70 family	#N/A	#N/A	#N/A	#N/A	noIPR	#N/A
ZtritIPO323_04t08651	4:724589-726670	872.493	1699.33	143.161	100.381	-2.60751	-4.08141	#N/A	#N/A	30 kDa heat shock	#N/A	#N/A	#N/A	#N/A	noIPR	Mycgr3G108995
ZtritIPO323_04t12612	8:980389-980639	3774.97	5605.81	0	335.782	diff	-4.06133	#N/A	inf	---NA---	#N/A	#N/A	#N/A	#N/A	#N/A	#N/A
ZtritIPO323_04t10526	6:277880-278363	210.722	2812.18	277.04	171.812	#N/A	-4.03279	3.73828	#N/A	hypothetical protein TI39_contig4465g00001	#N/A	Y	#N/A	#N/A	noIPR	#N/A
ZtritIPO323_04t02641	10:743921-744578	41.6536	87.3994	40.8029	5.42242	#N/A	-4.01061	#N/A	-2.91166	GPI anchored	#N/A	Y	Y	#N/A	noIPR	#N/A
ZtritIPO323_04t08109	3:2692181-2692751	29.7297	237.507	0	14.766	diff	-4.00761	2.99799	inf	hypothetical protein MYCGRDRAFT_99676	#N/A	Y	#N/A	#N/A	noIPR	Mycgr3G99676
ZtritIPO323_04t02055	1:5299130-5299695	631.031	2051.36	109.295	127.566	-2.52948	-4.00726	1.7008	#N/A	hypothetical protein TI39_contig4126g00023	#N/A	#N/A	#N/A	#N/A	noIPR	#N/A
ZtritIPO323_04t11925	7:1767329-1767845	28.4776	189.808	82.678	11.8502	#N/A	-4.00156	2.73664	#N/A	---NA---	#N/A	#N/A	#N/A	#N/A	noIPR	#N/A
ZtritIPO323_04t02660	10:787411-788059	596.603	402.535	87.8947	25.1438	-2.76292	-4.00084	#N/A	-1.80557	hsp70 nucleotide exchange factor	#N/A	#N/A	#N/A	#N/A	IPR013918 Nucleotide exchange factor Fes1 DOMAIN	Mycgr3G111048
ZtritIPO323_04t11662	7:1072623-1073493	104.724	79.7838	48.1604	5.0737	#N/A	-3.97498	#N/A	-3.24674	ubiquinone biosynthesis methyltransferase like	#N/A	#N/A	#N/A	#N/A	IPR029063 S-adenosyl-L-methionine-dependent methyltransferase DOMAIN	Mycgr3G44746
ZtritIPO323_04t04867	16:81788-84761	37.1188	64.2769	15.1743	4.09743	#N/A	-3.97151	#N/A	#N/A	hypothetical protein MYCGRDRAFT_79179, partial	#N/A	#N/A	#N/A	#N/A	noIPR	Mycgr3G83148
ZtritIPO323_04t07667	3:1561237-1562330	569.161	490.532	106.788	31.4807	-2.41409	-3.96181	#N/A	-1.76221	mitochondrial phosphate carrier	#N/A	#N/A	#N/A	#N/A	IPR002067 Mitochondrial carrier protein FAMILY	#N/A
ZtritIPO323_04t08481	4:189302-189827	1481.8	10202.6	1208.2	655.011	#N/A	-3.96127	2.78351	#N/A	eliciting plant response	#N/A	Y	#N/A	#N/A	IPR010829 Cerato-platanin FAMILY	Mycgr3G39947
ZtritIPO323_04t13702	9:1606826-1607582	18.5879	45.3761	18.0315	2.92104	#N/A	-3.95738	#N/A	#N/A	sugar dehydrogenase	#N/A	#N/A	#N/A	#N/A	IPR002347 Short-chain dehydrogenase/reductase SDR FAMILY	Mycgr3G75800
ZtritIPO323_04t03731	12:458550-459749	206.324	44.5738	32.6288	2.88507	-2.66069	-3.94952	-2.21064	-3.49947	biotin ligase	EC:6.3.4.15, EC:6.3.4	Y	Y	#N/A	IPR029062 Class I glutamine amidotransferase-like DOMAIN	Mycgr3G111438
ZtritIPO323_04t06309	2:2297860-2299153	4.35217	33.4566	2.04279	2.17602	#N/A	-3.94252	2.94248	#N/A	Di-copper centre-containing	#N/A	Y	#N/A	#N/A	IPR008922 Uncharacterised domain, di-copper centre DOMAIN	Mycgr3G84703
ZtritIPO323_04t03275	11:833038-833574	576.462	952.623	117.208	62.1516	-2.29816	-3.93804	#N/A	#N/A	hypothetical protein TI39_contig336g00059	#N/A	Y	Y	#N/A	noIPR	#N/A
ZtritIPO323_04t08739	4:932070-933489	19.8119	35.3707	0.727829	2.33451	#N/A	-3.92136	#N/A	#N/A	hypothetical protein MYCGRDRAFT_92436	#N/A	#N/A	#N/A	#N/A	noIPR	Mycgr3G92436
ZtritIPO323_04t10378	5:2618637-2619289	35.033	490.258	78.0159	32.3753	#N/A	-3.92058	3.80676	#N/A	hypothetical protein MYCGRDRAFT_109679	#N/A	Y	#N/A	#N/A	noIPR	Mycgr3G109679
ZtritIPO323_04t09286	4:2463112-2463989	135.048	434.24	40.3804	29.0557	-1.74174	-3.9016	1.68502	#N/A	short chain oxidoreductase	#N/A	#N/A	#N/A	#N/A	IPR002347 Short-chain dehydrogenase/reductase SDR FAMILY	Mycgr3G104300
ZtritIPO323_04t08649	4:719547-721632	31.1055	225.907	5.32763	15.1774	-2.5456	-3.89573	2.86049	#N/A	ferulic acid Esterase Feruloyl esterase precursor	EC:3.1.1.73, EC:3.1.1.1	Y	#N/A	#N/A	IPR029058 Alpha/Beta hydrolase fold DOMAIN	Mycgr3G108994
ZtritIPO323_04t06716	2:3408214-3409159	10.9497	99.1221	6.69212	6.77129	#N/A	-3.8717	3.17831	#N/A	hypothetical protein TI39_contig859g00001	#N/A	#N/A	#N/A	#N/A	noIPR	Mycgr3G37073
ZtritIPO323_04t04407	13:776220-776624	3157.9	5325.95	1285.79	364.531	#N/A	-3.86893	#N/A	-1.81854	hypothetical protein MYCGRDRAFT_79179, partial	#N/A	#N/A	#N/A	#N/A	noIPR	#N/A
ZtritIPO323_04t13466	9:907973-909839	74.4851	190.335	18.2421	13.0628	-2.02968	-3.86501	#N/A	#N/A	triacylglycerol lipase like	#N/A	#N/A	#N/A	#N/A	IPR029058 Alpha/Beta hydrolase fold DOMAIN	Mycgr3G75537
ZtritIPO323_04t11685	7:1134113-1134987	46.8098	144.903	30.9423	10.0575	#N/A	-3.84874	1.6302	#N/A	hypothetical protein MYCGRDRAFT_100756	#N/A	#N/A	#N/A	Y	noIPR	Mycgr3G100756
ZtritIPO323_04t08655	4:732400-733837	490.492	553.424	57.6471	38.6448	-3.08891	-3.84004	#N/A	#N/A	nadh:flavin oxidoreductase nadh oxidase	#N/A	#N/A	#N/A	#N/A	IPR001155 NADH:flavin oxidoreductase/NADH oxidase, N-terminal DOMAIN	Mycgr3G108999
ZtritIPO323_04t09565	5:415729-416728	19.2475	37.3477	4.05356	2.62143	#N/A	-3.83259	#N/A	#N/A	hypothetical protein TI39_contig4312g00003	#N/A	#N/A	#N/A	#N/A	noIPR	#N/A
ZtritIPO323_04t01956	1:5027949-5030585	4.68437	124.825	15.3731	8.77833	1.71448	-3.82982	4.73591	#N/A	peroxidase catalase like	EC:1.11.1.7, EC:1.11.1.6	Y	#N/A	#N/A	noIPR	Mycgr3G67250
ZtritIPO323_04t09753	5:880720-882382	580.898	111.028	74.1071	7.97779	-2.9706	-3.7988	-2.38735	-3.21555	hypothetical protein TI39_contig353g00038	#N/A	#N/A	#N/A	#N/A	noIPR	Mycgr3G58820
ZtritIPO323_04t05903	2:1232339-1233209	489.936	833.675	69.8806	60.2292	-2.80963	-3.79095	#N/A	#N/A	heat shock 42	#N/A	#N/A	#N/A	#N/A	IPR002068 Alpha crystallin/Hsp20 domain DOMAIN	Mycgr3G29054
ZtritIPO323_04t00324	1:963709-964308	107.449	285.192	114.436	20.9619	#N/A	-3.76609	#N/A	-2.4487	conidial pigment biosynthesis scytalone dehydratase Arp1	EC:4.2.1.94	#N/A	#N/A	#N/A	IPR004235 Scytalone dehydratase FAMILY	Mycgr3G18775
ZtritIPO323_04t02969	11:14421-16654	10.0497	18.725	4.3209	1.37891	#N/A	-3.76337	#N/A	#N/A	male sterility	#N/A	#N/A	#N/A	#N/A	IPR020806 Polyketide synthase, phosphopantetheine-binding domain DOMAIN	Mycgr3G96439
ZtritIPO323_04t02695	10:881440-882088	124.093	76.7948	43.0293	5.65973	-1.52803	-3.7622	#N/A	-2.92652	hypothetical protein TI39_contig368g00036	#N/A	#N/A	#N/A	#N/A	noIPR	#N/A
ZtritIPO323_04t07783	3:1866587-1867850	35.1211	52.028	7.30239	3.85433	-2.2659	-3.75473	#N/A	#N/A	acetate kinase	#N/A	#N/A	#N/A	#N/A	IPR000890 Aliphatic acid kinase, short-chain FAMILY	Mycgr3G39578
ZtritIPO323_04t00636	1:1773315-1775442	645.214	331.093	22.1404	24.5595	-4.86502	-3.75288	#N/A	#N/A	hypothetical protein TI39_contig844g00026	#N/A	#N/A	#N/A	#N/A	IPR015880 Zinc finger, C2H2-like DOMAIN	Mycgr3G102206
ZtritIPO323_04t09114	4:2051227-2053476	628.517	250.709	33.5381	18.712	-4.22808	-3.74398	#N/A	#N/A	C2H2 finger domain-containing	#N/A	#N/A	#N/A	#N/A	IPR015880 Zinc finger, C2H2-like DOMAIN	Mycgr3G109219
ZtritIPO323_04t13673	9:1549149-1550944	112.832	435.617	77.539	32.7256	#N/A	-3.73457	1.94889	#N/A	FAD NAD(P)-binding domain-containing	#N/A	Y	#N/A	#N/A	noIPR	Mycgr3G62587
ZtritIPO323_04t10254	5:2273375-2274383	228.251	334.605	44.1446	25.2907	-2.37031	-3.72578	#N/A	#N/A	an1 zinc finger	#N/A	#N/A	#N/A	#N/A	IPR000058 Zinc finger, AN1-type DOMAIN	Mycgr3G42628
ZtritIPO323_04t04466	13:922488-923384	336.384	426.547	44.1543	32.2536	-2.92949	-3.72517	#N/A	#N/A	3-ketoacyl-acyl carrier reductase	#N/A	#N/A	#N/A	#N/A	IPR002347 Short-chain dehydrogenase/reductase SDR FAMILY	Mycgr3G111710
ZtritIPO323_04t08042	3:2504234-2507383	886.833	1468.83	90.7511	111.185	-3.28868	-3.72364	#N/A	#N/A	5-nitroimidazole antibiotic resistance	#N/A	#N/A	#N/A	#N/A	IPR024747 Pyridoxamine 5'-phosphate oxidase-related FAMILY	Mycgr3G38008
ZtritIPO323_04t08738	4:929893-931399	9.22407	21.7199	0.900686	1.66206	#N/A	-3.70797	#N/A	#N/A	hypothetical protein MYCGRDRAFT_92436	#N/A	#N/A	#N/A	#N/A	#N/A	#N/A
ZtritIPO323_04t00186	1:584219-585235	224.927	273.129	21.5525	21.1437	-3.38353	-3.69128	#N/A	#N/A	hypothetical protein TI39_contig675g00005	#N/A	#N/A	#N/A	#N/A	noIPR	Mycgr3G28780
ZtritIPO323_04t12777	8:1323840-1324254	87.4454	161.29	19.4432	12.4954	#N/A	-3.69019	#N/A	#N/A	hypothetical protein MYCGRDRAFT_95225	#N/A	#N/A	#N/A	#N/A	noIPR	Mycgr3G95225
ZtritIPO323_04t00508	1:1458086-1459836	851.252	742.246	47.7751	57.5152	-4.15526	-3.68988	#N/A	#N/A	glycoside hydrolase family 76	EC:3.2.1.101, EC:3.2.1.24, EC:3.2.1	#N/A	#N/A	#N/A	IPR012341 Six-hairpin glycosidase DOMAIN	Mycgr3G33386
ZtritIPO323_04t10733	6:988638-989382	626.068	467.867	58.7718	36.5294	-3.41312	-3.67897	#N/A	#N/A	---NA---	#N/A	#N/A	#N/A	#N/A	IPR008816 Glycine zipper 2TM domain DOMAIN	#N/A
ZtritIPO323_04t12304	8:84683-86026	32.7015	26.6234	17.6609	2.0972	#N/A	-3.66616	#N/A	-3.07402	phosphoribosylamine-glycine ligase like	EC:6.3.4.13	#N/A	#N/A	#N/A	noIPR	Mycgr3G87000
ZtritIPO323_04t09410	4:2785262-2787024	9.13014	17.5153	0.603302	1.38521	#N/A	-3.66044	#N/A	#N/A	amino acid permease	#N/A	#N/A	#N/A	Y	IPR002293 Amino acid/polyamine transporter I FAMILY	Mycgr3G71649
ZtritIPO323_04t03300	11:892655-893377	394.403	296.524	153.512	23.5523	#N/A	-3.65421	#N/A	-2.70441	hypothetical protein TI39_contig392g00031	#N/A	Y	#N/A	#N/A	noIPR	Mycgr3G106132
ZtritIPO323_04t03527	11:1478294-1479368	52.1013	66.2434	6.0366	5.26279	-3.10951	-3.65388	#N/A	#N/A	hypothetical protein TI39_contig516g00002	#N/A	#N/A	#N/A	#N/A	noIPR	#N/A
ZtritIPO323_04t04425	13:816269-817560	50.7876	84.7074	35.349	6.77659	#N/A	-3.64386	#N/A	-2.38304	HAD-superfamily hydrolase	#N/A	#N/A	#N/A	#N/A	noIPR	Mycgr3G25106
ZtritIPO323_04t00180	1:568252-569334	232.697	421.712	222.679	34.0851	#N/A	-3.62905	#N/A	-2.70775	hypothetical protein MYCGRDRAFT_102016	#N/A	Y	Y	#N/A	IPR018466 Kre9/Knh1 family FAMILY	Mycgr3G102016
ZtritIPO323_04t08605	4:595508-597333	1373.1	4068.51	210.429	329.069	-2.70603	-3.62804	1.56707	#N/A	cell wall glyco	#N/A	Y	Y	#N/A	noIPR	Mycgr3G80321
ZtritIPO323_04t08456	4:67951-69472	169.834	302.682	54.1367	24.7151	-1.64944	-3.61434	#N/A	#N/A	glycoside hydrolase family 43	#N/A	Y	#N/A	#N/A	IPR006710 Glycoside hydrolase, family 43 FAMILY	Mycgr3G30121
ZtritIPO323_04t06840	2:3755490-3756429	456.975	689.26	86.8802	56.5229	-2.39502	-3.60814	#N/A	#N/A	mitochondrial hypoxia responsive domain containing	#N/A	#N/A	#N/A	#N/A	noIPR	Mycgr3G69185
ZtritIPO323_04t05127	17:351434-353230	3.58662	32.3163	4.46545	2.67835	#N/A	-3.59285	3.17157	#N/A	hypothetical protein MYCFIDRAFT_180378	#N/A	#N/A	#N/A	#N/A	#N/A	#N/A
ZtritIPO323_04t13637	9:1369953-1370505	20.0937	519.83	58.0876	43.7925	#N/A	-3.56929	4.69323	#N/A	hypothetical protein MYCGRDRAFT_95831	#N/A	Y	#N/A	#N/A	noIPR	Mycgr3G95831
ZtritIPO323_04t10598	6:522234-523014	1159.43	1816.01	249.149	154.228	-2.21834	-3.55763	#N/A	#N/A	CAP20-like protein	#N/A	#N/A	#N/A	#N/A	noIPR	Mycgr3G28649
ZtritIPO323_04t10501	6:215685-216585	193.258	206.456	56.0072	17.6078	-1.78685	-3.55154	#N/A	-1.6694	hypothetical protein MYCGRDRAFT_93638	#N/A	#N/A	#N/A	Y	noIPR	Mycgr3G93638
ZtritIPO323_04t11827	7:1511934-1512919	18.3648	42.9364	0	3.70671	diff	-3.53399	#N/A	inf	alpha beta-hydrolase	#N/A	#N/A	#N/A	#N/A	IPR002925 Dienelactone hydrolase DOMAIN	Mycgr3G74155
ZtritIPO323_04t02571	10:587020-587359	665.605	316.894	213.568	27.6483	-1.63997	-3.51874	#N/A	-2.94943	hypothetical protein TI39_contig453g00023	#N/A	#N/A	#N/A	#N/A	noIPR	#N/A
ZtritIPO323_04t02685	10:842634-843468	53.0897	38.7328	29.2398	3.38318	#N/A	-3.5171	#N/A	-3.11149	methyltransferase type 11	#N/A	#N/A	#N/A	#N/A	IPR029063 S-adenosyl-L-methionine-dependent methyltransferase DOMAIN	Mycgr3G48764
ZtritIPO323_04t00667	1:1836558-1837422	424.903	625.831	85.3675	54.7737	-2.31537	-3.51422	#N/A	#N/A	hypothetical protein MYCGRDRAFT_83566	#N/A	#N/A	#N/A	#N/A	noIPR	Mycgr3G83566
ZtritIPO323_04t00231	1:697048-698372	5.01835	132.068	55.9427	11.6246	3.47866	-3.50602	4.71792	-2.26677	Aspartic protease pep1 like	EC:3.4.23	Y	#N/A	#N/A	IPR001461 Aspartic peptidase A1 family FAMILY	Mycgr3G34306
ZtritIPO323_04t08090	3:2644928-2647133	58.8763	26.4774	56.0266	2.33587	#N/A	-3.50273	#N/A	-4.58408	C6 transcription factor	#N/A	#N/A	#N/A	Y	noIPR	#N/A
ZtritIPO323_04t03678	12:304373-305933	27.3716	110.372	26.799	9.86354	#N/A	-3.48413	2.01162	#N/A	hypothetical protein MYCGRDRAFT_111413	#N/A	#N/A	#N/A	#N/A	noIPR	Mycgr3G111413
ZtritIPO323_04t05643	2:559725-561233	103.407	144.82	110.572	13.0334	#N/A	-3.47398	#N/A	-3.0847	hydroxymethylglutaryl- synthase	EC:2.3.3.10	#N/A	#N/A	#N/A	IPR010122 Hydroxymethylglutaryl-CoA synthase, eukaryotic FAMILY	Mycgr3G54740
ZtritIPO323_04t09089	4:1986618-1987473	33.1828	37.4992	13.2928	3.37909	#N/A	-3.47215	#N/A	#N/A	sis domain-containing	#N/A	#N/A	#N/A	#N/A	IPR001347 Sugar isomerase (SIS) DOMAIN	Mycgr3G58228
ZtritIPO323_04t11334	7:184043-184455	755.4	1241.57	688.149	113.211	#N/A	-3.45508	#N/A	-2.6037	hypothetical protein MYCGRDRAFT_94232	#N/A	Y	#N/A	#N/A	noIPR	#N/A
ZtritIPO323_04t02500	10:411365-413165	34.5317	100.747	17.4621	9.21116	#N/A	-3.4512	1.54474	#N/A	cytochrome P450 monooxygenase	#N/A	#N/A	#N/A	#N/A	IPR002403 Cytochrome P450, E-class, group IV FAMILY	Mycgr3G48935
ZtritIPO323_04t06715	2:3406571-3407555	35.7039	410.772	28.7608	37.7698	#N/A	-3.44303	3.52418	#N/A	nad dependent epimerase dehydratase	#N/A	#N/A	#N/A	#N/A	IPR027417 P-loop containing nucleoside triphosphate hydrolase DOMAIN	Mycgr3G108336
ZtritIPO323_04t03373	11:1114323-1116732	178.071	241.116	17.028	22.1755	-3.38647	-3.44269	#N/A	#N/A	beta- partial	#N/A	#N/A	#N/A	#N/A	#N/A	Mycgr3G106171
ZtritIPO323_04t03091	11:353286-354861	54.7728	35.939	38.4522	3.33277	#N/A	-3.43076	#N/A	-3.52827	Actin actin	#N/A	#N/A	#N/A	#N/A	IPR004000 Actin family FAMILY	Mycgr3G76713
ZtritIPO323_04t07219	3:251725-252508	1953.25	2682.43	129.21	249.855	-3.91809	-3.42438	#N/A	#N/A	hypothetical protein MYCGRDRAFT_108417	#N/A	#N/A	#N/A	#N/A	#N/A	Mycgr3G108417
ZtritIPO323_04t09485	5:188893-190573	210.463	49.4525	121.832	4.62126	#N/A	-3.41968	-2.08945	-4.72046	glycosyltransferase family 31	#N/A	#N/A	#N/A	#N/A	noIPR	Mycgr3G24549
ZtritIPO323_04t08067	3:2575713-2576863	990.759	575.638	78.0898	54.0148	-3.66533	-3.41373	#N/A	#N/A	mitochondrial phosphate carrier 2	#N/A	#N/A	#N/A	#N/A	IPR018108 Mitochondrial substrate/solute carrier REPEAT	Mycgr3G70216
ZtritIPO323_04t04448	13:873586-874018	725.591	906.483	148.229	85.2848	-2.29133	-3.40992	#N/A	#N/A	low affinity copper transporter	#N/A	#N/A	#N/A	#N/A	IPR007274 Ctr copper transporter FAMILY	Mycgr3G50970
ZtritIPO323_04t09639	5:614362-615829	928.685	115.055	149.118	10.8371	-2.63874	-3.40827	-3.01287	-3.7824	regulator of G signaling superfamily	#N/A	#N/A	#N/A	#N/A	noIPR	Mycgr3G109387
ZtritIPO323_04t00077	1:289004-290279	104.502	231.142	12.4455	21.7914	-3.06984	-3.40695	#N/A	#N/A	hypothetical protein MYCGRDRAFT_64907	#N/A	#N/A	#N/A	#N/A	IPR021276 Protein of unknown function DUF2855 FAMILY	Mycgr3G64907
ZtritIPO323_04t12343	8:221728-223069	227.014	22.7737	9.96461	2.15944	-4.50983	-3.39864	-3.31734	#N/A	hypothetical protein MYCGRDRAFT_94908	#N/A	#N/A	#N/A	#N/A	#N/A	Mycgr3G94908
ZtritIPO323_04t10372	5:2594177-2595937	106.237	77.1361	8.98554	7.39279	-3.56354	-3.38322	#N/A	#N/A	56kDa selenium binding (SBP56)	#N/A	#N/A	#N/A	#N/A	IPR015943 WD40/YVTN repeat-like-containing domain DOMAIN	Mycgr3G42328
ZtritIPO323_04t10816	6:1219746-1220424	52.0475	150.786	17.6642	14.7134	#N/A	-3.3573	1.53461	#N/A	hypothetical protein TI39_contig5817g00002	#N/A	#N/A	#N/A	#N/A	#N/A	Mycgr3G104848
ZtritIPO323_04t01085	1:2854784-2856056	200.713	201.015	27.4407	19.6618	-2.87074	-3.35384	#N/A	#N/A	hypothetical protein MYCGRDRAFT_107215	#N/A	#N/A	#N/A	#N/A	noIPR	#N/A
ZtritIPO323_04t12820	8:1409215-1409565	1068.26	546.428	118.712	53.5606	-3.16972	-3.35079	#N/A	#N/A	hypothetical protein TI39_contig558g00002	#N/A	#N/A	#N/A	#N/A	#N/A	#N/A
ZtritIPO323_04t12602	8:960288-962025	8.14269	57.6832	5.01786	5.65785	#N/A	-3.34982	2.82457	#N/A	MFS transporter like	#N/A	#N/A	#N/A	#N/A	IPR011701 Major facilitator superfamily FAMILY	Mycgr3G74641
ZtritIPO323_04t01937	1:4982705-4983951	22.5734	22.1025	37.9258	2.16866	#N/A	-3.34934	#N/A	-4.12831	SAGA complex component Sgf29 like	#N/A	#N/A	#N/A	#N/A	noIPR	#N/A
ZtritIPO323_04t01434	1:3718948-3721130	438.248	403.665	78.9106	39.6535	-2.47346	-3.34764	#N/A	#N/A	lysophospholipase like	EC:3.1.1	#N/A	#N/A	#N/A	IPR002642 Lysophospholipase, catalytic domain DOMAIN	Mycgr3G107391
ZtritIPO323_04t03477	11:1360529-1361547	17.0204	91.7156	8.11167	9.10804	#N/A	-3.33196	2.4299	#N/A	mannosyl phosphorylinositol ceramide synthase sur1	EC:2.4.1	#N/A	#N/A	#N/A	IPR007577 Glycosyltransferase, DXD sugar-binding motif CONSERVED_SITE	Mycgr3G49574
ZtritIPO323_04t03110	11:413045-414790	18.2586	27.0005	9.73631	2.68189	#N/A	-3.33166	#N/A	#N/A	3-dehydroquinate synthase	#N/A	#N/A	#N/A	#N/A	noIPR	Mycgr3G76728
ZtritIPO323_04t09535	5:351445-353193	9.42482	18.377	2.7905	1.8341	#N/A	-3.32476	#N/A	#N/A	hypothetical protein TI39_contig456g00011	#N/A	#N/A	#N/A	#N/A	noIPR	#N/A
ZtritIPO323_04t03179	11:586455-593034	10.57	39.5506	3.0961	3.95448	-1.77145	-3.32214	1.90373	#N/A	polyketide synthase	#N/A	#N/A	#N/A	#N/A	IPR020806 Polyketide synthase, phosphopantetheine-binding domain DOMAIN	Mycgr3G96592
ZtritIPO323_04t11931	7:1776460-1780240	0	0.555178	0	8.81895	-2.02093	-3.31778	#N/A	#N/A	hypothetical protein MYCGRDRAFT_110285	#N/A	#N/A	#N/A	#N/A	noIPR	Mycgr3G110285
ZtritIPO323_04t13246	9:332131-333687	114.93	44.1825	7.33271	4.46753	-3.97026	-3.30593	#N/A	#N/A	sexual development	#N/A	Y	#N/A	#N/A	noIPR	Mycgr3G75316
ZtritIPO323_04t05999	2:1471509-1473228	34.3271	49.8941	12.3926	5.04854	#N/A	-3.30493	#N/A	#N/A	glutamate decarboxylase like	EC:4.1.1.15	#N/A	#N/A	#N/A	noIPR	Mycgr3G68234
ZtritIPO323_04t00584	1:1651164-1651918	77.6554	1221.01	38.0296	124.042	#N/A	-3.29918	3.97484	1.70563	hypothetical protein TI39_contig279g00027	#N/A	#N/A	#N/A	#N/A	#N/A	#N/A
ZtritIPO323_04t07182	3:176120-176664	1342.56	3307.3	481.683	337.134	#N/A	-3.29426	#N/A	#N/A	copper resistance crd2	#N/A	#N/A	#N/A	#N/A	noIPR	Mycgr3G91327
ZtritIPO323_04t11709	7:1184885-1186327	49.9918	84.1892	13.2831	8.79572	-1.9121	-3.25876	#N/A	#N/A	3-carboxy-cis,cis-mucoante lactonizing enzyme	#N/A	#N/A	#N/A	#N/A	IPR015943 WD40/YVTN repeat-like-containing domain DOMAIN	Mycgr3G74026
ZtritIPO323_04t12446	8:502243-503334	8.61663	18.1625	7.94428	1.89812	#N/A	-3.25832	#N/A	#N/A	ribokinase like	EC:2.7.1.15	#N/A	#N/A	#N/A	IPR002139 Ribokinase/fructokinase FAMILY	Mycgr3G46160
ZtritIPO323_04t08908	4:1438993-1440936	16.5068	17.213	7.61764	1.8096	#N/A	-3.24975	#N/A	#N/A	hypothetical protein MYCGRDRAFT_92562	#N/A	#N/A	#N/A	#N/A	noIPR	Mycgr3G27443
ZtritIPO323_04t01544	1:4017311-4019690	1241.83	411.633	71.6127	43.9602	-4.11611	-3.22709	-1.59303	#N/A	heat shock 78	#N/A	#N/A	#N/A	#N/A	noIPR	Mycgr3G66729
ZtritIPO323_04t09490	5:215476-216046	171.061	296.954	44.6462	31.8596	-1.93791	-3.22044	#N/A	#N/A	acyl- N-acyltransferase	EC:2.3.1	#N/A	#N/A	#N/A	IPR000182 GNAT domain DOMAIN	Mycgr3G18625
ZtritIPO323_04t08869	4:1314060-1314767	46.2482	65.7853	8.59377	7.07018	#N/A	-3.21795	#N/A	#N/A	hypothetical protein MYCGRDRAFT_41315	#N/A	Y	#N/A	#N/A	noIPR	Mycgr3G41315
ZtritIPO323_04t08131	3:2742944-2744262	8.73062	18.7187	6.81834	2.03108	#N/A	-3.20416	#N/A	#N/A	hypothetical protein TI39_contig5832g00023	#N/A	#N/A	#N/A	#N/A	noIPR	Mycgr3G38680
ZtritIPO323_04t01767	1:4569383-4573116	28.3769	130.906	12.0517	14.2413	#N/A	-3.20039	2.20574	#N/A	linoleate diol synthase	EC:1.11.1.7	#N/A	#N/A	#N/A	IPR019791 Haem peroxidase, animal FAMILY	Mycgr3G67035
ZtritIPO323_04t02169	1:5555851-5557017	24.2146	91.8236	18.1182	10.0819	#N/A	-3.1871	1.92299	#N/A	zinc-binding dehydrogenase family	#N/A	#N/A	#N/A	#N/A	IPR020843 Polyketide synthase, enoylreductase domain DOMAIN	Mycgr3G32934
ZtritIPO323_04t00620	1:1739324-1740239	30.6343	36.8254	3.90531	4.04569	-2.97164	-3.18624	#N/A	#N/A	short chain dehydrogenase	#N/A	#N/A	#N/A	#N/A	IPR002347 Short-chain dehydrogenase/reductase SDR FAMILY	Mycgr3G98317
ZtritIPO323_04t01403	1:3648353-3649195	40.2474	43.7171	4.33319	4.80319	-3.21539	-3.18613	#N/A	#N/A	heme peroxidase	EC:1.11.1.7	#N/A	#N/A	#N/A	IPR001621 Fungal ligninase FAMILY	Mycgr3G33834
ZtritIPO323_04t12719	8:1206204-1206690	260.945	319.461	141.548	35.1729	#N/A	-3.1831	#N/A	#N/A	hypothetical protein MYCGRDRAFT_61630	#N/A	#N/A	#N/A	#N/A	IPR022234 Protein of unknown function DUF3759 FAMILY	Mycgr3G61630
ZtritIPO323_04t03764	12:561076-561733	61.0517	44.3027	2.21882	4.91342	#N/A	-3.17259	#N/A	#N/A	hypothetical protein MYCGRDRAFT_97004	#N/A	#N/A	#N/A	#N/A	#N/A	Mycgr3G97004
ZtritIPO323_04t01315	1:3436276-3437269	77.6331	36.7568	13.1711	4.08702	-2.55929	-3.16889	#N/A	#N/A	inositol oxygenase like	EC:1.13.99.1	#N/A	#N/A	#N/A	IPR007828 Inositol oxygenase FAMILY	Mycgr3G107335
ZtritIPO323_04t09047	4:1844427-1846393	152.406	549.759	36.9439	61.1898	-2.04452	-3.16743	1.85088	#N/A	pyruvate decarboxylase	#N/A	#N/A	#N/A	#N/A	IPR012110 Thiamine pyrophosphate (TPP)-dependent enzyme FAMILY	Mycgr3G40465
ZtritIPO323_04t04185	13:224499-225276	65.8713	226.048	9.63785	25.2006	-2.77287	-3.1651	1.77891	#N/A	hypothetical protein SEPMUDRAFT_66074	#N/A	Y	#N/A	#N/A	noIPR	Mycgr3G97287
ZtritIPO323_04t08735	4:924473-925339	2710.17	4662.05	446.636	519.749	-2.60121	-3.16508	#N/A	#N/A	superoxide dismutase	EC:1.15.1.1	#N/A	#N/A	#N/A	IPR001189 Manganese/iron superoxide dismutase FAMILY	Mycgr3G104097
ZtritIPO323_04t08565	4:473165-474576	899.943	257.962	41.8177	28.9082	-4.42765	-3.15761	-1.80268	#N/A	glycoside hydrolase family 16	#N/A	#N/A	#N/A	Y	IPR013320 Concanavalin A-like lectin/glucanase domain DOMAIN	Mycgr3G108963
ZtritIPO323_04t01504	1:3918635-3919583	159.32	78.9463	48.2243	8.90393	-1.7241	-3.14836	#N/A	-2.43725	e3 ubiquitin- ligase amfr-like	#N/A	#N/A	#N/A	#N/A	IPR001841 Zinc finger, RING-type DOMAIN	Mycgr3G89718
ZtritIPO323_04t11188	6:2371726-2372144	644.263	676.25	198.027	78.4714	-1.70195	-3.10732	#N/A	#N/A	---NA---	#N/A	#N/A	#N/A	#N/A	#N/A	Mycgr3G110002
ZtritIPO323_04t07211	3:228974-230055	124.887	108.07	15.7242	12.5917	-2.98957	-3.10142	#N/A	#N/A	hypothetical protein TI39_contig4237g00002	#N/A	#N/A	#N/A	#N/A	noIPR	#N/A
ZtritIPO323_04t07171	3:111321-112419	38.5037	644.32	15.458	75.2745	#N/A	-3.09754	4.06471	2.2838	hypothetical protein MYCGRDRAFT_108399	#N/A	#N/A	#N/A	#N/A	noIPR	Mycgr3G108399
ZtritIPO323_04t07571	3:1339486-1340531	86.6165	175.665	32.2117	20.9889	#N/A	-3.06513	#N/A	#N/A	hypothetical protein MYCGRDRAFT_85137	#N/A	#N/A	#N/A	#N/A	noIPR	Mycgr3G85137
ZtritIPO323_04t02278	1:5826709-5827735	12.8797	25.3555	7.09522	3.03089	#N/A	-3.06449	#N/A	#N/A	Short-chain dehydrogenase reductase SDR	#N/A	#N/A	#N/A	#N/A	IPR002347 Short-chain dehydrogenase/reductase SDR FAMILY	Mycgr3G31787
ZtritIPO323_04t10811	6:1207170-1208319	33.4882	23.6247	31.6537	2.82996	#N/A	-3.06144	#N/A	-3.48352	mitochondrial carrier	#N/A	#N/A	#N/A	#N/A	IPR002067 Mitochondrial carrier protein FAMILY	Mycgr3G43480
ZtritIPO323_04t02010	1:5170143-5171076	56.771	267.748	31.6131	32.1279	#N/A	-3.05898	2.23765	#N/A	#N/A	#N/A	#N/A	#N/A	#N/A	IPR008030 NmrA-like domain DOMAIN	Mycgr3G84210
ZtritIPO323_04t12422	8:451315-452262	217.572	51.2369	9.11986	6.14908	-4.57634	-3.05874	-2.08624	#N/A	glycoside hydrolase family 16	#N/A	Y	#N/A	#N/A	IPR000757 Glycoside hydrolase family 16 DOMAIN	Mycgr3G74453
ZtritIPO323_04t13313	9:546780-548671	487.108	514.4	62.9329	62.4278	-2.95236	-3.04263	#N/A	#N/A	Autophagy-related 22	#N/A	#N/A	#N/A	Y	IPR024671 Autophagy-related protein 22-like FAMILY	Mycgr3G95601
ZtritIPO323_04t01155	1:3024892-3025640	892.391	2121.04	485.318	257.411	#N/A	-3.04262	#N/A	#N/A	hypothetical protein MYCGRDRAFT_102481	#N/A	#N/A	#N/A	#N/A	IPR000420 Yeast PIR protein repeat REPEAT	Mycgr3G102481
ZtritIPO323_04t11843	7:1544864-1545676	253.933	125.833	63.6258	15.3131	-1.99676	-3.03868	#N/A	-2.05485	Acyl- N-acyltransferase	EC:2.3.1	#N/A	#N/A	#N/A	IPR016181 Acyl-CoA N-acyltransferase DOMAIN	Mycgr3G45652
ZtritIPO323_04t02041	1:5270196-5270976	32.4049	55.5235	16.4463	6.8735	#N/A	-3.01398	#N/A	#N/A	haloacid type II	#N/A	#N/A	#N/A	#N/A	IPR023214 HAD-like domain DOMAIN	Mycgr3G34317
ZtritIPO323_04t03182	11:604611-605471	33.3696	150.271	16.048	18.761	#N/A	-3.00176	2.17096	#N/A	1,3,8-naphthalenetriol reductase like	#N/A	#N/A	#N/A	#N/A	IPR002347 Short-chain dehydrogenase/reductase SDR FAMILY	Mycgr3G87994
ZtritIPO323_04t10225	5:2165675-2170289	231.057	193.623	24.6171	24.2271	-3.23051	-2.99856	#N/A	#N/A	ABC transporter	EC:3.6.1, EC:3.6.1.3, EC:3.6.1.15	#N/A	#N/A	Y	IPR003593 AAA+ ATPase domain DOMAIN	Mycgr3G59385
ZtritIPO323_04t11721	7:1210263-1210961	1046.49	1500.72	321.706	188.313	-1.70174	-2.99445	#N/A	#N/A	litaf-like zinc ribbon domain partial	#N/A	#N/A	#N/A	#N/A	IPR006629 LPS-induced tumour necrosis factor alpha factor DOMAIN	Mycgr3G44959
ZtritIPO323_04t03775	12:580418-581743	30.7522	45.5751	6.414	5.74691	-2.26139	-2.98739	#N/A	#N/A	FAD-dependent oxidoreductase like	#N/A	#N/A	#N/A	#N/A	noIPR	Mycgr3G50604
ZtritIPO323_04t01963	1:5048632-5049490	1.27221	128.949	48.4064	16.2978	#N/A	-2.98405	#N/A	#N/A	concanavalin A-like lectin glucanase	EC:3.4.23	Y	#N/A	#N/A	IPR000250 Peptidase G1 FAMILY	Mycgr3G90046
ZtritIPO323_04t11919	7:1754116-1756308	230.555	249.005	24.5466	31.9091	-3.23152	-2.96413	#N/A	#N/A	ferric reductase transmembrane component 4	#N/A	#N/A	#N/A	Y	noIPR	Mycgr3G110279
ZtritIPO323_04t01285	1:3361398-3362166	2030.4	1066.29	182.567	137.57	-3.47526	-2.95436	#N/A	#N/A	calcipressin family	#N/A	#N/A	#N/A	#N/A	IPR006931 Calcipressin FAMILY	Mycgr3G35196
ZtritIPO323_04t08871	4:1317946-1319804	78.4977	174.009	15.131	22.4573	-2.37514	-2.95391	#N/A	#N/A	P450 monooxygenase	#N/A	#N/A	#N/A	#N/A	IPR002401 Cytochrome P450, E-class, group I FAMILY	Mycgr3G109100
ZtritIPO323_04t01584	1:4109756-4111404	84.1519	88.5815	30.4329	11.4894	#N/A	-2.9467	#N/A	#N/A	CCCH zinc finger	#N/A	#N/A	#N/A	#N/A	noIPR	Mycgr3G66788
ZtritIPO323_04t03526	11:1476456-1478013	386.321	653.986	86.399	84.956	-2.16071	-2.94447	#N/A	#N/A	oxalate decarboxylase oxdC	#N/A	#N/A	#N/A	#N/A	IPR006045 Cupin 1 DOMAIN	Mycgr3G77113
ZtritIPO323_04t02815	10:1163423-1166012	498.109	298.51	64.2402	38.9145	-2.95492	-2.9394	#N/A	#N/A	heat shock hsp88	#N/A	#N/A	#N/A	#N/A	noIPR	#N/A
ZtritIPO323_04t07520	3:1233680-1234412	219.719	74.6151	22.7628	9.81995	-3.27091	-2.92568	-1.55812	#N/A	hypothetical protein MYCGRDRAFT_108534	#N/A	#N/A	#N/A	#N/A	#N/A	Mycgr3G108534
ZtritIPO323_04t12956	8:1750021-1751362	43.7021	34.6795	11.0349	4.57324	-1.98562	-2.92279	#N/A	#N/A	D-site 20S pre-rRNA nuclease	EC:3.1	#N/A	#N/A	#N/A	IPR033411 Ribonuclease, PIN domain DOMAIN	Mycgr3G46438
ZtritIPO323_04t03830	12:754603-756171	179.573	105.457	48.2989	13.9225	-1.89451	-2.92116	#N/A	-1.79457	tat pathway signal sequence like	EC:3.1	#N/A	#N/A	#N/A	IPR017946 PLC-like phosphodiesterase, TIM beta/alpha-barrel domain DOMAIN	Mycgr3G14586
ZtritIPO323_04t11656	7:1056635-1057949	47.6123	67.3899	51.2384	8.90721	#N/A	-2.91949	#N/A	-2.52418	branched-chain-amino-acid aminotransferase	EC:2.6.1.42	#N/A	#N/A	#N/A	IPR005786 Branched-chain amino acid aminotransferase II FAMILY	Mycgr3G73969
ZtritIPO323_04t06416	2:2564018-2565129	393.342	582.258	181.712	77.0565	#N/A	-2.91767	#N/A	#N/A	hypothetical protein MYCGRDRAFT_90968	#N/A	#N/A	#N/A	#N/A	noIPR	Mycgr3G90968
ZtritIPO323_04t07673	3:1602467-1603056	190.626	182.571	129.831	24.1832	#N/A	-2.91638	#N/A	-2.42456	54S ribosomal mitochondrial	#N/A	#N/A	#N/A	#N/A	IPR000218 Ribosomal protein L14P FAMILY	Mycgr3G56675
ZtritIPO323_04t05502	2:99608-101786	388.42	319.379	46.5923	42.4276	-3.05945	-2.91219	#N/A	#N/A	FRE ferric reductase-like transmembrane component	#N/A	#N/A	#N/A	Y	IPR013130 Ferric reductase transmembrane component-like domain DOMAIN	Mycgr3G67705
ZtritIPO323_04t01881	1:4826259-4827232	619.764	162.259	59.2497	21.6256	-3.38684	-2.90749	-1.93342	#N/A	hypothetical protein MYCGRDRAFT_54115, partial	#N/A	#N/A	#N/A	#N/A	noIPR	Mycgr3G54115
ZtritIPO323_04t06711	2:3393869-3398338	14.9859	54.5374	4.33261	7.28653	-1.7903	-2.90394	1.86364	#N/A	ABC transporter	EC:3.6.1, EC:3.6.1.3, EC:3.6.1.15	#N/A	#N/A	Y	noIPR	Mycgr3G69070
ZtritIPO323_04t01501	1:3912146-3913682	52.4282	46.5669	11.2522	6.27903	-2.22014	-2.89069	#N/A	#N/A	arginase family	#N/A	Y	#N/A	#N/A	IPR006035 Ureohydrolase FAMILY	Mycgr3G31949
ZtritIPO323_04t02996	11:104343-105242	180.91	305.91	32.003	41.3571	-2.49899	-2.8869	#N/A	#N/A	DUF1275 domain	#N/A	#N/A	#N/A	#N/A	IPR010699 Protein of unknown function DUF1275 FAMILY	Mycgr3G49575
ZtritIPO323_04t08287	3:3127808-3128948	11.3582	32.4467	20.7199	4.39687	#N/A	-2.88352	1.51434	-2.23646	Clavaminate synthase	#N/A	#N/A	#N/A	#N/A	IPR027443 Isopenicillin N synthase-like DOMAIN	Mycgr3G15870
ZtritIPO323_04t09629	5:586203-587729	91.7019	139.447	20.4406	18.9251	-2.16551	-2.88134	#N/A	#N/A	glycosyltransferase family 31	#N/A	#N/A	#N/A	Y	IPR003378 Fringe-like FAMILY	Mycgr3G71822
ZtritIPO323_04t00941	1:2478217-2478674	126.151	118.748	85.1344	16.1447	#N/A	-2.87877	#N/A	#N/A	hypothetical protein TI39_contig633g00005	#N/A	#N/A	#N/A	#N/A	#N/A	#N/A
ZtritIPO323_04t00770	1:2056717-2059308	366.319	483.362	48.2077	66.0601	-2.92576	-2.87125	#N/A	#N/A	D-xylulose 5-phosphate D-fructose 6-phosphate phosphoketolase	#N/A	#N/A	#N/A	#N/A	IPR005593 Xylulose 5-phosphate/Fructose 6-phosphate phosphoketolase FAMILY	Mycgr3G98369
ZtritIPO323_04t08955	4:1636714-1637238	50.7599	2372.23	1137.72	325.247	4.48632	-2.86664	5.54641	-1.80654	hypothetical protein MYCGRDRAFT_109137	#N/A	#N/A	#N/A	#N/A	noIPR	Mycgr3G109137
ZtritIPO323_04t13290	9:474537-475493	38.4902	92.7357	14.3375	12.7151	#N/A	-2.86658	#N/A	#N/A	hypothetical protein MYCGRDRAFT_105666	#N/A	#N/A	#N/A	Y	noIPR	#N/A
ZtritIPO323_04t13531	9:1105013-1106278	196.628	483.383	60.8144	66.4165	-1.69298	-2.86355	#N/A	#N/A	zinc-containing alcohol dehydrogenase like	#N/A	#N/A	#N/A	#N/A	IPR020843 Polyketide synthase, enoylreductase domain DOMAIN	Mycgr3G105735
ZtritIPO323_04t09030	4:1798083-1800186	2924.07	1403.68	280.051	193.222	-3.38422	-2.86088	#N/A	#N/A	heat shock 90	#N/A	#N/A	#N/A	#N/A	noIPR	Mycgr3G99959
ZtritIPO323_04t01650	1:4283009-4284890	587.514	209.869	45.3234	28.8915	-3.6963	-2.86077	#N/A	#N/A	benomyl methotrexate resistance	#N/A	#N/A	#N/A	#N/A	noIPR	Mycgr3G98719
ZtritIPO323_04t06762	2:3510004-3511237	452.647	493.213	185.004	67.906	#N/A	-2.8606	#N/A	#N/A	mitochondrial carrier	#N/A	#N/A	#N/A	#N/A	IPR002067 Mitochondrial carrier protein FAMILY	Mycgr3G103492
ZtritIPO323_04t05257	18:237792-238041	1833.56	1742.24	1075.75	240.52	#N/A	-2.85671	#N/A	-2.16111	hypothetical protein MYCGRDRAFT_83225, partial	#N/A	#N/A	#N/A	#N/A	noIPR	#N/A
ZtritIPO323_04t06245	2:2150388-2150917	179.066	245.489	74.8667	33.9635	#N/A	-2.8536	#N/A	#N/A	hypothetical protein MYCGRDRAFT_36365	#N/A	#N/A	#N/A	#N/A	#N/A	Mycgr3G36365
ZtritIPO323_04t05884	2:1193694-1194952	61.4419	193.036	30.1712	26.7692	#N/A	-2.85022	1.65157	#N/A	methionine synthase like	EC:2.1.1.14, EC:2.1.1	#N/A	#N/A	#N/A	IPR002629 Cobalamin-independent methionine synthase MetE, C-terminal/archaeal DOMAIN	Mycgr3G36801
ZtritIPO323_04t13097	8:2158567-2159689	696.916	411.396	110.569	57.3071	-2.65604	-2.84374	#N/A	#N/A	dnaj heat shock family	#N/A	#N/A	#N/A	#N/A	IPR001623 DnaJ domain DOMAIN	Mycgr3G101103
ZtritIPO323_04t03541	11:1509952-1511260	42.8443	25.4828	15.5603	3.5573	#N/A	-2.84067	#N/A	#N/A	U3 small nucleolar RNA-associated 6	#N/A	#N/A	#N/A	#N/A	IPR003107 HAT (Half-A-TPR) repeat REPEAT	Mycgr3G63935
ZtritIPO323_04t05501	2:98373-99028	1509.88	1324.1	183.434	185.191	-3.0411	-2.83792	#N/A	#N/A	Ctr copper transporter	#N/A	#N/A	#N/A	Y	IPR007274 Ctr copper transporter FAMILY	Mycgr3G107812
ZtritIPO323_04t01766	1:4566898-4567929	102.807	82.7518	46.9839	11.5812	#N/A	-2.837	#N/A	-2.02037	steroid alpha reductase family	#N/A	#N/A	#N/A	#N/A	IPR001104 3-oxo-5-alpha-steroid 4-dehydrogenase, C-terminal DOMAIN	Mycgr3G98769
ZtritIPO323_04t00339	1:999222-1001959	41.0152	90.5939	10.2554	12.7192	-1.99978	-2.83241	#N/A	#N/A	hypothetical protein MYCGRDRAFT_106842	#N/A	#N/A	#N/A	#N/A	IPR000008 C2 domain DOMAIN	Mycgr3G106842
ZtritIPO323_04t07172	3:138875-140280	142.137	390.043	72.0929	55.0113	#N/A	-2.82583	#N/A	#N/A	golgi mannosyltransferase complex subunit	#N/A	#N/A	#N/A	#N/A	IPR008630 Glycosyltransferase 34 FAMILY	Mycgr3G69232
ZtritIPO323_04t08590	4:554204-555710	108.56	183.739	40.8199	25.9178	#N/A	-2.82565	#N/A	#N/A	hypothetical protein MYCGRDRAFT_108975	#N/A	#N/A	#N/A	#N/A	#N/A	Mycgr3G108975
ZtritIPO323_04t04467	13:924066-924747	433.226	208.62	54.2314	29.4553	-2.99792	-2.82427	#N/A	#N/A	hypothetical protein MYCGRDRAFT_97493	#N/A	#N/A	#N/A	#N/A	noIPR	Mycgr3G97493
ZtritIPO323_04t08025	3:2454972-2456148	25.402	91.9397	14.0305	12.9886	#N/A	-2.82345	1.85575	#N/A	Carbon-nitrogen hydrolase	#N/A	#N/A	#N/A	#N/A	IPR003010 Carbon-nitrogen hydrolase DOMAIN	Mycgr3G70166
ZtritIPO323_04t02233	1:5706334-5706873	40.396	120.35	35.1721	17.0702	#N/A	-2.81768	#N/A	#N/A	hypothetical protein TI39_contig4114g00015	#N/A	Y	Y	#N/A	noIPR	#N/A
ZtritIPO323_04t05933	2:1323473-1324152	4341.54	2695.98	468.111	382.811	-3.21328	-2.81611	#N/A	#N/A	hypothetical protein MYCGRDRAFT_107982	#N/A	#N/A	#N/A	#N/A	noIPR	Mycgr3G107982
ZtritIPO323_04t04356	13:657490-658485	76.0896	88.7666	12.2568	12.6175	-2.63412	-2.81459	#N/A	#N/A	ferredoxin reductase	#N/A	Y	#N/A	#N/A	IPR001834 NADH:cytochrome b5 reductase (CBR) FAMILY	Mycgr3G51378
ZtritIPO323_04t00258	1:781995-782812	155.865	182.643	12.1022	26.1687	-3.68695	-2.80312	#N/A	#N/A	alpha beta-Hydrolase like	#N/A	#N/A	#N/A	#N/A	IPR000073 Alpha/beta hydrolase fold-1 DOMAIN	Mycgr3G32167
ZtritIPO323_04t11319	7:84257-84901	499.122	280.325	110.183	40.3057	-2.17949	-2.79804	#N/A	#N/A	rRNA-processing fcf1	#N/A	#N/A	#N/A	#N/A	IPR002716 PIN domain DOMAIN	Mycgr3G60481
ZtritIPO323_04t09555	5:390497-391236	25.6961	402.709	94.47	58.0983	1.87831	-2.79317	3.97012	#N/A	hypothetical protein MYCGRDRAFT_92998	#N/A	Y	#N/A	#N/A	noIPR	Mycgr3G92998
ZtritIPO323_04t00369	1:1075317-1077126	171.082	51.7505	22.4793	7.4709	-2.92802	-2.79222	-1.72504	-1.58924	platelet-activating factor acetylhydrolase 2 like	EC:3.1.1.47, EC:3.1.1.1	#N/A	#N/A	#N/A	IPR005065 Platelet-activating factor acetylhydrolase FAMILY	#N/A
ZtritIPO323_04t01143	1:2998330-2999342	193.955	197.414	87.3542	28.5449	#N/A	-2.78993	#N/A	-1.61365	aldehyde reductase like	#N/A	#N/A	#N/A	#N/A	IPR023210 NADP-dependent oxidoreductase domain DOMAIN	Mycgr3G102471
ZtritIPO323_04t01644	1:4264331-4265972	14.499	20.8801	7.68335	3.01939	#N/A	-2.7898	#N/A	#N/A	hypothetical protein MYCGRDRAFT_107498	#N/A	#N/A	#N/A	#N/A	noIPR	Mycgr3G107498
ZtritIPO323_04t06221	2:2101449-2102035	4598.25	2008.63	572.616	290.702	-3.00545	-2.7886	#N/A	#N/A	hypothetical protein MYCGRDRAFT_99161	#N/A	Y	#N/A	#N/A	noIPR	Mycgr3G99161
ZtritIPO323_04t07074	21:273448-276045	7.22478	19.1462	3.2289	2.77491	#N/A	-2.78654	#N/A	#N/A	hypothetical protein MYCGRDRAFT_111813	#N/A	#N/A	#N/A	#N/A	noIPR	Mycgr3G111813
ZtritIPO323_04t10535	6:297764-298508	151.528	524.406	70.0441	76.4231	#N/A	-2.7786	1.7911	#N/A	DSBA-like thioredoxin domain containing	#N/A	#N/A	#N/A	#N/A	IPR001853 DSBA-like thioredoxin domain DOMAIN	Mycgr3G109725
ZtritIPO323_04t03951	12:1092026-1093520	56.9288	35.4235	7.40557	5.16286	-2.94248	-2.77846	#N/A	#N/A	hypothetical protein TI39_contig5901g00005	#N/A	#N/A	#N/A	#N/A	IPR000620 EamA domain DOMAIN	Mycgr3G30105
ZtritIPO323_04t04014	12:1246299-1246865	416.69	249.293	235.786	36.5219	#N/A	-2.77101	#N/A	-2.69064	60S ribosomal L31	#N/A	#N/A	#N/A	#N/A	IPR000054 Ribosomal protein L31e FAMILY	Mycgr3G106407
ZtritIPO323_04t00965	1:2532891-2533899	699.113	574.246	327.689	84.4384	#N/A	-2.7657	#N/A	-1.95636	60S ribosomal L5	#N/A	#N/A	#N/A	#N/A	IPR005485 Ribosomal protein L5 eukaryotic/L18 archaeal FAMILY	Mycgr3G102365
ZtritIPO323_04t02393	10:158511-158971	391.8	627.626	168.59	92.6402	#N/A	-2.76019	#N/A	#N/A	hypothetical protein MYCGRDRAFT_105839	#N/A	#N/A	#N/A	#N/A	IPR006913 Glutathione-dependent formaldehyde-activating enzyme/centromere protein V DOMAIN	Mycgr3G105839
ZtritIPO323_04t11454	7:497232-498826	75.9664	127.994	11.4414	18.8976	-2.7311	-2.7598	#N/A	#N/A	triacylglycerol hydrolase	EC:3.1.1.8, EC:3.1.1.1	Y	#N/A	#N/A	IPR000997 Cholinesterase FAMILY	Mycgr3G105080
ZtritIPO323_04t01891	1:4854465-4855380	390.27	1176.8	392.174	174.065	#N/A	-2.75718	1.59233	#N/A	hypothetical protein MYCGRDRAFT_102849	#N/A	Y	#N/A	#N/A	noIPR	#N/A
ZtritIPO323_04t02279	1:5828535-5829669	7.70333	29.89	7.77448	4.42727	#N/A	-2.75517	1.95611	#N/A	Fungal transcriptional regulatory N-terminal	#N/A	#N/A	#N/A	#N/A	#N/A	Mycgr3G90273
ZtritIPO323_04t02408	10:202224-202762	34.2243	172.837	54.1661	25.6054	#N/A	-2.75489	2.33632	#N/A	hypothetical protein MYCGRDRAFT_110937	EC:2.3.1	#N/A	#N/A	#N/A	#N/A	#N/A
ZtritIPO323_04t09522	5:303785-304721	229.726	135.036	2.99088	20.0236	-6.2632	-2.75358	#N/A	#N/A	glycoside hydrolase family 114	#N/A	Y	#N/A	#N/A	IPR004352 Glycoside-hydrolase family GH114, TIM-barrel domain DOMAIN	Mycgr3G71724
ZtritIPO323_04t00819	1:2175947-2177095	1071.44	339.529	226.336	50.386	-2.24301	-2.75244	-1.65794	-2.16737	nadp-dependent alcohol dehydrogenase like	#N/A	#N/A	#N/A	#N/A	IPR020843 Polyketide synthase, enoylreductase domain DOMAIN	Mycgr3G102276
ZtritIPO323_04t10782	6:1127358-1127956	64.9433	106.646	13.4782	15.8842	-2.26855	-2.74716	#N/A	#N/A	pf11578 family	#N/A	#N/A	#N/A	#N/A	IPR020915 Uncharacterised protein family UPF0311 FAMILY	Mycgr3G28928
ZtritIPO323_04t08893	4:1397211-1399233	13.2216	19.1346	8.50518	2.85059	#N/A	-2.74685	#N/A	#N/A	helicase sen1	#N/A	#N/A	#N/A	#N/A	noIPR	Mycgr3G92551
ZtritIPO323_04t02330	1:5991251-5992132	386.439	236.772	54.2158	35.4179	-2.83346	-2.74095	#N/A	#N/A	monothiol glutaredoxin like	#N/A	#N/A	#N/A	#N/A	IPR012336 Thioredoxin-like fold DOMAIN	Mycgr3G98928
ZtritIPO323_04t01027	1:2665211-2666239	90.3236	43.4494	15.4093	6.59221	-2.5513	-2.7205	#N/A	#N/A	nicotinamide N-methyltransferase Nnt1 like	#N/A	#N/A	#N/A	#N/A	IPR019410 Lysine methyltransferase FAMILY	Mycgr3G31648
ZtritIPO323_04t10628	6:610545-611037	519.237	3667.53	182.878	562.615	-1.50551	-2.70459	2.82034	1.62126	hypothetical protein MYCGRDRAFT_104754	#N/A	Y	#N/A	#N/A	noIPR	Mycgr3G104754
ZtritIPO323_04t08919	4:1472062-1473206	109.42	127.593	77.7373	19.7005	#N/A	-2.69525	#N/A	-1.98038	Isocitrate isopropylmalate dehydrogenase	#N/A	#N/A	#N/A	#N/A	IPR024084 Isopropylmalate dehydrogenase-like domain DOMAIN	Mycgr3G85715
ZtritIPO323_04t02776	10:1063627-1065351	571.952	229.01	21.7424	35.3891	-4.71731	-2.69403	#N/A	#N/A	amino acid transporter like	#N/A	#N/A	#N/A	Y	IPR013057 Amino acid transporter, transmembrane domain DOMAIN	Mycgr3G101466
ZtritIPO323_04t10585	6:492607-494613	215.73	349.847	29.372	54.081	-2.87671	-2.69353	#N/A	#N/A	nadp-dependent malic enzyme like	EC:1.1.1.38, EC:1.1.1.39	#N/A	#N/A	#N/A	IPR001891 Malic oxidoreductase FAMILY	Mycgr3G93697
ZtritIPO323_04t10723	6:963116-963670	327.83	10093.8	1231.1	1563.64	1.90893	-2.69049	4.94438	#N/A	hypothetical protein MYCGRDRAFT_104794	#N/A	Y	#N/A	#N/A	noIPR	Mycgr3G104794
ZtritIPO323_04t12428	8:465525-467005	67.8011	136.349	48.2227	21.1699	#N/A	-2.68722	#N/A	#N/A	nadh pyrophosphatase like	#N/A	#N/A	#N/A	#N/A	IPR015797 NUDIX hydrolase domain-like DOMAIN	Mycgr3G74463
ZtritIPO323_04t10505	6:222392-224329	195.578	136.139	25.4429	21.2176	-2.94241	-2.68175	#N/A	#N/A	hypothetical protein MYCGRDRAFT_109711	#N/A	#N/A	#N/A	#N/A	#N/A	Mycgr3G109711
ZtritIPO323_04t00517	1:1482513-1483077	211.476	165.827	60.6232	25.8609	-1.80255	-2.68084	#N/A	#N/A	tyrosine phosphatase 1	EC:3.1.3.16, EC:3.1, EC:3.1.3.48, EC:3.1.3.41	#N/A	#N/A	#N/A	IPR017867 Protein-tyrosine phosphatase, low molecular weight FAMILY	Mycgr3G28506
ZtritIPO323_04t01053	1:2738780-2739984	488.732	751.507	92.2798	117.219	-2.40496	-2.68057	#N/A	#N/A	hypothetical protein TI39_contig598g00014	#N/A	#N/A	#N/A	#N/A	IPR009571 Membrane protein SUR7/Rim9-like, fungi FAMILY	#N/A
ZtritIPO323_04t00449	1:1303422-1305894	38.458	165.832	21.6414	25.9313	#N/A	-2.67696	2.10837	#N/A	lipoxygenase like	EC:1.13.11	#N/A	#N/A	#N/A	IPR013819 Lipoxygenase, C-terminal DOMAIN	Mycgr3G106897
ZtritIPO323_04t11632	7:1005582-1006014	4564.83	9141.79	2468.06	1434.24	#N/A	-2.67219	#N/A	#N/A	hypothetical protein MYCGRDRAFT_105182	#N/A	Y	#N/A	#N/A	noIPR	Mycgr3G105182
ZtritIPO323_04t10601	6:532290-535332	15.4685	14.1027	3.85493	2.21507	-2.00456	-2.67055	#N/A	#N/A	DNA polymerase V like	EC:2.7.7.7	#N/A	#N/A	#N/A	IPR007015 DNA polymerase V FAMILY	Mycgr3G43752
ZtritIPO323_04t06684	2:3317583-3318525	25.1126	35.1716	49.3422	5.53692	#N/A	-2.66725	#N/A	-3.15567	glyoxylate reductase	#N/A	#N/A	#N/A	#N/A	IPR016040 NAD(P)-binding domain DOMAIN	Mycgr3G69051
ZtritIPO323_04t09818	5:1122256-1123514	385.514	193.956	65.5615	30.6167	-2.55586	-2.66334	#N/A	#N/A	hypothetical protein MYCGRDRAFT_72016	#N/A	#N/A	#N/A	#N/A	IPR013226 Pal1 cell morphology FAMILY	Mycgr3G72016
ZtritIPO323_04t04294	13:513837-514317	235.826	5976.16	886.561	954.146	1.9105	-2.64694	4.66342	#N/A	hypothetical protein MYCGRDRAFT_111636	#N/A	Y	#N/A	#N/A	IPR029226 Ecp2 effector protein DOMAIN	Mycgr3G111636
ZtritIPO323_04t00283	1:839426-840221	186.68	310.913	62.2496	49.7454	-1.58443	-2.64388	#N/A	#N/A	pyrroline-5-carboxylate reductase	EC:1.5.1.2	#N/A	#N/A	#N/A	IPR000304 Pyrroline-5-carboxylate reductase FAMILY	Mycgr3G52044
ZtritIPO323_04t07611	3:1438004-1439672	68.2996	133.869	19.8603	21.5237	-1.78199	-2.63682	#N/A	#N/A	aromatic-L-amino-acid decarboxylase like	#N/A	#N/A	#N/A	#N/A	IPR010977 Aromatic-L-amino-acid decarboxylase FAMILY	Mycgr3G85159
ZtritIPO323_04t13461	9:898310-898799	425.055	402.346	175.11	64.7895	#N/A	-2.6346	#N/A	#N/A	10 kDa heat shock mitochondrial	#N/A	#N/A	#N/A	#N/A	IPR020818 GroES chaperonin family FAMILY	Mycgr3G105721
ZtritIPO323_04t09707	5:790390-790731	28.0532	550.981	137.798	88.8468	#N/A	-2.63261	4.29576	#N/A	---NA---	#N/A	Y	#N/A	#N/A	noIPR	#N/A
ZtritIPO323_04t11299	7:36171-38162	323.448	318.244	40.4167	51.322	-3.00051	-2.63248	#N/A	#N/A	major facilitator superfamily transporter	#N/A	#N/A	#N/A	#N/A	noIPR	Mycgr3G110044
ZtritIPO323_04t03117	11:434962-437421	73.4896	86.7751	20.1447	14.0333	-1.86714	-2.62843	#N/A	#N/A	zinc metallo ase	#N/A	#N/A	#N/A	#N/A	IPR001229 Jacalin-like lectin domain DOMAIN	Mycgr3G63549
ZtritIPO323_04t04449	13:874708-876695	347.943	345.976	37.6871	56.4248	-3.20671	-2.61627	#N/A	#N/A	Riboflavin synthase-like beta-barrel	#N/A	#N/A	#N/A	#N/A	IPR013130 Ferric reductase transmembrane component-like domain DOMAIN	Mycgr3G77972
ZtritIPO323_04t12698	8:1164619-1165229	86.6016	129.125	46.5464	21.1244	#N/A	-2.61179	#N/A	#N/A	ssDNA binding	#N/A	#N/A	#N/A	#N/A	IPR000424 Primosome PriB/single-strand DNA-binding FAMILY	#N/A
ZtritIPO323_04t13289	9:472630-474028	50.0226	205.211	18.3034	33.5813	#N/A	-2.61138	2.03646	#N/A	Altered inheritance of mitochondria mitochondrial	#N/A	#N/A	#N/A	#N/A	IPR002575 Aminoglycoside phosphotransferase DOMAIN	Mycgr3G75353
ZtritIPO323_04t05593	2:418478-420089	23.0855	18.7848	6.72659	3.09142	-1.77904	-2.60322	#N/A	#N/A	glycoside hydrolase family 13	#N/A	#N/A	#N/A	#N/A	IPR006047 Glycosyl hydrolase, family 13, catalytic domain DOMAIN	Mycgr3G98958
ZtritIPO323_04t11694	7:1154701-1155481	204.895	45.1956	16.8493	7.46913	-3.60412	-2.59717	-2.18063	#N/A	hypothetical protein TI39_contig1021g00012	#N/A	#N/A	#N/A	#N/A	IPR023393 START-like domain DOMAIN	#N/A
ZtritIPO323_04t05942	2:1341751-1344175	14.9106	14.4419	19.0977	2.38868	#N/A	-2.59597	#N/A	-2.99912	WD40 repeat	#N/A	#N/A	#N/A	#N/A	IPR020472 G-protein beta WD-40 repeat REPEAT	Mycgr3G55066
ZtritIPO323_04t00472	1:1360002-1364873	43.6825	40.2744	5.74745	6.67202	-2.92606	-2.59367	#N/A	#N/A	ABC transporter	EC:3.6.1, EC:3.6.1.3, EC:3.6.1.15	#N/A	#N/A	#N/A	noIPR	Mycgr3G65305
ZtritIPO323_04t10847	6:1310500-1311235	353.704	377.741	74.1822	62.5934	-2.2534	-2.59331	#N/A	#N/A	hypothetical protein MYCGRDRAFT_109856	#N/A	#N/A	#N/A	#N/A	#N/A	Mycgr3G109856
ZtritIPO323_04t03224	11:702611-703454	161.806	107.816	68.6603	17.8804	#N/A	-2.59213	#N/A	-1.9411	phosphatidylserine synthase	#N/A	#N/A	#N/A	#N/A	IPR016271 CDP-diacylglycerol--serine O-phosphatidyltransferase, fungal FAMILY	Mycgr3G111248
ZtritIPO323_04t12293	8:47610-49475	28.6486	37.4908	13.5717	6.22134	#N/A	-2.59124	#N/A	#N/A	hypothetical protein MYCGRDRAFT_94873	#N/A	#N/A	#N/A	#N/A	#N/A	Mycgr3G94873
ZtritIPO323_04t08945	4:1612977-1614135	18.5383	61.5009	15.6231	10.311	#N/A	-2.57642	1.7301	#N/A	glycerol uptake facilitator	#N/A	#N/A	#N/A	Y	IPR000425 Major intrinsic protein FAMILY	Mycgr3G92589
ZtritIPO323_04t10844	6:1302604-1303821	132.607	170.611	19.239	28.9211	-2.78506	-2.56052	#N/A	#N/A	tryptophan synthase beta subunit-like PLP-dependent enzyme	#N/A	#N/A	#N/A	#N/A	IPR001926 Tryptophan synthase beta subunit-like PLP-dependent enzyme DOMAIN	Mycgr3G43667
ZtritIPO323_04t08999	4:1729094-1730594	320.94	227.115	41.0158	38.6688	-2.96805	-2.55418	#N/A	#N/A	hypothetical protein TI39_contig352g00025	#N/A	#N/A	#N/A	#N/A	noIPR	#N/A
ZtritIPO323_04t10133	5:1923083-1923867	99.5767	124.609	54.9395	21.2797	#N/A	-2.54986	#N/A	#N/A	hypothetical protein MYCGRDRAFT_100300	#N/A	#N/A	#N/A	#N/A	IPR012336 Thioredoxin-like fold DOMAIN	Mycgr3G100300
ZtritIPO323_04t05311	18:534654-536230	525.339	279.382	104.03	47.7154	-2.33624	-2.54971	#N/A	#N/A	---NA---	#N/A	#N/A	#N/A	#N/A	noIPR	#N/A
ZtritIPO323_04t02947	10:1592992-1594456	20.7877	22.7858	1.6816	3.89456	-3.62782	-2.5486	#N/A	#N/A	amine oxidase	#N/A	Y	#N/A	#N/A	IPR001613 Flavin amine oxidase FAMILY	Mycgr3G48401
ZtritIPO323_04t04095	12:1409063-1410287	27.6765	32.5042	10.1224	5.57636	#N/A	-2.54323	#N/A	#N/A	meiotic recombination	#N/A	#N/A	#N/A	#N/A	IPR001680 WD40 repeat REPEAT	Mycgr3G14514
ZtritIPO323_04t11445	7:472883-475150	19.5171	39.5389	14.6822	6.81613	#N/A	-2.53625	#N/A	#N/A	tyrosinase precursor like	#N/A	#N/A	#N/A	#N/A	IPR002227 Tyrosinase copper-binding domain DOMAIN	Mycgr3G94308
ZtritIPO323_04t10402	5:2700430-2702312	10.7493	62.3811	0.596757	10.7672	#N/A	-2.53447	2.53687	#N/A	catalase-domain-containing partial	EC:1.11.1.7, EC:1.11.1.6	Y	#N/A	#N/A	IPR018028 Catalase, mono-functional, haem-containing FAMILY	Mycgr3G23658
ZtritIPO323_04t07300	3:513117-513672	273.544	211.646	115.969	36.782	#N/A	-2.52458	#N/A	-1.65667	hypothetical protein MYCGRDRAFT_79783	#N/A	Y	Y	#N/A	noIPR	Mycgr3G79783
ZtritIPO323_04t03658	12:257670-258249	294.82	192.931	75.3414	33.565	-1.96832	-2.52305	#N/A	#N/A	MSF1 domain-containing	#N/A	#N/A	#N/A	#N/A	IPR006797 PRELI/MSF1 domain DOMAIN	Mycgr3G77228
ZtritIPO323_04t02946	10:1591253-1592213	135.357	118.986	53.8395	20.8216	#N/A	-2.51464	#N/A	#N/A	phosphatidylethanolamine-binding pebp	#N/A	#N/A	#N/A	#N/A	IPR008914 Phosphatidylethanolamine-binding protein FAMILY	Mycgr3G63409
ZtritIPO323_04t00861	1:2275378-2277439	788.287	1712.58	1018.58	301.44	#N/A	-2.50623	#N/A	-1.75661	GPI-anchored cell wall beta-1,3-endoglucanase	#N/A	#N/A	#N/A	#N/A	IPR013781 Glycoside hydrolase, catalytic domain DOMAIN	Mycgr3G107092
ZtritIPO323_04t00393	1:1125230-1126090	163.23	128.916	72.4592	22.7382	#N/A	-2.50324	#N/A	-1.67205	cellular nucleic acid-binding	#N/A	#N/A	#N/A	#N/A	IPR001878 Zinc finger, CCHC-type DOMAIN	#N/A
ZtritIPO323_04t06512	2:2802919-2804436	92.0353	36.983	18.4076	6.52503	-2.32189	-2.5028	#N/A	#N/A	short-chain dehydrogenase like	#N/A	#N/A	#N/A	#N/A	IPR002347 Short-chain dehydrogenase/reductase SDR FAMILY	Mycgr3G68863
ZtritIPO323_04t10728	6:974211-975063	145.682	109.624	37.4306	19.3555	-1.96054	-2.50174	#N/A	#N/A	3-phosphoinositide-dependent kinase	#N/A	#N/A	#N/A	#N/A	noIPR	Mycgr3G59830
ZtritIPO323_04t09595	5:478679-479392	1597.83	1609.12	289.555	284.15	-2.4642	-2.50155	#N/A	#N/A	cytochrome c	#N/A	#N/A	#N/A	#N/A	IPR002327 Cytochrome c, class IA/ IB FAMILY	Mycgr3G100120
ZtritIPO323_04t01358	1:3534040-3535837	103.72	166.909	31.2208	29.5576	-1.73211	-2.49746	#N/A	#N/A	mfs multidrug transporter	#N/A	#N/A	#N/A	#N/A	IPR011701 Major facilitator superfamily FAMILY	Mycgr3G66489
ZtritIPO323_04t09960	5:1457452-1458825	68.6732	195.658	37.4174	34.705	#N/A	-2.49512	1.51051	#N/A	oxidoreductase like	EC:1.1.1.44	#N/A	#N/A	#N/A	IPR016040 NAD(P)-binding domain DOMAIN	Mycgr3G42493
ZtritIPO323_04t04298	13:527000-527837	16.4748	106.712	73.0458	18.9346	2.14854	-2.49462	2.69539	-1.94777	pollen receptor-like kinase 4	#N/A	Y	#N/A	#N/A	noIPR	Mycgr3G97371
ZtritIPO323_04t11062	6:1919112-1919679	264.013	335.68	70.6474	59.7058	-1.9019	-2.49114	#N/A	#N/A	hypothetical protein TI39_contig443g00023	#N/A	#N/A	#N/A	#N/A	IPR013901 Protein of unknown function DUF1772 FAMILY	#N/A
ZtritIPO323_04t04512	13:1095852-1097659	120.58	64.2138	35.8364	11.4264	-1.7505	-2.49051	#N/A	-1.64905	FAD dependent oxidoreductase superfamily	#N/A	#N/A	#N/A	#N/A	IPR006076 FAD dependent oxidoreductase DOMAIN	Mycgr3G78024
ZtritIPO323_04t02615	10:685294-686713	76.2931	21.5339	17.3859	3.83211	-2.13364	-2.4904	-1.82494	#N/A	aspartic-type endopeptidase like	EC:3.4.23	Y	Y	#N/A	IPR001461 Aspartic peptidase A1 family FAMILY	Mycgr3G101415
ZtritIPO323_04t11727	7:1219494-1220061	242.347	1656	353.662	296.182	#N/A	-2.48314	2.77256	#N/A	hypothetical protein MYCGRDRAFT_105223	#N/A	Y	#N/A	#N/A	noIPR	Mycgr3G105223
ZtritIPO323_04t13305	9:524748-525222	1042.78	679.791	490.415	123.159	#N/A	-2.46457	#N/A	-1.99348	hypothetical protein MYCGRDRAFT_105672	#N/A	#N/A	#N/A	#N/A	noIPR	Mycgr3G105672
ZtritIPO323_04t10972	6:1669066-1669658	161.256	387.191	118.877	70.205	#N/A	-2.4634	#N/A	#N/A	DOPA 4,5-dioxygenase	#N/A	#N/A	#N/A	#N/A	IPR023389 DOPA-like domain DOMAIN	Mycgr3G86557
ZtritIPO323_04t00555	1:1575798-1576351	55.332	80.9553	17.7657	14.7226	#N/A	-2.45909	#N/A	#N/A	arginine N- partial	#N/A	#N/A	#N/A	#N/A	IPR025799 Protein arginine N-methyltransferase FAMILY	Mycgr3G102163
ZtritIPO323_04t00193	1:608687-609790	911.37	972.617	271.176	177.867	-1.74881	-2.45108	#N/A	#N/A	bax inhibitor family	#N/A	#N/A	#N/A	#N/A	noIPR	Mycgr3G102019
ZtritIPO323_04t01613	1:4195835-4198294	83.6579	59.1232	9.87833	10.826	-3.08216	-2.44923	#N/A	#N/A	hypothetical protein TI39_contig307g00033	#N/A	#N/A	#N/A	#N/A	noIPR	#N/A
ZtritIPO323_04t00823	1:2189681-2191185	14.3955	30.1072	7.28954	5.5395	#N/A	-2.44228	#N/A	#N/A	MFS monocarboxylate transporter like	#N/A	#N/A	#N/A	#N/A	IPR011701 Major facilitator superfamily FAMILY	Mycgr3G65725
ZtritIPO323_04t08561	4:467516-468367	717.268	447.274	226.053	83.2521	-1.66585	-2.4256	#N/A	#N/A	40S ribosomal S7	#N/A	#N/A	#N/A	#N/A	IPR000554 Ribosomal protein S7e FAMILY	Mycgr3G104028
ZtritIPO323_04t07264	3:409833-410214	2065.08	1212.55	1061.44	225.865	#N/A	-2.42451	#N/A	-2.23248	hypothetical protein MYCGRDRAFT_103556, partial	#N/A	#N/A	#N/A	#N/A	noIPR	Mycgr3G103556
ZtritIPO323_04t13762	9:1790045-1791362	239.298	476.93	66.4395	89.0184	-1.8487	-2.4216	#N/A	#N/A	d-amino-acid oxidase	EC:1.4.3.3	Y	#N/A	#N/A	noIPR	Mycgr3G62699
ZtritIPO323_04t01277	1:3341259-3343044	169.176	133.13	11.3729	24.9205	-3.89485	-2.41743	#N/A	#N/A	c6 zinc finger domain containing	#N/A	#N/A	#N/A	#N/A	IPR007219 Transcription factor domain, fungi DOMAIN	Mycgr3G107320
ZtritIPO323_04t11352	7:234404-236017	4717.77	1717.98	613.977	321.909	-2.94185	-2.41599	#N/A	#N/A	glycoside hydrolase family 17	#N/A	Y	Y	#N/A	IPR013781 Glycoside hydrolase, catalytic domain DOMAIN	Mycgr3G100647
ZtritIPO323_04t09289	4:2472581-2474096	1655.22	1122.27	278.978	211.32	-2.5688	-2.40892	#N/A	#N/A	acyl- desaturase like	EC:1.14.19.1, EC:1.14.19	#N/A	#N/A	Y	noIPR	Mycgr3G80591
ZtritIPO323_04t02121	1:5438521-5439597	453.434	160.15	69.3332	30.1793	-2.70928	-2.40779	-1.50147	#N/A	cord and cs domain containing	#N/A	#N/A	#N/A	#N/A	IPR008978 HSP20-like chaperone DOMAIN	Mycgr3G84253
ZtritIPO323_04t10355	5:2550861-2552378	114.743	54.0877	15.4016	10.2172	-2.89725	-2.4043	#N/A	#N/A	tRNA methyltransferase like	#N/A	#N/A	#N/A	#N/A	IPR001680 WD40 repeat REPEAT	Mycgr3G42169
ZtritIPO323_04t08044	3:2507902-2508405	700.719	651.908	583.212	123.266	#N/A	-2.4029	#N/A	-2.24225	hypothetical protein MYCGRDRAFT_80097	#N/A	#N/A	#N/A	#N/A	noIPR	Mycgr3G80097
ZtritIPO323_04t08747	4:989426-990009	439.835	687.203	120.384	130.108	-1.86932	-2.40103	#N/A	#N/A	ctr copper transporter like	#N/A	#N/A	#N/A	Y	IPR007274 Ctr copper transporter FAMILY	Mycgr3G70912
ZtritIPO323_04t00599	1:1684912-1687356	76.9936	157.964	70.9126	29.9415	#N/A	-2.39937	#N/A	#N/A	mitotic spindle checkpoint component mad2	#N/A	#N/A	#N/A	#N/A	IPR003511 HORMA domain DOMAIN	Mycgr3G33976
ZtritIPO323_04t00306	1:896724-898516	1075.05	1017.92	213.708	193.231	-2.3307	-2.39722	#N/A	#N/A	glutamine synthetase	EC:6.3.1, EC:6.3.1.2	#N/A	#N/A	#N/A	IPR008146 Glutamine synthetase, catalytic domain DOMAIN	Mycgr3G102064
ZtritIPO323_04t00987	1:2587927-2589219	372.136	741.812	72.4783	141.201	-2.36021	-2.39331	#N/A	#N/A	integral membrane	#N/A	#N/A	#N/A	#N/A	IPR006593 Cytochrome b561/ferric reductase transmembrane DOMAIN	Mycgr3G65963
ZtritIPO323_04t04117	13:78165-81346	33.9484	128.449	17.3053	24.5326	#N/A	-2.38842	1.91978	#N/A	hypothetical protein MYCGRDRAFT_82939, partial	#N/A	#N/A	#N/A	#N/A	noIPR	#N/A
ZtritIPO323_04t07874	3:2103066-2104159	773.139	390.429	119.959	75.0323	-2.68819	-2.37948	#N/A	#N/A	Activator of Hsp90 ATPase	#N/A	#N/A	#N/A	#N/A	IPR015310 Activator of Hsp90 ATPase, N-terminal DOMAIN	Mycgr3G70000
ZtritIPO323_04t09857	5:1209364-1210490	292.519	276.347	85.6953	53.424	-1.77124	-2.37092	#N/A	#N/A	thioredoxin reductase like	EC:1.8.1.9	#N/A	#N/A	#N/A	IPR000103 Pyridine nucleotide-disulphide oxidoreductase, class-II FAMILY	Mycgr3G104491
ZtritIPO323_04t13602	9:1285444-1285919	476.964	258.652	293.6	50.2332	#N/A	-2.3643	#N/A	-2.54714	H ACA ribonucleo complex subunit Nhp2 eukaryote	#N/A	#N/A	#N/A	#N/A	IPR002415 H/ACA ribonucleoprotein complex, subunit Nhp2, eukaryote FAMILY	Mycgr3G75672
ZtritIPO323_04t07518	3:1230247-1231582	82.656	49.5955	25.3953	9.64659	-1.70256	-2.36212	#N/A	#N/A	inositol 5-phosphatase like	#N/A	#N/A	#N/A	#N/A	IPR000300 Inositol polyphosphate-related phosphatase DOMAIN	Mycgr3G37732
ZtritIPO323_04t03679	12:306718-308224	54.6305	157.655	80.0526	30.7542	#N/A	-2.35792	1.529	#N/A	hypothetical protein MYCGRDRAFT_111414	#N/A	#N/A	#N/A	#N/A	noIPR	Mycgr3G111414
ZtritIPO323_04t12370	8:302520-304939	100.795	105.415	26.2959	20.7084	-1.93852	-2.3478	#N/A	#N/A	peroxisomal copper amine oxidase like	EC:1.4.3.21	#N/A	#N/A	#N/A	IPR015800 Copper amine oxidase, N2-terminal DOMAIN	Mycgr3G100872
ZtritIPO323_04t04190	13:231071-233161	56.0309	103.888	23.9759	20.4553	#N/A	-2.34447	#N/A	#N/A	poly polymerase 2 adp-ribosyltransferase 2 like	EC:2.4.2.30	#N/A	#N/A	#N/A	IPR008893 WGR domain DOMAIN	Mycgr3G51199
ZtritIPO323_04t05927	2:1309191-1310090	303.296	173.057	26.0088	34.1497	-3.54366	-2.3413	#N/A	#N/A	ABC transporter domain-containing	EC:3.6.1, EC:3.6.1.3, EC:3.6.1.15	#N/A	#N/A	#N/A	IPR003593 AAA+ ATPase domain DOMAIN	Mycgr3G99061
ZtritIPO323_04t10856	6:1330373-1330872	819.92	483.702	135.997	95.5119	-2.59191	-2.34037	#N/A	#N/A	chitin synthesis regulation congo red resistance rcr	#N/A	#N/A	#N/A	Y	IPR020999 Chitin synthesis regulation, Congo red resistance, RCR protein FAMILY	Mycgr3G86506
ZtritIPO323_04t08409	3:3403736-3404021	1073.24	1183.41	291.485	235.53	-1.88048	-2.32897	#N/A	#N/A	---NA---	#N/A	#N/A	#N/A	#N/A	noIPR	#N/A
ZtritIPO323_04t09584	5:457651-461002	37.671	68.8253	29.176	13.7125	#N/A	-2.32745	#N/A	#N/A	glycoside hydrolase family 63 like	EC:3.2.1.106, EC:3.2.1	#N/A	#N/A	#N/A	IPR031335 Glycosyl hydrolase family 63, C-terminal DOMAIN	Mycgr3G71789
ZtritIPO323_04t02980	11:70930-71634	200.618	196.534	80.84	39.2208	#N/A	-2.32509	#N/A	#N/A	H ACA ribonucleo complex subunit 1	#N/A	#N/A	#N/A	#N/A	IPR007504 H/ACA ribonucleoprotein complex, subunit Gar1/Naf1 FAMILY	Mycgr3G76618
ZtritIPO323_04t11623	7:982817-984353	1703.73	270.787	160.445	54.6478	-3.40854	-2.30892	-2.65347	-1.55385	hypothetical protein TI39_contig289g00009	#N/A	#N/A	#N/A	#N/A	noIPR	Mycgr3G105176
ZtritIPO323_04t10409	5:2725182-2727093	32.907	100.894	70.6863	20.4351	#N/A	-2.30371	1.61637	-1.79038	hypothetical protein TI39_contig5872g00001	#N/A	#N/A	#N/A	#N/A	noIPR	Mycgr3G93575
ZtritIPO323_04t01765	1:4564734-4566473	732.743	268.23	45.3535	54.4262	-4.01402	-2.3011	#N/A	#N/A	phthalate transporter like	#N/A	#N/A	#N/A	#N/A	noIPR	Mycgr3G84119
ZtritIPO323_04t06111	2:1792082-1792908	13.731	38.7872	16.3454	7.87407	#N/A	-2.3004	#N/A	#N/A	hypothetical protein MYCGRDRAFT_90749	EC:2.3.1	#N/A	#N/A	#N/A	IPR016181 Acyl-CoA N-acyltransferase DOMAIN	Mycgr3G90749
ZtritIPO323_04t02033	1:5255248-5256064	1245.67	908.482	531.039	184.485	#N/A	-2.29995	#N/A	-1.52531	ribosomal L6	#N/A	#N/A	#N/A	#N/A	IPR000702 Ribosomal protein L6 FAMILY	Mycgr3G102881
ZtritIPO323_04t02592	10:632747-634455	118.463	136.338	28.9256	27.7078	-2.03402	-2.29883	#N/A	#N/A	acetyl- hydrolase	#N/A	#N/A	#N/A	#N/A	noIPR	Mycgr3G101405
ZtritIPO323_04t02259	1:5777740-5779848	1347.23	283.172	78.1409	57.5655	-4.10777	-2.2984	-2.25025	#N/A	amino acid permease like	#N/A	#N/A	#N/A	Y	IPR002293 Amino acid/polyamine transporter I FAMILY	Mycgr3G102977
ZtritIPO323_04t06673	2:3288185-3290058	25.0273	33.9243	3.52579	6.90633	-2.82748	-2.29633	#N/A	#N/A	monooxygenase flavin binding domain	EC:1.14.13.8, EC:1.14.13	#N/A	#N/A	#N/A	IPR000103 Pyridine nucleotide-disulphide oxidoreductase, class-II FAMILY	Mycgr3G108314
ZtritIPO323_04t02399	10:170136-171495	80.187	44.3427	41.0983	9.0513	#N/A	-2.2925	#N/A	-2.18288	hypothetical protein TI39_contig458g00002	#N/A	#N/A	#N/A	#N/A	IPR001841 Zinc finger, RING-type DOMAIN	#N/A
ZtritIPO323_04t03140	11:497210-498685	202.453	368.607	77.9215	75.2454	#N/A	-2.29241	#N/A	#N/A	tyrosinase central domain containing	#N/A	Y	#N/A	#N/A	IPR002227 Tyrosinase copper-binding domain DOMAIN	#N/A
ZtritIPO323_04t08342	3:3247062-3247810	431.647	146.913	57.1886	30.0872	-2.91605	-2.28774	-1.55489	#N/A	#N/A	#N/A	#N/A	#N/A	#N/A	IPR014710 RmlC-like jelly roll fold DOMAIN	Mycgr3G80209
ZtritIPO323_04t12382	8:329913-330559	890.806	608.68	399.006	124.957	#N/A	-2.28426	#N/A	-1.67498	60S ribosomal L28	#N/A	#N/A	#N/A	#N/A	IPR029004 Ribosomal L28e/Mak16 DOMAIN	Mycgr3G74418
ZtritIPO323_04t09934	5:1385911-1388154	127.477	179.974	76.9835	36.9578	#N/A	-2.28383	#N/A	#N/A	protoplast regeneration and killer toxin resistance gene	#N/A	#N/A	#N/A	#N/A	IPR006597 Sel1-like repeat REPEAT	Mycgr3G109517
ZtritIPO323_04t08619	4:628193-628964	101.187	59.3494	28.2756	12.2675	-1.8394	-2.2744	#N/A	#N/A	hypothetical protein MYCGRDRAFT_92349	#N/A	#N/A	#N/A	#N/A	noIPR	Mycgr3G92349
ZtritIPO323_04t05885	2:1196348-1197797	825.189	598.839	163.97	124.329	-2.33129	-2.26801	#N/A	#N/A	delta(12) fatty acid desaturase like	#N/A	#N/A	#N/A	Y	IPR005804 Fatty acid desaturase domain DOMAIN	Mycgr3G103147
ZtritIPO323_04t02778	10:1068043-1069387	158.363	121.809	55.6649	25.3329	-1.5084	-2.26554	#N/A	#N/A	mitochondrion protein	#N/A	#N/A	#N/A	#N/A	noIPR	Mycgr3G48590
ZtritIPO323_04t08053	3:2532164-2533465	82.9705	295.768	41.0075	61.5954	#N/A	-2.26357	1.83379	#N/A	beta-lactamase family	#N/A	#N/A	#N/A	#N/A	IPR001466 Beta-lactamase-related DOMAIN	Mycgr3G85341
ZtritIPO323_04t08457	4:70618-71873	50.0362	72.0384	23.5236	15.0038	#N/A	-2.26343	#N/A	#N/A	L-Arabinitol 4- partial	#N/A	#N/A	#N/A	#N/A	IPR013149 Alcohol dehydrogenase, C-terminal DOMAIN	Mycgr3G57491
ZtritIPO323_04t02882	10:1384587-1386072	11.854	30.4682	6.29874	6.39555	#N/A	-2.25216	#N/A	#N/A	hypothetical protein MYCGRDRAFT_48331	#N/A	#N/A	#N/A	#N/A	IPR018712 Domain of unknown function DUF2235 DOMAIN	Mycgr3G48331
ZtritIPO323_04t09665	5:685001-685609	129.228	901.309	674.461	189.433	2.38382	-2.25034	2.80211	-1.83205	hypothetical protein MYCGRDRAFT_104404	#N/A	Y	#N/A	#N/A	noIPR	Mycgr3G104404
ZtritIPO323_04t08621	4:630429-632212	345.487	77.698	27.627	16.3462	-3.64448	-2.24892	-2.15268	#N/A	cytochrome P450	#N/A	#N/A	#N/A	#N/A	IPR001128 Cytochrome P450 FAMILY	Mycgr3G70785
ZtritIPO323_04t00257	1:779623-780999	1940.85	1755.45	579.77	369.437	-1.74314	-2.24844	#N/A	#N/A	glycoside hydrolase family 16	#N/A	#N/A	#N/A	#N/A	IPR017168 Glycoside hydrolase, family 16, CRH1, predicted FAMILY	Mycgr3G102047
ZtritIPO323_04t00223	1:679313-681404	6.45858	13.6644	3.08793	2.8762	#N/A	-2.24819	#N/A	#N/A	mitogen-activated kinase kinase	#N/A	#N/A	#N/A	#N/A	IPR000719 Protein kinase domain DOMAIN	#N/A
ZtritIPO323_04t10824	6:1244515-1245892	45.9975	97.8654	37.6652	20.6137	#N/A	-2.24719	#N/A	#N/A	hypothetical protein TI39_contig5817g00009	#N/A	#N/A	#N/A	#N/A	noIPR	Mycgr3G81198
ZtritIPO323_04t06288	2:2255996-2256496	545.084	555.366	491.364	117.132	#N/A	-2.24531	#N/A	-2.06866	Cytochrome b-c1 complex subunit 10	#N/A	#N/A	#N/A	Y	IPR019182 Cytochrome b-c1 complex subunit 10, fungi FAMILY	Mycgr3G108135
ZtritIPO323_04t02759	10:1025157-1030126	71.111	59.1908	9.66778	12.5343	-2.87882	-2.23949	#N/A	#N/A	ABC transporter	EC:3.6.1, EC:3.6.1.3, EC:3.6.1.15	#N/A	#N/A	Y	IPR003593 AAA+ ATPase domain DOMAIN	Mycgr3G101461
ZtritIPO323_04t04237	13:371255-373970	13.4439	16.8153	8.56231	3.56421	#N/A	-2.23812	#N/A	#N/A	ribosomal small subunit mitochondria	#N/A	#N/A	#N/A	#N/A	IPR015324 Ribosomal protein Rsm22, bacterial-type FAMILY	Mycgr3G10995
ZtritIPO323_04t09130	4:2090734-2094709	34.8073	63.6336	17.1288	13.4942	#N/A	-2.23745	#N/A	#N/A	PIN domain	EC:3.1	#N/A	#N/A	#N/A	noIPR	Mycgr3G109224
ZtritIPO323_04t08332	3:3217039-3221228	669.427	611	47.6702	129.588	-3.81177	-2.23724	#N/A	#N/A	h k atpase alpha like	#N/A	#N/A	#N/A	Y	noIPR	Mycgr3G70478
ZtritIPO323_04t01319	1:3443652-3444904	11.7979	26.4178	40.3624	5.60493	1.77449	-2.23674	#N/A	-2.84824	sorbitol dehydrogenase	#N/A	#N/A	#N/A	#N/A	IPR020843 Polyketide synthase, enoylreductase domain DOMAIN	Mycgr3G98589
ZtritIPO323_04t00155	1:503131-504938	699.986	423.512	100.273	89.8922	-2.8034	-2.23614	#N/A	#N/A	heat shock sti1	#N/A	#N/A	#N/A	#N/A	IPR006636 Heat shock chaperonin-binding DOMAIN	#N/A
ZtritIPO323_04t11735	7:1238657-1239632	63.1802	51.0345	25.1074	10.8408	#N/A	-2.23501	#N/A	#N/A	DUF1749-domain-containing protein	#N/A	#N/A	#N/A	#N/A	IPR029058 Alpha/Beta hydrolase fold DOMAIN	Mycgr3G45524
ZtritIPO323_04t04233	13:359734-361381	19.3031	42.4797	12.038	9.03053	#N/A	-2.23389	#N/A	#N/A	transcription factor Zn cluster Rds2 like	#N/A	#N/A	#N/A	#N/A	IPR001138 Zn(2)-C6 fungal-type DNA-binding domain DOMAIN	Mycgr3G77753
ZtritIPO323_04t05986	2:1444572-1446612	11.5553	29.7609	6.70854	6.32888	#N/A	-2.2334	#N/A	#N/A	acetoacetate- ligase	EC:6.2.1.16	#N/A	#N/A	Y	IPR005914 Acetoacetyl-CoA synthase FAMILY	Mycgr3G68224
ZtritIPO323_04t00188	1:593176-595039	184.701	117.532	38.8789	25.0223	-2.24813	-2.23176	#N/A	#N/A	inosine-5 -monophosphate dehydrogenase like	EC:1.1.1.205	#N/A	#N/A	#N/A	IPR000644 CBS domain DOMAIN	Mycgr3G106783
ZtritIPO323_04t07974	3:2326709-2327759	1145.04	916.201	376.926	195.504	-1.60304	-2.22846	#N/A	#N/A	ribosomal L13e	#N/A	#N/A	#N/A	#N/A	IPR001380 Ribosomal protein L13e FAMILY	Mycgr3G103824
ZtritIPO323_04t05650	2:571599-574672	451.754	204.196	59.6813	43.595	-2.92019	-2.22772	#N/A	#N/A	DUF221 domain	#N/A	#N/A	#N/A	Y	noIPR	Mycgr3G67825
ZtritIPO323_04t00256	1:778754-779078	2190.55	1453.64	1243.8	311.591	#N/A	-2.22194	#N/A	-1.99703	40S ribosomal S21	#N/A	#N/A	#N/A	#N/A	IPR001931 Ribosomal protein S21e FAMILY	Mycgr3G78124
ZtritIPO323_04t11902	7:1701394-1703272	19.3724	28.2926	15.1069	6.06774	#N/A	-2.22119	#N/A	#N/A	hypothetical protein TI39_contig259g00010	#N/A	#N/A	#N/A	#N/A	#N/A	#N/A
ZtritIPO323_04t01337	1:3487731-3488809	64.4688	54.6672	35.7192	11.7465	#N/A	-2.21844	#N/A	-1.60446	mitochondrial carrier	#N/A	#N/A	#N/A	#N/A	IPR002030 Mitochondrial brown fat uncoupling protein FAMILY	Mycgr3G83894
ZtritIPO323_04t11527	7:680145-680697	184.204	128.663	38.2711	27.6705	-2.26698	-2.21718	#N/A	#N/A	hypothetical protein TI39_contig483g00010	#N/A	#N/A	#N/A	#N/A	noIPR	Mycgr3G31156
ZtritIPO323_04t04212	13:291656-293441	90.7441	159.31	45.9794	34.3285	#N/A	-2.21436	#N/A	#N/A	sulfate adenylyltransferase	EC:2.7.7.4, EC:2.7.7, EC:2.7.1.25	#N/A	#N/A	#N/A	IPR002891 Adenylyl-sulfate kinase FAMILY	Mycgr3G111611
ZtritIPO323_04t07685	3:1626572-1627532	45.5292	49.9406	22.6391	10.7747	#N/A	-2.21256	#N/A	#N/A	pre-mrna splicing factor cwc24	#N/A	#N/A	#N/A	#N/A	noIPR	Mycgr3G99535
ZtritIPO323_04t00749	1:1997766-1998798	234.526	35.6452	24.0471	7.72421	-3.28581	-2.20625	-2.71797	#N/A	hypothetical protein MYCGRDRAFT_17443, partial	#N/A	Y	#N/A	#N/A	IPR011042 Six-bladed beta-propeller, TolB-like DOMAIN	Mycgr3G17443
ZtritIPO323_04t09055	4:1865012-1865897	289.515	354.391	83.6015	77.091	-1.79204	-2.20071	#N/A	#N/A	hypothetical protein TI39_contig396g00006	#N/A	#N/A	#N/A	#N/A	noIPR	Mycgr3G104217
ZtritIPO323_04t02161	1:5530155-5532204	41.2541	153.086	36.0989	33.3796	#N/A	-2.1973	1.89173	#N/A	sugar transporter	#N/A	#N/A	#N/A	#N/A	noIPR	Mycgr3G67469
ZtritIPO323_04t06191	2:2038027-2039912	31.5435	34.2357	7.55586	7.46869	-2.06167	-2.19658	#N/A	#N/A	autophagy (Atg22)	#N/A	#N/A	#N/A	Y	noIPR	Mycgr3G68456
ZtritIPO323_04t01183	1:3097447-3098707	410.501	391.729	107.853	85.8966	-1.92832	-2.18918	#N/A	#N/A	glyoxylase I	EC:4.4.1.5	#N/A	#N/A	#N/A	IPR029068 Glyoxalase/Bleomycin resistance protein/Dihydroxybiphenyl dioxygenase DOMAIN	Mycgr3G102499
ZtritIPO323_04t12990	8:1889274-1889874	103.999	132.783	33.1281	29.1264	-1.65044	-2.18867	#N/A	#N/A	glyoxalase Bleomycin resistance Dioxygenase	#N/A	#N/A	#N/A	#N/A	IPR029068 Glyoxalase/Bleomycin resistance protein/Dihydroxybiphenyl dioxygenase DOMAIN	#N/A
ZtritIPO323_04t09564	5:413709-414942	195.081	437.028	113.703	96.0594	#N/A	-2.18573	#N/A	#N/A	syntaxin 1B 2 3 like	#N/A	#N/A	#N/A	#N/A	noIPR	Mycgr3G58641
ZtritIPO323_04t09989	5:1522287-1523595	217.346	209.606	73.3407	46.2357	-1.56731	-2.1806	#N/A	#N/A	hypothetical protein MYCGRDRAFT_109542	#N/A	#N/A	#N/A	#N/A	IPR018809 Protein of unknown function DUF2406 FAMILY	Mycgr3G109542
ZtritIPO323_04t00977	1:2563211-2564061	41.3445	82.2507	18.075	18.1887	#N/A	-2.17699	#N/A	#N/A	isochorismatase family	#N/A	#N/A	#N/A	#N/A	IPR000868 Isochorismatase-like DOMAIN	Mycgr3G33370
ZtritIPO323_04t08304	3:3164340-3165738	86.5063	35.2762	25.5558	7.80274	-1.75915	-2.17664	#N/A	-1.7116	histidine acid phosphatase like	EC:3.1, EC:3.1.3.41, EC:3.1.3.2	Y	#N/A	#N/A	IPR016274 Histidine acid phosphatase, eukaryotic FAMILY	Mycgr3G70454
ZtritIPO323_04t03831	12:769280-770380	247.818	170.018	64.5029	37.6293	-1.94185	-2.17576	#N/A	#N/A	integral membrane	#N/A	#N/A	#N/A	#N/A	IPR009571 Membrane protein SUR7/Rim9-like, fungi FAMILY	Mycgr3G111480
ZtritIPO323_04t02680	10:833531-835203	133.089	446.457	128.329	99.1098	#N/A	-2.17142	1.74613	#N/A	dihydrolipoamide acetyltransferase	EC:2.3.1.12, EC:2.3.1	#N/A	#N/A	#N/A	IPR004167 E3-binding domain DOMAIN	Mycgr3G105957
ZtritIPO323_04t00503	1:1445817-1446728	433.27	466.538	229.953	103.579	#N/A	-2.17127	#N/A	#N/A	sh3 domain containing	#N/A	#N/A	#N/A	#N/A	IPR001452 SH3 domain DOMAIN	Mycgr3G65348
ZtritIPO323_04t09545	5:370987-371854	83.081	43.2157	12.9228	9.59647	-2.6846	-2.17098	#N/A	#N/A	hypothetical protein TI39_contig456g00002	#N/A	#N/A	#N/A	#N/A	#N/A	#N/A
ZtritIPO323_04t11006	6:1777520-1779789	310.552	313.019	53.1679	69.8179	-2.54621	-2.16458	#N/A	#N/A	Transient receptor potential (TRP) domain containing	#N/A	#N/A	#N/A	#N/A	IPR032800 ML-like domain DOMAIN	Mycgr3G73306
ZtritIPO323_04t13649	9:1474990-1477155	70.8339	296.749	107.897	66.3588	#N/A	-2.16088	2.06673	#N/A	ATP-citrate synthase (ATP-citrate (pro-S-)-lyase)	#N/A	#N/A	#N/A	#N/A	IPR003781 CoA-binding DOMAIN	Mycgr3G62567
ZtritIPO323_04t06623	2:3070386-3071173	80.2663	90.5445	49.2319	20.2737	#N/A	-2.15902	#N/A	#N/A	transport sec22	#N/A	#N/A	#N/A	#N/A	IPR010908 Longin domain DOMAIN	Mycgr3G68980
ZtritIPO323_04t04277	13:473266-474116	117.669	200.07	26.4945	45.0624	-2.15097	-2.1505	#N/A	#N/A	short-chain dehydrogenase reductase SDR like	#N/A	#N/A	#N/A	#N/A	IPR016040 NAD(P)-binding domain DOMAIN	Mycgr3G19628
ZtritIPO323_04t07650	3:1523281-1524685	17.6744	78.2932	22.5929	17.6466	#N/A	-2.14949	2.14723	#N/A	hypothetical protein MYCGRDRAFT_103692	#N/A	#N/A	#N/A	#N/A	IPR021740 Velvet factor FAMILY	Mycgr3G103692
ZtritIPO323_04t04465	13:921083-921626	2198.9	3300.32	198.056	746.355	#N/A	-2.14467	#N/A	#N/A	hypothetical protein MYCGRDRAFT_83064, partial	#N/A	Y	#N/A	#N/A	noIPR	Mycgr3G83064
ZtritIPO323_04t11388	7:315042-315744	44.7488	81.2979	25.5568	18.4876	#N/A	-2.13666	#N/A	#N/A	---NA---	#N/A	#N/A	#N/A	#N/A	noIPR	#N/A
ZtritIPO323_04t02510	10:427693-428563	238.926	268.709	68.2104	61.1842	-1.8085	-2.13481	#N/A	#N/A	flavo oxygenase	#N/A	#N/A	#N/A	#N/A	IPR002563 Flavin reductase like domain DOMAIN	Mycgr3G48694
ZtritIPO323_04t10688	6:878286-880041	115.641	114.864	68.5732	26.1778	#N/A	-2.13352	#N/A	#N/A	hypothetical protein TI39_contig296g00008	#N/A	#N/A	#N/A	#N/A	noIPR	Mycgr3G13691
ZtritIPO323_04t03480	11:1366242-1367285	47.084	45.9205	57.7923	10.482	#N/A	-2.13123	#N/A	-2.46297	Carrier YMC1	#N/A	#N/A	#N/A	#N/A	IPR002067 Mitochondrial carrier protein FAMILY	Mycgr3G77079
ZtritIPO323_04t10356	5:2553259-2554596	741.939	481.207	130.48	109.909	-2.50748	-2.13035	#N/A	#N/A	mitochondrial import Mas5	#N/A	#N/A	#N/A	#N/A	IPR001623 DnaJ domain DOMAIN	Mycgr3G42499
ZtritIPO323_04t04767	15:267014-268343	20.1898	24.5487	34.7184	5.61177	#N/A	-2.12912	#N/A	-2.62917	hypothetical protein MYCGRDRAFT_111745	#N/A	#N/A	#N/A	#N/A	IPR003615 HNH nuclease DOMAIN	Mycgr3G111745
ZtritIPO323_04t02048	1:5283948-5285412	59.8946	92.6085	22.5652	21.1713	#N/A	-2.12904	#N/A	#N/A	MFS transporter (Mch2) like	#N/A	#N/A	#N/A	#N/A	noIPR	Mycgr3G67327
ZtritIPO323_04t02243	1:5727971-5730472	51.4382	65.5841	18.2461	15.0292	#N/A	-2.12558	#N/A	#N/A	hypothetical protein TI39_contig4114g00007	#N/A	#N/A	#N/A	#N/A	noIPR	Mycgr3G84315
ZtritIPO323_04t08547	4:440000-440664	156.042	139.188	85.8541	32.0373	#N/A	-2.11921	#N/A	#N/A	altered inheritance-mitochondria 31	#N/A	#N/A	#N/A	Y	noIPR	Mycgr3G70688
ZtritIPO323_04t11447	7:477416-479098	141.369	112.181	112.961	25.8553	#N/A	-2.11729	#N/A	-2.1273	cyclopropane-fatty-acyl-phospholipid synthase like	#N/A	#N/A	#N/A	Y	IPR029063 S-adenosyl-L-methionine-dependent methyltransferase DOMAIN	Mycgr3G100674
ZtritIPO323_04t02409	10:203155-203965	53.1013	94.1778	15.2412	21.7156	#N/A	-2.11666	#N/A	#N/A	acetyltransferase like	EC:2.3.1	#N/A	#N/A	#N/A	IPR016181 Acyl-CoA N-acyltransferase DOMAIN	Mycgr3G110937
ZtritIPO323_04t08151	3:2795165-2796091	1354.41	1830.95	492.265	422.418	#N/A	-2.11585	#N/A	#N/A	glutathione s-transferase ii like	#N/A	#N/A	#N/A	#N/A	IPR012336 Thioredoxin-like fold DOMAIN	Mycgr3G103891
ZtritIPO323_04t10205	5:2121080-2121640	1217	790.157	746.51	182.749	#N/A	-2.11228	#N/A	-2.0303	40S ribosomal S17	#N/A	#N/A	#N/A	#N/A	IPR001210 Ribosomal protein S17e FAMILY	Mycgr3G104624
ZtritIPO323_04t02420	10:226980-228519	101.98	89.995	35.9723	20.8144	-1.50333	-2.11226	#N/A	#N/A	alpha beta-hydrolase	#N/A	#N/A	#N/A	#N/A	noIPR	Mycgr3G87682
ZtritIPO323_04t08654	4:730519-732040	62.2251	34.3634	35.2273	7.95251	#N/A	-2.11139	#N/A	-2.14721	vesicle mediated transport Bfr2 Che 1	#N/A	#N/A	#N/A	#N/A	noIPR	Mycgr3G57709
ZtritIPO323_04t02549	10:540778-541438	17.7065	186.547	95.8735	43.2927	2.43685	-2.10734	3.39718	#N/A	hypothetical protein MYCGRDRAFT_109679	#N/A	Y	#N/A	#N/A	noIPR	#N/A
ZtritIPO323_04t07128	3:29422-30292	32.3731	27.387	17.4166	6.36539	#N/A	-2.10517	#N/A	#N/A	hypothetical protein MYCGRDRAFT_103523	#N/A	#N/A	#N/A	#N/A	#N/A	Mycgr3G103523
ZtritIPO323_04t05252	18:219420-220257	54.7724	79.7686	24.0178	18.5489	#N/A	-2.10449	#N/A	#N/A	hypothetical protein MYCGRDRAFT_97881	#N/A	#N/A	#N/A	#N/A	#N/A	Mycgr3G97881
ZtritIPO323_04t10982	6:1697987-1698868	967.292	551.049	554.314	128.191	#N/A	-2.10389	#N/A	-2.11241	ribosomal L18e	#N/A	#N/A	#N/A	#N/A	IPR021131 Ribosomal protein L18e/L15P DOMAIN	Mycgr3G104916
ZtritIPO323_04t00121	1:404183-404929	127.564	414.593	133.308	96.4818	#N/A	-2.10336	1.70047	#N/A	isochorismatase family hydrolase like	#N/A	#N/A	#N/A	#N/A	noIPR	Mycgr3G98153
ZtritIPO323_04t02198	1:5629556-5630560	375.043	300.546	128.84	70.018	-1.54147	-2.10179	#N/A	#N/A	superoxide dismutase	#N/A	Y	#N/A	#N/A	IPR001424 Superoxide dismutase, copper/zinc binding domain DOMAIN	#N/A
ZtritIPO323_04t11474	7:533917-536767	92.1184	79.8951	11.5936	18.6181	-2.99016	-2.1014	#N/A	#N/A	glycosyltransferase family 20	#N/A	#N/A	#N/A	#N/A	noIPR	Mycgr3G45397
ZtritIPO323_04t09571	5:430830-431759	652.411	595.979	287.72	139.349	#N/A	-2.09656	#N/A	#N/A	40s ribosomal s3	#N/A	#N/A	#N/A	#N/A	IPR005703 Ribosomal protein S3, eukaryotic/archaeal FAMILY	Mycgr3G42422
ZtritIPO323_04t02173	1:5561696-5563070	17.813	183.15	148.715	42.8553	3.06155	-2.09548	3.36202	-1.79501	aspartic ase yapsin-6	EC:3.4.23	Y	#N/A	#N/A	IPR001461 Aspartic peptidase A1 family FAMILY	Mycgr3G107738
ZtritIPO323_04t02585	10:619551-621441	231.097	260.089	76.8533	61.1012	-1.58832	-2.08973	#N/A	#N/A	FRE ferric reductase-like transmembrane component	#N/A	#N/A	#N/A	#N/A	IPR013112 FAD-binding 8 DOMAIN	#N/A
ZtritIPO323_04t06110	2:1788962-1790882	39.5287	65.4677	11.4244	15.4281	-1.79078	-2.08522	#N/A	#N/A	major facilitator superfamily transporter like	#N/A	#N/A	#N/A	#N/A	noIPR	Mycgr3G12562
ZtritIPO323_04t00159	1:515838-516617	578.962	648.292	351.85	152.972	#N/A	-2.08338	#N/A	#N/A	cytochrome c oxidase polypeptide IV mitochondrial precursor	EC:1.9.3.1	#N/A	#N/A	#N/A	IPR002124 Cytochrome c oxidase, subunit Vb FAMILY	Mycgr3G102012
ZtritIPO323_04t10088	5:1823749-1824659	180.081	148.653	90.6971	35.0984	#N/A	-2.08247	#N/A	#N/A	Translocation sec66	#N/A	#N/A	#N/A	#N/A	IPR018624 Translocation protein Sec66 FAMILY	Mycgr3G27456
ZtritIPO323_04t08417	3:3426000-3427146	183.426	161.726	58.0825	38.2188	-1.65902	-2.0812	#N/A	#N/A	glutathione s-transferase like	#N/A	#N/A	#N/A	#N/A	IPR016639 Glutathione S-transferase (GST) FAMILY	Mycgr3G70572
ZtritIPO323_04t01886	1:4839097-4840520	643.725	573.757	318.169	135.757	#N/A	-2.07941	#N/A	#N/A	60S ribosomal L3	#N/A	#N/A	#N/A	#N/A	IPR000597 Ribosomal protein L3 FAMILY	Mycgr3G102848
ZtritIPO323_04t09480	5:153451-157215	29.5103	52.0059	10.8144	12.35	#N/A	-2.07417	#N/A	#N/A	hypothetical protein MYCGRDRAFT_92949	#N/A	#N/A	#N/A	#N/A	#N/A	Mycgr3G92949
ZtritIPO323_04t08178	3:2862495-2864022	210.385	114.828	54.7336	27.2695	-1.94253	-2.07412	#N/A	#N/A	hypothetical protein MYCGRDRAFT_108813	#N/A	#N/A	#N/A	#N/A	noIPR	Mycgr3G108813
ZtritIPO323_04t06282	2:2240344-2241469	91.3388	127.745	67.548	30.3487	#N/A	-2.07357	#N/A	#N/A	ubiquitin metalloprotease fusion	#N/A	#N/A	#N/A	#N/A	noIPR	Mycgr3G68555
ZtritIPO323_04t06198	2:2055809-2057443	206.546	302.476	110.529	71.9609	#N/A	-2.07154	#N/A	#N/A	DUF895 domain	#N/A	#N/A	#N/A	Y	IPR010291 Ion channel regulatory protein, UNC-93 FAMILY	Mycgr3G108101
ZtritIPO323_04t09404	4:2772852-2776550	673.892	789.063	201.581	188.169	-1.74116	-2.06811	#N/A	#N/A	hypothetical protein TI39_contig4311g00003	#N/A	#N/A	#N/A	#N/A	IPR022024 Protein of unknown function DUF3602 FAMILY	#N/A
ZtritIPO323_04t10269	5:2324669-2325658	133.695	149.9	58.7916	35.8019	#N/A	-2.06589	#N/A	#N/A	hypothetical protein MYCGRDRAFT_72545	#N/A	#N/A	#N/A	Y	noIPR	Mycgr3G72545
ZtritIPO323_04t01088	1:2861221-2862892	76.9426	108.545	47.0043	26.0903	#N/A	-2.05672	#N/A	#N/A	hypothetical protein TI39_contig399g00033	#N/A	#N/A	#N/A	#N/A	IPR011990 Tetratricopeptide-like helical domain DOMAIN	Mycgr3G78562
ZtritIPO323_04t05962	2:1396648-1398091	142.808	137.701	61.505	33.1166	#N/A	-2.05591	#N/A	#N/A	cell cycle control	#N/A	#N/A	#N/A	#N/A	noIPR	Mycgr3G107996
ZtritIPO323_04t01754	1:4545680-4546252	489.531	613.84	143.095	147.809	-1.77443	-2.05413	#N/A	#N/A	DUF614 domain	#N/A	#N/A	#N/A	#N/A	IPR006461 PLAC8 motif-containing protein FAMILY	Mycgr3G102797
ZtritIPO323_04t11040	6:1861343-1863672	890.734	857.259	169.272	206.472	-2.39565	-2.05378	#N/A	#N/A	copper amine oxidase like	EC:1.4.3.21	#N/A	#N/A	#N/A	IPR015798 Copper amine oxidase, C-terminal DOMAIN	Mycgr3G73347
ZtritIPO323_04t04487	13:986282-986816	1328.87	1536.49	678.352	370.778	#N/A	-2.05101	#N/A	#N/A	chch domain	#N/A	#N/A	#N/A	#N/A	noIPR	Mycgr3G106565
ZtritIPO323_04t01176	1:3074783-3075287	148.839	191.849	92.631	46.4683	#N/A	-2.04565	#N/A	#N/A	hypothetical protein MYCGRDRAFT_89472	#N/A	#N/A	#N/A	#N/A	noIPR	Mycgr3G89472
ZtritIPO323_04t03766	12:563321-564190	2806.34	2427.31	714.023	588.873	-1.97465	-2.04333	#N/A	#N/A	class I glutamine amidotransferase	#N/A	#N/A	#N/A	#N/A	IPR029062 Class I glutamine amidotransferase-like DOMAIN	Mycgr3G77354
ZtritIPO323_04t08843	4:1257987-1259112	313.303	582.475	219.835	141.345	#N/A	-2.04297	#N/A	#N/A	galactose mutarotase	#N/A	#N/A	#N/A	#N/A	IPR025532 Glucose-6-phosphate 1-epimerase FAMILY	Mycgr3G71048
ZtritIPO323_04t08325	3:3204784-3206344	110.648	57.0379	20.6903	13.903	-2.41895	-2.03652	#N/A	#N/A	60S ribosome biogenesis Sqt1	#N/A	#N/A	#N/A	#N/A	noIPR	Mycgr3G70475
ZtritIPO323_04t01008	1:2629472-2631019	2108.76	2467.79	1092.62	602.239	#N/A	-2.03481	#N/A	#N/A	ADP,ATP carrier	#N/A	#N/A	#N/A	Y	IPR002067 Mitochondrial carrier protein FAMILY	Mycgr3G65997
ZtritIPO323_04t05774	2:896571-897345	235.298	373.583	123.596	91.2562	#N/A	-2.03343	#N/A	#N/A	rho2 like	#N/A	#N/A	#N/A	#N/A	noIPR	Mycgr3G90522
ZtritIPO323_04t12704	8:1180868-1182351	190.613	263.895	78.8123	64.5263	#N/A	-2.032	#N/A	#N/A	Saccharopine dehydrogenase	#N/A	#N/A	#N/A	#N/A	IPR016040 NAD(P)-binding domain DOMAIN	Mycgr3G110462
ZtritIPO323_04t01417	1:3681740-3683677	121.33	66.7413	51.9801	16.3371	#N/A	-2.03042	#N/A	-1.6698	actin-like ATPase domain-containing	#N/A	#N/A	#N/A	#N/A	IPR013126 Heat shock protein 70 family FAMILY	Mycgr3G34921
ZtritIPO323_04t07356	3:688651-689742	360.431	279.539	82.4709	68.6253	-2.12777	-2.02624	#N/A	#N/A	hypothetical protein MYCGRDRAFT_69411	#N/A	#N/A	#N/A	#N/A	IPR010721 Protein of unknown function DUF1295 FAMILY	Mycgr3G69411
ZtritIPO323_04t06070	2:1657542-1658687	166.645	156.323	42.1763	38.5225	-1.98228	-2.02076	#N/A	#N/A	NAD binding Rossmann fold oxidoreductase	#N/A	#N/A	#N/A	#N/A	IPR004104 Oxidoreductase, C-terminal DOMAIN	Mycgr3G99108
ZtritIPO323_04t13381	9:723657-724575	33.8848	53.0575	30.181	13.0754	#N/A	-2.02071	#N/A	#N/A	pantoate-beta-alanine ligase	EC:6.3.2.1	#N/A	#N/A	#N/A	IPR014729 Rossmann-like alpha/beta/alpha sandwich fold DOMAIN	Mycgr3G75418
ZtritIPO323_04t10539	6:307093-309178	180.809	114.951	39.8632	28.4307	-2.18134	-2.0155	#N/A	#N/A	hypothetical protein TI39_contig5936g00001, partial	#N/A	#N/A	#N/A	#N/A	noIPR	#N/A
ZtritIPO323_04t05681	2:660146-660851	1087.61	830.115	623.213	205.463	#N/A	-2.01444	#N/A	-1.60085	40S ribosomal S16	#N/A	#N/A	#N/A	#N/A	IPR000754 Ribosomal protein S9 FAMILY	Mycgr3G67867
ZtritIPO323_04t03680	12:308476-309691	52.1088	24.5197	133.879	6.07398	#N/A	-2.01323	#N/A	-4.46214	hypothetical protein MYCGRDRAFT_111415	#N/A	#N/A	#N/A	#N/A	noIPR	Mycgr3G111415
ZtritIPO323_04t01054	1:2741414-2742909	212.246	305.589	54.4974	75.8894	-1.96148	-2.00962	#N/A	#N/A	hypothetical protein MYCGRDRAFT_102416	#N/A	#N/A	#N/A	#N/A	IPR002931 Transglutaminase-like DOMAIN	Mycgr3G102416
ZtritIPO323_04t13575	9:1223469-1224199	192.885	220.6	140.077	54.8332	#N/A	-2.00831	#N/A	#N/A	GTP-binding ryh1	#N/A	#N/A	#N/A	#N/A	noIPR	Mycgr3G101238
ZtritIPO323_04t10969	6:1662237-1663581	345.773	242.902	50.179	60.4573	-2.78467	-2.00638	#N/A	#N/A	aureobasidin resistance aur1	EC:2.4.1	#N/A	#N/A	Y	IPR000326 Phosphatidic acid phosphatase type 2/haloperoxidase DOMAIN	Mycgr3G109911
ZtritIPO323_04t07570	3:1337577-1339270	76.2961	210.883	49.8415	52.6281	#N/A	-2.00254	#N/A	#N/A	beta ketoadipate:succinyl- TR2	EC:2.8.3	#N/A	#N/A	#N/A	IPR004165 Coenzyme A transferase family I FAMILY	Mycgr3G69679
ZtritIPO323_04t00348	1:1016790-1018744	68.6935	92.7666	14.5888	23.1825	-2.23531	-2.00057	#N/A	#N/A	MFS general substrate transporter	#N/A	#N/A	#N/A	#N/A	IPR011701 Major facilitator superfamily FAMILY	Mycgr3G33142
ZtritIPO323_04t08574	4:495030-496343	96.502	115.382	41.4156	28.8375	#N/A	-2.0004	#N/A	#N/A	RNA-binding domain-containing	#N/A	#N/A	#N/A	#N/A	IPR000504 RNA recognition motif domain DOMAIN	Mycgr3G70735
ZtritIPO323_04t11433	7:443506-445423	74.7911	170.671	34.0487	42.7521	#N/A	-1.99715	#N/A	#N/A	hypothetical protein TI39_contig4116g00003	#N/A	#N/A	#N/A	#N/A	IPR000008 C2 domain DOMAIN	Mycgr3G45334
ZtritIPO323_04t09502	5:251584-253813	55.2275	19.4957	2.77381	4.89358	-4.31544	-1.9942	-1.50223	#N/A	S-adenosyl-L-methionine-dependent methyltransferase	#N/A	#N/A	#N/A	#N/A	IPR001525 C-5 cytosine methyltransferase FAMILY	#N/A
ZtritIPO323_04t01018	1:2650747-2652062	138.918	255.893	53.4135	64.3298	#N/A	-1.99198	#N/A	#N/A	Ca2+-modulated nonselective cation channel polycystin	#N/A	#N/A	#N/A	#N/A	noIPR	#N/A
ZtritIPO323_04t13573	9:1220601-1221219	519.161	157.683	69.8824	39.6634	-2.89318	-1.99115	-1.71915	#N/A	hypothetical protein MYCGRDRAFT_47656	#N/A	#N/A	#N/A	#N/A	IPR008493 Domain of unknown function DUF775 DOMAIN	Mycgr3G47656
ZtritIPO323_04t06383	2:2468280-2470305	176.063	284.343	135.757	71.527	#N/A	-1.99107	#N/A	#N/A	translation initiation factor 4B like	#N/A	#N/A	#N/A	#N/A	noIPR	Mycgr3G108180
ZtritIPO323_04t04299	13:527978-528699	267.526	448.621	100.956	113.066	#N/A	-1.98833	#N/A	#N/A	hypothetical protein MYCGRDRAFT_97372	#N/A	#N/A	#N/A	#N/A	noIPR	Mycgr3G97372
ZtritIPO323_04t04079	12:1365771-1366917	70.3024	50.0429	37.1401	12.6197	#N/A	-1.98749	#N/A	-1.5573	RNA-binding domain-containing	#N/A	#N/A	#N/A	#N/A	noIPR	Mycgr3G97226
ZtritIPO323_04t02504	10:418036-419193	32.6312	64.0014	28.7509	16.1488	#N/A	-1.98667	#N/A	#N/A	tartrate dehydrogenase	#N/A	#N/A	#N/A	#N/A	IPR024084 Isopropylmalate dehydrogenase-like domain DOMAIN	Mycgr3G87717
ZtritIPO323_04t01135	1:2975781-2976519	341.571	206.269	102.8	52.062	-1.73235	-1.98623	#N/A	#N/A	GPI anchored	#N/A	Y	Y	#N/A	IPR018466 Kre9/Knh1 family FAMILY	#N/A
ZtritIPO323_04t06555	2:2903847-2904531	153.195	96.8639	80.0413	24.6458	#N/A	-1.97462	#N/A	-1.6994	hypothetical protein MYCGRDRAFT_36836	#N/A	#N/A	#N/A	#N/A	noIPR	Mycgr3G36836
ZtritIPO323_04t09627	5:578304-580555	2226.6	2861.32	842.739	728.081	#N/A	-1.97451	#N/A	#N/A	phosphoenolpyruvate carboxykinase [ATP]	EC:4.1.1, EC:4.1.1.49	#N/A	#N/A	#N/A	IPR001272 Phosphoenolpyruvate carboxykinase, ATP-utilising FAMILY	Mycgr3G100129
ZtritIPO323_04t05490	2:80070-82476	116.003	100.169	36.2655	25.4968	-1.67749	-1.97405	#N/A	#N/A	ubiquitin fusion degradation Ufd1	#N/A	#N/A	#N/A	#N/A	IPR004854 Ubiquitin fusion degradation protein UFD1 FAMILY	Mycgr3G37296
ZtritIPO323_04t07933	3:2238838-2239716	5.51628	168.164	26.7046	43.0497	#N/A	-1.9658	4.93003	#N/A	aspergillopepsin-2 precursor like	EC:3.4.23	Y	#N/A	#N/A	IPR000250 Peptidase G1 FAMILY	Mycgr3G91855
ZtritIPO323_04t11510	7:637730-638490	66.4941	56.0912	36.3819	14.3606	#N/A	-1.96566	#N/A	#N/A	required for cell viability Rrp17	#N/A	#N/A	#N/A	#N/A	noIPR	Mycgr3G18396
ZtritIPO323_04t11007	6:1780875-1781863	191.425	134.384	25.2656	34.468	-2.92154	-1.96304	#N/A	#N/A	metallophosphoesterase like	#N/A	#N/A	#N/A	#N/A	IPR029052 Metallo-dependent phosphatase-like DOMAIN	#N/A
ZtritIPO323_04t11948	7:1870980-1873012	3250.09	1329.74	543.439	341.42	-2.58029	-1.96153	#N/A	#N/A	Ca2+-modulated nonselective cation channel polycystin	#N/A	Y	#N/A	#N/A	noIPR	Mycgr3G81692
ZtritIPO323_04t00464	1:1345027-1346413	428.515	402.164	341.654	103.581	#N/A	-1.95703	#N/A	-1.72178	ketol-acid reductoisomerase	EC:1.1.1.86	#N/A	#N/A	#N/A	IPR016207 Ketol-acid reductoisomerase, fungi FAMILY	Mycgr3G102127
ZtritIPO323_04t08391	3:3362875-3364847	233.957	57.5906	18.7131	14.8385	-3.64412	-1.95649	-2.02234	#N/A	MFS multidrug transporter	#N/A	#N/A	#N/A	#N/A	noIPR	Mycgr3G70547
ZtritIPO323_04t01371	1:3561248-3564174	127.119	85.0925	18.1533	21.9812	-2.80788	-1.95276	#N/A	#N/A	pheromone-regulated membrane	#N/A	#N/A	#N/A	#N/A	noIPR	Mycgr3G53455
ZtritIPO323_04t09310	4:2520423-2523882	56.5342	17.2988	0.653921	4.4832	-6.43386	-1.94807	-1.70845	#N/A	hypothetical protein MYCGRDRAFT_92854	#N/A	#N/A	#N/A	#N/A	noIPR	Mycgr3G92854
ZtritIPO323_04t09164	4:2164707-2165553	271.629	305.885	160.096	79.3386	#N/A	-1.94689	#N/A	#N/A	ras small GTPase related	#N/A	#N/A	#N/A	#N/A	noIPR	Mycgr3G71432
ZtritIPO323_04t08161	3:2827455-2831282	57.9945	63.1804	11.6815	16.4112	-2.31169	-1.94479	#N/A	#N/A	hypothetical protein AC579_8887	#N/A	#N/A	#N/A	#N/A	#N/A	#N/A
ZtritIPO323_04t10616	6:567770-569976	368.946	192.506	67.2924	50.179	-2.45489	-1.93975	#N/A	#N/A	4- ligase partial	#N/A	#N/A	#N/A	#N/A	noIPR	Mycgr3G59716
ZtritIPO323_04t06336	2:2359313-2360106	331.499	209.953	217.405	54.7429	#N/A	-1.93933	#N/A	-1.98964	3-beta-hydroxysteroid-Delta(8),Delta(7)-isomerase like	EC:5.3.3.5	#N/A	#N/A	Y	IPR007905 Emopamil-binding protein FAMILY	Mycgr3G36488
ZtritIPO323_04t01865	1:4788299-4790661	1005.52	1578.91	539.192	412.188	#N/A	-1.93756	#N/A	#N/A	ATP synthase subunit alpha	EC:3.6.1, EC:3.6.1.3, EC:3.6.1.15	#N/A	#N/A	#N/A	IPR005294 ATPase, F1 complex, alpha subunit FAMILY	Mycgr3G102837
ZtritIPO323_04t07887	3:2129200-2130145	41.1672	73.5171	41.8724	19.198	#N/A	-1.93712	#N/A	#N/A	inositol monophosphatase 1 (Inositol-1(or 4)-monophosphatase 1)	#N/A	#N/A	#N/A	#N/A	IPR000760 Inositol monophosphatase FAMILY	Mycgr3G38706
ZtritIPO323_04t02444	10:278090-280313	191.412	129.302	64.8648	33.7674	-1.56117	-1.93704	#N/A	#N/A	FRE ferric reductase-like transmembrane component	#N/A	#N/A	#N/A	#N/A	noIPR	#N/A
ZtritIPO323_04t05777	2:906291-907572	66.6067	44.7674	33.4441	11.7121	#N/A	-1.93444	#N/A	-1.51375	ribosomal L1	#N/A	#N/A	#N/A	#N/A	IPR016094 Ribosomal protein L1, 2-layer alpha/beta-sandwich DOMAIN	Mycgr3G103105
ZtritIPO323_04t12887	8:1574730-1575522	468.991	531.213	260.207	138.982	#N/A	-1.93439	#N/A	#N/A	nadh-ubiquinone oxidoreductase subunit like	EC:1.6.99.5, EC:1.6.99.3, EC:1.6.5.3	#N/A	#N/A	#N/A	IPR007763 NADH dehydrogenase [ubiquinone] 1 alpha subcomplex subunit 12 FAMILY	#N/A
ZtritIPO323_04t00894	1:2354270-2356646	37.2689	34.7417	27.6296	9.09302	#N/A	-1.93384	#N/A	-1.60338	hypothetical protein MYCGRDRAFT_107106	#N/A	#N/A	#N/A	#N/A	noIPR	Mycgr3G107106
ZtritIPO323_04t12519	8:773723-774423	812.222	534.251	466.253	140.082	#N/A	-1.93125	#N/A	-1.73484	60S ribosomal L23	#N/A	#N/A	#N/A	#N/A	IPR005633 Ribosomal protein L23/L25, N-terminal DOMAIN	Mycgr3G105388
ZtritIPO323_04t03784	12:602414-605227	63.1234	72.5954	33.6181	19.0642	#N/A	-1.92901	#N/A	#N/A	SPX domain-containing	#N/A	#N/A	#N/A	#N/A	noIPR	#N/A
ZtritIPO323_04t11501	7:623111-625011	118.845	100.349	43.3641	26.366	#N/A	-1.92827	#N/A	#N/A	AICARFT IMPCHase bienzyme	EC:3.5.4.10, EC:2.1.2.3	#N/A	#N/A	#N/A	IPR011607 Methylglyoxal synthase-like domain DOMAIN	Mycgr3G86784
ZtritIPO323_04t13783	9:1843680-1844335	562.975	200.563	77.4255	52.7603	-2.86219	-1.92653	#N/A	#N/A	hypothetical protein MYCGRDRAFT_105798	#N/A	#N/A	#N/A	Y	IPR009311 Interferon alpha-inducible protein 6/27 FAMILY	Mycgr3G105798
ZtritIPO323_04t08966	4:1659054-1660112	311.843	394.771	163.884	103.989	#N/A	-1.92458	#N/A	#N/A	guanine nucleotide exchange factor GET3	EC:3.6.1, EC:3.6.1.3, EC:3.6.1.15	#N/A	#N/A	#N/A	noIPR	Mycgr3G71192
ZtritIPO323_04t05864	2:1129157-1133081	31.5391	27.4259	18.3525	7.2424	#N/A	-1.921	#N/A	#N/A	hypothetical protein MYCGRDRAFT_107953	#N/A	#N/A	#N/A	#N/A	IPR013935 TRAPP II complex, Trs120 FAMILY	Mycgr3G107953
ZtritIPO323_04t13742	9:1741654-1745536	246.029	247.534	59.8281	65.3683	-2.03994	-1.92097	#N/A	#N/A	pentatricopeptide repeat	#N/A	#N/A	#N/A	#N/A	IPR002885 Pentatricopeptide repeat REPEAT	Mycgr3G101297
ZtritIPO323_04t00598	1:1681236-1683957	84.3153	29.7721	3.38089	7.86668	-4.64032	-1.92013	-1.50183	#N/A	Glycosyl transferase family 2	#N/A	#N/A	#N/A	#N/A	IPR001173 Glycosyltransferase 2-like DOMAIN	Mycgr3G32555
ZtritIPO323_04t06238	2:2138927-2140172	105.848	103.929	67.4191	27.4837	#N/A	-1.91895	#N/A	#N/A	HNRNP arginine N-methyltransferase	#N/A	#N/A	#N/A	#N/A	noIPR	Mycgr3G68512
ZtritIPO323_04t06574	2:2946710-2948777	198.674	157.797	79.4768	41.7631	#N/A	-1.91777	#N/A	#N/A	serine palmitoyl transferase subunit 2	#N/A	#N/A	#N/A	#N/A	IPR015422 Pyridoxal phosphate-dependent transferase, major region, subdomain 2 DOMAIN	Mycgr3G99279
ZtritIPO323_04t02640	10:742674-743194	350.113	416.356	216.81	110.215	#N/A	-1.9175	#N/A	#N/A	mitochondria fission 1	#N/A	#N/A	#N/A	#N/A	IPR016543 Mitochondria fission 1 protein FAMILY	Mycgr3G96217
ZtritIPO323_04t01651	1:4285283-4286609	25.2178	82.6393	34.1094	21.8782	#N/A	-1.91733	1.71238	#N/A	Serum paraoxonase arylesterase 1	#N/A	Y	#N/A	#N/A	IPR011042 Six-bladed beta-propeller, TolB-like DOMAIN	Mycgr3G66874
ZtritIPO323_04t02091	1:5371541-5373072	38.9574	101.91	30.9935	27.0272	#N/A	-1.91482	#N/A	#N/A	inosine-uridine preferring nucleoside hydrolase like	#N/A	#N/A	#N/A	#N/A	IPR001910 Inosine/uridine-preferring nucleoside hydrolase domain DOMAIN	Mycgr3G67377
ZtritIPO323_04t11728	7:1222489-1223733	35.272	25.438	7.64545	6.75174	-2.20585	-1.91366	#N/A	#N/A	integral membrane	#N/A	#N/A	#N/A	#N/A	IPR005018 DOMON domain DOMAIN	Mycgr3G94509
ZtritIPO323_04t07312	3:538166-541287	20.5855	63.664	8.97885	16.9778	#N/A	-1.90683	1.62885	#N/A	topoisomerase-related partial	#N/A	#N/A	#N/A	#N/A	noIPR	Mycgr3G39612
ZtritIPO323_04t00828	1:2201194-2202619	648.087	482.498	280.373	128.719	#N/A	-1.9063	#N/A	#N/A	60S ribosomal L15	#N/A	#N/A	#N/A	#N/A	IPR000439 Ribosomal protein L15e FAMILY	Mycgr3G102281
ZtritIPO323_04t01490	1:3881223-3883101	46.4399	28.8541	23.651	7.69919	#N/A	-1.906	#N/A	-1.61912	sas10 utp3 family	#N/A	#N/A	#N/A	#N/A	noIPR	Mycgr3G83972
ZtritIPO323_04t06333	2:2354600-2355300	470.652	304.105	257.526	81.1911	#N/A	-1.90518	#N/A	-1.66532	60S ribosomal L17	#N/A	#N/A	#N/A	#N/A	IPR005721 Ribosomal protein L22/L17, eukaryotic/archaeal FAMILY	Mycgr3G103329
ZtritIPO323_04t02719	10:941161-941806	1771.41	1264.14	839.308	337.893	#N/A	-1.90351	#N/A	#N/A	ubiquitin-60S ribosomal L40	#N/A	#N/A	#N/A	#N/A	IPR019956 Ubiquitin FAMILY	Mycgr3G19110
ZtritIPO323_04t07456	3:1072135-1073212	45.7283	36.1627	33.1452	9.67805	#N/A	-1.90172	#N/A	-1.77601	hypothetical protein MYCGRDRAFT_91519	#N/A	#N/A	#N/A	#N/A	noIPR	Mycgr3G91519
ZtritIPO323_04t06097	2:1756476-1758686	155.761	53.7956	19.1198	14.4008	-3.0262	-1.90134	-1.53377	#N/A	hypothetical protein TI39_contig312g00011	#N/A	#N/A	#N/A	#N/A	noIPR	#N/A
ZtritIPO323_04t12984	8:1878320-1879491	129.398	105.017	80.0797	28.2028	#N/A	-1.8967	#N/A	-1.5056	fatty acid elongase A	#N/A	#N/A	#N/A	Y	IPR002076 ELO family FAMILY	Mycgr3G101073
ZtritIPO323_04t02499	10:408576-410959	152.613	279.13	61.3053	74.9999	#N/A	-1.89598	#N/A	#N/A	geranylgeranyl pyrophosphate synthase	#N/A	#N/A	#N/A	#N/A	IPR000092 Polyprenyl synthetase FAMILY	Mycgr3G76129
ZtritIPO323_04t04148	13:157690-158599	13.0417	79.623	27.3135	21.4583	#N/A	-1.89165	2.61005	#N/A	NAD(P)-binding partial	#N/A	#N/A	#N/A	#N/A	IPR008030 NmrA-like domain DOMAIN	Mycgr3G64493
ZtritIPO323_04t13314	9:549476-550373	131.202	182.778	81.8886	49.3933	#N/A	-1.88771	#N/A	#N/A	hypothetical protein MYCGRDRAFT_17219, partial	#N/A	#N/A	#N/A	#N/A	IPR025602 BCP1 family FAMILY	Mycgr3G17219
ZtritIPO323_04t04039	12:1290538-1291855	1182.55	1563.11	432.818	422.43	#N/A	-1.88763	#N/A	#N/A	branched-chain-amino-acid aminotransferase like	EC:2.6.1.42	#N/A	#N/A	#N/A	IPR005786 Branched-chain amino acid aminotransferase II FAMILY	Mycgr3G50597
ZtritIPO323_04t11646	7:1032650-1033820	109.336	179.666	56.6142	48.5922	#N/A	-1.88652	#N/A	#N/A	hypothetical protein TI39_contig289g00028	#N/A	#N/A	#N/A	#N/A	IPR013024 Butirosin biosynthesis, BtrG-like DOMAIN	Mycgr3G15548
ZtritIPO323_04t10079	5:1750870-1753072	214.517	187.181	25.9552	50.6581	-3.04699	-1.88557	#N/A	#N/A	transcription factor fungal specific like	#N/A	#N/A	#N/A	#N/A	IPR001138 Zn(2)-C6 fungal-type DNA-binding domain DOMAIN	Mycgr3G72378
ZtritIPO323_04t02586	10:621541-623117	120.311	122.719	48.4657	33.2207	#N/A	-1.88521	#N/A	#N/A	major facilitator superfamily transporter	#N/A	#N/A	#N/A	#N/A	noIPR	Mycgr3G111009
ZtritIPO323_04t00728	1:1958659-1959634	63.6873	72.521	40.1935	19.6544	#N/A	-1.88354	#N/A	#N/A	amidohydrolase 2	#N/A	#N/A	#N/A	#N/A	IPR006680 Amidohydrolase-related DOMAIN	Mycgr3G89119
ZtritIPO323_04t05585	2:401805-402450	597.03	503.512	147.933	136.691	-2.01286	-1.88111	#N/A	#N/A	hypothetical protein MYCGRDRAFT_107837	#N/A	#N/A	#N/A	#N/A	#N/A	Mycgr3G107837
ZtritIPO323_04t01868	1:4794988-4795888	9.07987	277.305	36.9423	75.2983	2.02453	-1.88078	4.93266	#N/A	hypothetical protein MYCGRDRAFT_89984	#N/A	#N/A	#N/A	#N/A	IPR013320 Concanavalin A-like lectin/glucanase domain DOMAIN	Mycgr3G89984
ZtritIPO323_04t06806	2:3659718-3661591	660.411	977.316	335.202	265.64	#N/A	-1.87935	#N/A	#N/A	ATP synthase subunit mitochondrial	EC:3.6.1, EC:3.6.1.3, EC:3.6.1.15	#N/A	#N/A	#N/A	IPR003593 AAA+ ATPase domain DOMAIN	Mycgr3G103505
ZtritIPO323_04t01872	1:4806631-4808459	40.3206	29.6177	23.0091	8.09602	#N/A	-1.87117	#N/A	-1.50692	nucleolar 12	#N/A	#N/A	#N/A	#N/A	IPR000504 RNA recognition motif domain DOMAIN	#N/A
ZtritIPO323_04t04145	13:152320-154385	19.3315	28.2097	10.4223	7.73458	#N/A	-1.8668	#N/A	#N/A	MFS AGZA xanthine uracil permease	#N/A	#N/A	#N/A	#N/A	IPR006043 Xanthine/uracil/vitamin C permease FAMILY	#N/A
ZtritIPO323_04t01112	1:2919545-2920263	532.444	487.398	557.498	133.693	#N/A	-1.86618	#N/A	-2.06005	nascent polypeptide-associated complex subunit beta like	#N/A	#N/A	#N/A	#N/A	noIPR	Mycgr3G107230
ZtritIPO323_04t06447	2:2639203-2640818	555.223	824.277	169.316	226.37	-1.71335	-1.86445	#N/A	#N/A	4-aminobutyrate aminotransferase	EC:2.6.1.19	#N/A	#N/A	#N/A	IPR005814 Aminotransferase class-III FAMILY	Mycgr3G36524
ZtritIPO323_04t00434	1:1271554-1273540	65.274	43.9291	14.1504	12.0851	-2.20567	-1.86194	#N/A	#N/A	hypothetical protein MYCGRDRAFT_65256	#N/A	#N/A	#N/A	#N/A	IPR011021 Arrestin-like, N-terminal DOMAIN	Mycgr3G65256
ZtritIPO323_04t07267	3:414035-416945	214.04	138.731	41.4837	38.1953	-2.36726	-1.86082	#N/A	#N/A	serine threonine kinase	#N/A	#N/A	#N/A	#N/A	IPR011992 EF-hand domain pair DOMAIN	Mycgr3G38226
ZtritIPO323_04t07590	3:1386419-1388263	76.7732	67.8591	31.5195	18.6973	#N/A	-1.85971	#N/A	#N/A	adenylosuccinate lyase like	EC:4.3.2.2	#N/A	#N/A	#N/A	IPR000362 Fumarate lyase family FAMILY	Mycgr3G103679
ZtritIPO323_04t12926	8:1676687-1677188	3112.54	2396.09	1390.49	660.946	#N/A	-1.85808	#N/A	#N/A	---NA---	#N/A	#N/A	#N/A	#N/A	#N/A	#N/A
ZtritIPO323_04t04471	13:952271-954036	667.257	428.574	137.258	118.261	-2.28135	-1.85757	#N/A	#N/A	amino acid permease like	#N/A	#N/A	#N/A	Y	IPR002293 Amino acid/polyamine transporter I FAMILY	Mycgr3G101913
ZtritIPO323_04t01355	1:3526947-3527677	235.967	214.078	150.403	59.1149	#N/A	-1.85654	#N/A	#N/A	hypothetical protein MYCGRDRAFT_33739	#N/A	#N/A	#N/A	#N/A	noIPR	Mycgr3G33739
ZtritIPO323_04t07760	3:1808720-1809232	1660.63	1003.63	447.599	277.389	-1.89145	-1.85525	#N/A	#N/A	60S ribosomal L43	#N/A	#N/A	#N/A	#N/A	IPR002674 Ribosomal protein L37ae FAMILY	Mycgr3G85212
ZtritIPO323_04t08066	3:2573541-2574983	206.18	689.78	211.08	190.786	#N/A	-1.85418	1.74223	#N/A	pyruvate dehydrogenase alpha subunit	EC:1.2.4.1	#N/A	#N/A	#N/A	IPR017597 Pyruvate dehydrogenase (acetyl-transferring) E1 component, alpha subunit, subgroup y FAMILY	Mycgr3G70215
ZtritIPO323_04t08717	4:877923-878413	131.717	451.76	79.5526	125.385	#N/A	-1.8492	1.77812	#N/A	hypothetical protein MYCGRDRAFT_70873	#N/A	#N/A	#N/A	#N/A	noIPR	Mycgr3G70873
ZtritIPO323_04t08441	4:36523-40624	38.1714	30.9873	7.63065	8.60268	-2.32261	-1.84882	#N/A	#N/A	ABC transporter	EC:3.6.1, EC:3.6.1.3, EC:3.6.1.15	#N/A	#N/A	Y	IPR003593 AAA+ ATPase domain DOMAIN	Mycgr3G41235
ZtritIPO323_04t03472	11:1338204-1339883	1160.65	1531.62	634.445	425.467	#N/A	-1.84793	#N/A	#N/A	carbohydrate-binding module family 43	#N/A	#N/A	#N/A	Y	IPR012946 X8 domain DOMAIN	Mycgr3G106219
ZtritIPO323_04t08357	3:3274682-3275419	130.029	83.2588	88.3432	23.2085	#N/A	-1.84295	#N/A	-1.92846	mitochondrial import inner membrane translocase subunit tim23 like	#N/A	#N/A	#N/A	#N/A	IPR003397 Mitochondrial inner membrane translocase subunit Tim17/Tim22/Tim23/peroxisomal protein PMP24 FAMILY	Mycgr3G108883
ZtritIPO323_04t04078	12:1364428-1365364	178.934	145.462	123.244	40.6563	#N/A	-1.83909	#N/A	-1.59996	UBA TS-N domain-containing	#N/A	#N/A	#N/A	#N/A	noIPR	Mycgr3G77625
ZtritIPO323_04t03693	12:347030-347921	316.526	77.8515	85.4015	21.8091	-1.88999	-1.83579	-2.02353	-1.96933	hypothetical protein MYCGRDRAFT_106282, partial	#N/A	#N/A	#N/A	#N/A	#N/A	Mycgr3G106282
ZtritIPO323_04t02590	10:628513-629749	110.193	99.1622	70.0794	27.8035	#N/A	-1.83453	#N/A	#N/A	translocation SEC62	#N/A	#N/A	#N/A	#N/A	noIPR	Mycgr3G15610
ZtritIPO323_04t08485	4:195260-197691	34.0846	68.5728	12.0079	19.2757	-1.50513	-1.83085	#N/A	#N/A	glycoside hydrolase family 3	#N/A	Y	#N/A	#N/A	IPR001764 Glycoside hydrolase, family 3, N-terminal DOMAIN	Mycgr3G85505
ZtritIPO323_04t01390	1:3615306-3615705	151.635	148.92	102.293	41.8646	#N/A	-1.83073	#N/A	#N/A	hypothetical protein MYCGRDRAFT_89640	#N/A	#N/A	#N/A	#N/A	#N/A	Mycgr3G89640
ZtritIPO323_04t09322	4:2555641-2557046	22.1243	18.0953	8.6671	5.0943	#N/A	-1.82866	#N/A	#N/A	pyridoxal kinase	EC:2.7.1.35	#N/A	#N/A	#N/A	IPR029056 Ribokinase-like DOMAIN	Mycgr3G58483
ZtritIPO323_04t08888	4:1387978-1388743	53.6614	41.0274	66.803	11.5534	#N/A	-1.82827	#N/A	-2.5316	hypothetical protein MYCGRDRAFT_92547	#N/A	#N/A	#N/A	#N/A	#N/A	Mycgr3G92547
ZtritIPO323_04t12573	8:895300-896469	386.272	307.266	152.135	86.6547	#N/A	-1.82614	#N/A	#N/A	purine-nucleoside phosphorylase like	EC:2.4.2.1	#N/A	#N/A	#N/A	IPR000845 Nucleoside phosphorylase domain DOMAIN	Mycgr3G61450
ZtritIPO323_04t01395	1:3630960-3631662	61.7451	203.033	33.2222	57.295	#N/A	-1.82524	1.71732	#N/A	hypothetical protein TI39_contig562g00030	#N/A	#N/A	#N/A	#N/A	noIPR	Mycgr3G102612
ZtritIPO323_04t02955	10:1610219-1611360	13.8086	30.0899	20.6748	8.50397	#N/A	-1.82307	#N/A	#N/A	polysaccharide deacetylase	#N/A	#N/A	#N/A	#N/A	IPR002509 NodB homology domain DOMAIN	Mycgr3G48668
ZtritIPO323_04t07654	3:1529405-1530344	111.224	80.6159	20.1137	22.8416	-2.46722	-1.8194	#N/A	#N/A	hypothetical protein MYCGRDRAFT_107524	#N/A	#N/A	#N/A	#N/A	noIPR	#N/A
ZtritIPO323_04t03970	12:1127130-1127840	305.907	268.287	277.005	76.0615	#N/A	-1.81854	#N/A	-1.86467	NADH-ubiquinone oxidoreductase kDa subunit	#N/A	#N/A	#N/A	#N/A	IPR016813 NADH dehydrogenase [ubiquinone] (complex I), 21kDa subunit, fungi FAMILY	Mycgr3G17463
ZtritIPO323_04t04433	13:831054-833550	8.06653	50.5323	11.7322	14.4098	#N/A	-1.81015	2.64718	#N/A	hypothetical protein MYCGRDRAFT_97466	#N/A	#N/A	#N/A	#N/A	IPR001138 Zn(2)-C6 fungal-type DNA-binding domain DOMAIN	Mycgr3G97466
ZtritIPO323_04t10795	6:1160828-1163495	151.73	112.832	52.3313	32.189	-1.53576	-1.80954	#N/A	#N/A	phospholipid metabolism enzyme regulator like	#N/A	#N/A	#N/A	#N/A	IPR024260 Vacuolar segregation subunit 7 FAMILY	Mycgr3G73061
ZtritIPO323_04t01036	1:2691952-2692735	1316.68	748.431	548.618	214.183	#N/A	-1.80503	#N/A	#N/A	60S ribosomal L16	#N/A	#N/A	#N/A	#N/A	IPR005755 Ribosomal protein L13, eukaryotic/archaeal FAMILY	Mycgr3G102406
ZtritIPO323_04t01693	1:4372324-4373224	24.7205	90.8646	34.6214	26.0154	#N/A	-1.80435	1.87801	#N/A	alpha beta-hydrolase	EC:3.5.1.9	#N/A	#N/A	#N/A	IPR029058 Alpha/Beta hydrolase fold DOMAIN	Mycgr3G66919
ZtritIPO323_04t13362	9:696035-697185	99.7434	96.8071	80.9553	27.754	#N/A	-1.80242	#N/A	-1.54443	mitochondrial 37S ribosomal MRPS5	#N/A	#N/A	#N/A	#N/A	IPR005324 Ribosomal protein S5, C-terminal DOMAIN	Mycgr3G75416
ZtritIPO323_04t01092	1:2873094-2873823	1122	578.451	677.679	165.842	#N/A	-1.80239	#N/A	-2.0308	40s ribosomal s12	#N/A	#N/A	#N/A	#N/A	IPR000530 Ribosomal protein S12e FAMILY	Mycgr3G83768
ZtritIPO323_04t11746	7:1304338-1305746	63.7473	65.4199	89.3454	18.7709	#N/A	-1.80123	#N/A	-2.2509	saccharopine dehydrogenase like	EC:1.5.1.7, EC:1.5.1	#N/A	#N/A	#N/A	IPR007698 Alanine dehydrogenase/pyridine nucleotide transhydrogenase, NAD(H)-binding domain DOMAIN	Mycgr3G60912
ZtritIPO323_04t09872	5:1243990-1244809	43.6653	114.81	58.3891	32.9805	#N/A	-1.79956	#N/A	#N/A	glutathione s-transferase	#N/A	#N/A	#N/A	#N/A	IPR012336 Thioredoxin-like fold DOMAIN	Mycgr3G42293
ZtritIPO323_04t02116	1:5429755-5431927	65.7035	34.89	30.7119	10.0543	#N/A	-1.795	#N/A	-1.61098	pumilio domain-containing	#N/A	#N/A	#N/A	#N/A	noIPR	Mycgr3G98854
ZtritIPO323_04t11072	6:1947135-1948218	1554.03	1254.02	931.924	361.89	#N/A	-1.79293	#N/A	#N/A	60S ribosomal L42	#N/A	#N/A	#N/A	#N/A	IPR000552 Ribosomal protein L44e FAMILY	Mycgr3G73399
ZtritIPO323_04t09122	4:2070296-2072538	17.045	27.2322	33.769	7.85926	#N/A	-1.79285	#N/A	-2.10323	hypothetical protein MYCGRDRAFT_92720	#N/A	#N/A	#N/A	#N/A	noIPR	Mycgr3G92720
ZtritIPO323_04t02113	1:5423026-5423872	77.4982	40.8731	25.2773	11.804	-1.61632	-1.79188	#N/A	#N/A	ribosomal rna processing	#N/A	#N/A	#N/A	#N/A	IPR010301 Nucleolar, Nop52 FAMILY	Mycgr3G67403
ZtritIPO323_04t13648	9:1471337-1472913	96.0333	508.685	216.526	147.149	#N/A	-1.7895	2.40517	#N/A	ATP-citrate synthase (ATP-citrate (pro-S-)-lyase)	#N/A	#N/A	#N/A	#N/A	IPR016102 Succinyl-CoA synthetase-like DOMAIN	Mycgr3G105760
ZtritIPO323_04t05700	2:707487-708276	919.591	363.772	108.22	105.347	-3.08702	-1.78789	#N/A	#N/A	hypothetical protein MYCGRDRAFT_107889	#N/A	#N/A	#N/A	#N/A	noIPR	Mycgr3G107889
ZtritIPO323_04t08322	3:3199536-3200221	1745.7	1202.01	1172.55	348.098	#N/A	-1.78788	#N/A	-1.75209	40S ribosomal S24	#N/A	#N/A	#N/A	#N/A	IPR012677 Nucleotide-binding alpha-beta plait domain DOMAIN	Mycgr3G70471
ZtritIPO323_04t13643	9:1458534-1459764	11.1287	48.3215	26.7504	14.0325	#N/A	-1.7839	2.11838	#N/A	aspartic endopeptidase pep1 like	EC:3.4.23	Y	#N/A	#N/A	IPR001461 Aspartic peptidase A1 family FAMILY	Mycgr3G47386
ZtritIPO323_04t09478	5:143417-149554	9.97209	23.0571	4.48437	6.70397	#N/A	-1.78213	#N/A	#N/A	helicase sen1	EC:3.1	#N/A	#N/A	#N/A	IPR024481 Helicase Sen1, N-terminal DOMAIN	Mycgr3G41426
ZtritIPO323_04t03144	11:508269-509292	7.02795	49.6481	21.2169	14.4489	#N/A	-1.78078	2.82056	#N/A	hypothetical protein MYCGRDRAFT_96565	#N/A	#N/A	#N/A	#N/A	#N/A	Mycgr3G96565
ZtritIPO323_04t01281	1:3352617-3353154	1089.08	705.346	714.993	205.401	#N/A	-1.77989	#N/A	-1.79949	60s ribosomal l22	#N/A	#N/A	#N/A	#N/A	IPR002671 Ribosomal protein L22e FAMILY	#N/A
ZtritIPO323_04t07304	3:519925-521332	19.0032	71.185	7.49798	20.795	#N/A	-1.77533	1.90533	#N/A	heterokaryon incompatibility	#N/A	#N/A	#N/A	#N/A	IPR010730 Heterokaryon incompatibility DOMAIN	Mycgr3G37870
ZtritIPO323_04t12735	8:1244066-1246098	30.0192	53.2483	77.7301	15.5717	#N/A	-1.77381	#N/A	-2.31955	MFS transporter like	#N/A	#N/A	#N/A	#N/A	noIPR	Mycgr3G45857
ZtritIPO323_04t12772	8:1314812-1315906	109.618	171.105	81.7781	50.1853	#N/A	-1.76954	#N/A	#N/A	isoflavone reductase family ( )	#N/A	#N/A	#N/A	#N/A	IPR008030 NmrA-like domain DOMAIN	Mycgr3G74848
ZtritIPO323_04t03804	12:681367-681782	241.654	325.154	236.288	35.6047	#N/A	-1.76751	#N/A	#N/A	hypothetical protein MYCGRDRAFT_83148, partial	#N/A	#N/A	#N/A	#N/A	noIPR	#N/A
ZtritIPO323_04t11024	6:1830167-1831851	170.705	232.161	62.1662	68.2383	#N/A	-1.76647	#N/A	#N/A	beta ketoadipate:succinyl- TR1	EC:2.8.3	#N/A	#N/A	#N/A	IPR014388 3-oxoacid CoA-transferase FAMILY	Mycgr3G73331
ZtritIPO323_04t04431	13:826640-827711	1231.13	888.488	749.733	261.504	#N/A	-1.76452	#N/A	-1.51954	40S ribosomal S9	#N/A	#N/A	#N/A	#N/A	IPR002942 RNA-binding S4 domain DOMAIN	Mycgr3G106533
ZtritIPO323_04t04364	13:675013-675662	520.146	561.911	298.552	165.587	#N/A	-1.76275	#N/A	#N/A	hypothetical protein MYCGRDRAFT_64677	#N/A	#N/A	#N/A	#N/A	noIPR	Mycgr3G64677
ZtritIPO323_04t10381	5:2623562-2624331	669.989	416.947	423.738	122.93	#N/A	-1.76203	#N/A	-1.78533	40S ribosomal S13	#N/A	#N/A	#N/A	#N/A	IPR012606 Ribosomal protein S13/S15, N-terminal DOMAIN	Mycgr3G80995
ZtritIPO323_04t04000	12:1208994-1211634	37.3892	84.3408	20.8699	24.8742	#N/A	-1.76158	#N/A	#N/A	hypothetical protein MYCGRDRAFT_97179	#N/A	#N/A	#N/A	#N/A	noIPR	Mycgr3G97179
ZtritIPO323_04t06196	2:2050841-2052530	266.13	379.023	86.8214	111.806	-1.61601	-1.76128	#N/A	#N/A	hypothetical protein MYCGRDRAFT_55383, partial	EC:2.7.1.1	#N/A	#N/A	#N/A	noIPR	Mycgr3G55383
ZtritIPO323_04t03203	11:645374-645956	1228.22	4621.18	340.175	1364.35	-1.85222	-1.76004	1.91169	2.00387	hypothetical protein MYCGRDRAFT_106106	#N/A	Y	#N/A	#N/A	noIPR	Mycgr3G106106
ZtritIPO323_04t13049	8:2018401-2020121	6.38224	25.4111	3.01007	7.50536	#N/A	-1.75946	1.99332	#N/A	P450 partial	#N/A	#N/A	#N/A	#N/A	IPR001128 Cytochrome P450 FAMILY	Mycgr3G47046
ZtritIPO323_04t09123	4:2072807-2074783	15.3826	51.8609	10.9319	15.3241	#N/A	-1.75884	1.75335	#N/A	MFS multidrug transporter like	#N/A	#N/A	#N/A	#N/A	IPR011701 Major facilitator superfamily FAMILY	Mycgr3G85807
ZtritIPO323_04t03442	11:1258142-1260204	207.084	209.238	47.529	61.912	-2.12333	-1.75685	#N/A	#N/A	cellular retinaldehyde-binding triple function	#N/A	#N/A	#N/A	#N/A	IPR001251 CRAL-TRIO lipid binding domain DOMAIN	Mycgr3G14888
ZtritIPO323_04t02197	1:5628335-5629502	224.266	152.534	56.1702	45.1626	-1.99733	-1.75593	#N/A	#N/A	superoxide dismutase	#N/A	Y	#N/A	#N/A	noIPR	#N/A
ZtritIPO323_04t09774	5:1000384-1001135	68.6622	324.243	73.9225	96.008	#N/A	-1.75585	2.23949	#N/A	gpi anchored	#N/A	Y	Y	#N/A	noIPR	#N/A
ZtritIPO323_04t03030	11:209808-210538	310.92	347.677	186.985	102.99	#N/A	-1.75524	#N/A	#N/A	hypothetical protein MYCGRDRAFT_76646	#N/A	#N/A	#N/A	#N/A	noIPR	Mycgr3G76646
ZtritIPO323_04t10871	6:1359670-1361382	103.023	144.075	60.4827	42.74	#N/A	-1.75316	#N/A	#N/A	ammonium transporter	#N/A	#N/A	#N/A	Y	IPR024041 Ammonium transporter AmtB-like domain DOMAIN	Mycgr3G73144
ZtritIPO323_04t12520	8:774874-776371	27.2	38.6747	12.9627	11.4813	#N/A	-1.75211	#N/A	#N/A	acetamidase like	#N/A	#N/A	#N/A	#N/A	IPR023631 Amidase signature domain DOMAIN	Mycgr3G74561
ZtritIPO323_04t08957	4:1640296-1641611	91.7769	112.476	41.9511	33.5186	#N/A	-1.74659	#N/A	#N/A	oxysterol bindin	#N/A	#N/A	#N/A	#N/A	IPR000648 Oxysterol-binding protein FAMILY	Mycgr3G92595
ZtritIPO323_04t00522	1:1496330-1497452	345.937	207.086	81.4054	61.8499	-2.08731	-1.74339	#N/A	#N/A	peptidyl-prolyl cis-trans isomerase D like	EC:5.2.1.8	#N/A	#N/A	#N/A	IPR002130 Cyclophilin-type peptidyl-prolyl cis-trans isomerase domain DOMAIN	Mycgr3G98275
ZtritIPO323_04t13700	9:1602529-1603942	39.6066	94.5964	46.6746	28.2863	#N/A	-1.74168	#N/A	#N/A	flavin oxidoreductase	#N/A	#N/A	#N/A	#N/A	IPR001155 NADH:flavin oxidoreductase/NADH oxidase, N-terminal DOMAIN	Mycgr3G75796
ZtritIPO323_04t08442	4:41787-43948	638.276	77.7624	35.2839	23.2945	-4.1771	-1.73908	-3.03704	#N/A	MFS1 major facilitator superfamily transporter	#N/A	#N/A	#N/A	#N/A	IPR003663 Sugar/inositol transporter FAMILY	Mycgr3G99766
ZtritIPO323_04t07915	3:2187820-2188284	119.93	174.639	100.558	52.3335	#N/A	-1.73857	#N/A	#N/A	cochaperone Pam16	#N/A	#N/A	#N/A	#N/A	noIPR	Mycgr3G70050
ZtritIPO323_04t09033	4:1808707-1809645	629.938	678.852	351.647	203.664	#N/A	-1.73691	#N/A	#N/A	epsilon subunit of F1F0-ATP synthase N-terminal domain-containing	EC:3.6.1, EC:3.6.1.3, EC:3.6.1.15	#N/A	#N/A	#N/A	noIPR	Mycgr3G104198
ZtritIPO323_04t01316	1:3438249-3439492	124.665	224.785	67.5448	67.5565	#N/A	-1.73438	#N/A	#N/A	Aldo keto reductase	#N/A	#N/A	#N/A	#N/A	IPR020471 Aldo/keto reductase FAMILY	Mycgr3G98587
ZtritIPO323_04t01858	1:4776629-4777359	204.106	234.16	147.135	70.3973	#N/A	-1.7339	#N/A	#N/A	adenylyl-sulfate kinase like	EC:2.7.1.25	#N/A	#N/A	#N/A	noIPR	Mycgr3G89975
ZtritIPO323_04t02289	1:5850680-5853383	12.5034	16.0932	7.37956	4.83971	#N/A	-1.73346	#N/A	#N/A	hypothetical protein MYCGRDRAFT_90278	#N/A	#N/A	#N/A	#N/A	noIPR	Mycgr3G90278
ZtritIPO323_04t07599	3:1406119-1407116	916.376	620.609	420.774	186.636	#N/A	-1.73346	#N/A	#N/A	60S ribosomal L8-B	#N/A	#N/A	#N/A	#N/A	IPR018492 Ribosomal protein L7Ae/L8/Nhp2 family FAMILY	Mycgr3G103683
ZtritIPO323_04t12682	8:1131155-1132093	1541.27	1416.95	1233.9	426.937	#N/A	-1.73069	#N/A	-1.53113	60S ribosomal L2	#N/A	#N/A	#N/A	#N/A	IPR002171 Ribosomal protein L2 FAMILY	Mycgr3G74750
ZtritIPO323_04t10509	6:234233-235373	86.3886	110.624	33.9222	33.3917	#N/A	-1.7281	#N/A	#N/A	quinone oxidoreductase	#N/A	#N/A	#N/A	#N/A	IPR020843 Polyketide synthase, enoylreductase domain DOMAIN	Mycgr3G72733
ZtritIPO323_04t09751	5:874872-875510	261.961	426.859	126.553	129.051	#N/A	-1.72582	#N/A	#N/A	hypothetical protein MYCGRDRAFT_104427	EC:2.3.1	#N/A	#N/A	#N/A	IPR023139 Yst0336-like domain DOMAIN	#N/A
ZtritIPO323_04t13050	8:2020567-2022138	122.741	188.406	35.8018	56.9687	-1.77752	-1.7256	#N/A	#N/A	hypothetical protein TI39_contig259g00002	#N/A	#N/A	#N/A	Y	noIPR	#N/A
ZtritIPO323_04t01760	1:4555047-4556220	367.879	333.438	138.157	100.828	#N/A	-1.72552	#N/A	#N/A	pap2 domain containing	#N/A	#N/A	#N/A	#N/A	IPR000326 Phosphatidic acid phosphatase type 2/haloperoxidase DOMAIN	Mycgr3G34335
ZtritIPO323_04t08447	4:52308-53838	254.121	190.938	48.0662	57.8799	-2.40242	-1.72197	#N/A	#N/A	MFS general substrate transporter	#N/A	#N/A	#N/A	#N/A	IPR011701 Major facilitator superfamily FAMILY	#N/A
ZtritIPO323_04t08272	3:3095201-3096450	141.556	49.1978	9.42404	14.9367	-3.90888	-1.71974	-1.5247	#N/A	Ca2+-modulated nonselective cation channel polycystin	#N/A	Y	#N/A	#N/A	noIPR	Mycgr3G92099
ZtritIPO323_04t07379	3:743764-744700	68.5018	93.245	50.8056	28.3981	#N/A	-1.71523	#N/A	#N/A	3-demethylubiquinone-9 3-O-methyltransferase	EC:2.1.1	#N/A	#N/A	#N/A	IPR010233 Ubiquinone biosynthesis O-methyltransferase FAMILY	Mycgr3G69451
ZtritIPO323_04t01057	1:2747294-2749058	59.7184	31.3952	22.3559	9.56385	#N/A	-1.71488	#N/A	#N/A	hypothetical protein MYCGRDRAFT_89374	#N/A	#N/A	#N/A	#N/A	IPR015880 Zinc finger, C2H2-like DOMAIN	Mycgr3G89374
ZtritIPO323_04t07758	3:1804498-1805763	82.0141	226.321	48.2271	68.9491	#N/A	-1.71477	#N/A	#N/A	d-amino-acid oxidase like	EC:1.4.3.3	Y	#N/A	#N/A	IPR023209 D-amino-acid oxidase FAMILY	Mycgr3G108629
ZtritIPO323_04t08622	4:632980-634494	303.285	104.917	43.5891	32.085	-2.79864	-1.70927	-1.53143	#N/A	hypothetical protein MYCGRDRAFT_57682	#N/A	#N/A	#N/A	#N/A	IPR001199 Cytochrome b5-like heme/steroid binding domain DOMAIN	Mycgr3G57682
ZtritIPO323_04t02176	1:5569960-5571650	85.1138	54.6038	20.1172	16.7052	-2.08096	-1.7087	#N/A	#N/A	ammonium permease	#N/A	#N/A	#N/A	Y	IPR001905 Ammonium transporter FAMILY	Mycgr3G35079
ZtritIPO323_04t08251	3:3049227-3051105	126.166	125.358	63.678	38.4542	#N/A	-1.70484	#N/A	#N/A	hypothetical protein MYCGRDRAFT_92083	#N/A	#N/A	#N/A	#N/A	IPR000504 RNA recognition motif domain DOMAIN	Mycgr3G92083
ZtritIPO323_04t12734	8:1240990-1242658	115.695	194.135	102.38	59.5557	#N/A	-1.70475	#N/A	#N/A	MFS general substrate transporter	#N/A	#N/A	#N/A	#N/A	noIPR	Mycgr3G22505
ZtritIPO323_04t09078	4:1935703-1937830	44.4171	75.8846	29.9058	23.3191	#N/A	-1.70229	#N/A	#N/A	hypothetical protein TI39_contig332g00006	#N/A	#N/A	#N/A	#N/A	IPR015940 Ubiquitin-associated domain DOMAIN	#N/A
ZtritIPO323_04t13777	9:1822631-1823057	2598.4	2707.53	683.25	832.77	-1.92714	-1.70099	#N/A	#N/A	Gag-Pol poly	#N/A	#N/A	#N/A	#N/A	noIPR	#N/A
ZtritIPO323_04t11777	7:1373987-1374583	32.942	745.202	186.181	229.608	2.4987	-1.69846	4.49963	#N/A	hypothetical protein MYCGRDRAFT_110220	#N/A	Y	#N/A	#N/A	noIPR	Mycgr3G110220
ZtritIPO323_04t06654	2:3153919-3154579	1270.23	637.712	734.617	196.507	#N/A	-1.69832	#N/A	-1.90241	40S ribosomal S22	#N/A	#N/A	#N/A	#N/A	noIPR	Mycgr3G103449
ZtritIPO323_04t10376	5:2613273-2614696	216.506	163.098	83.1564	50.3569	#N/A	-1.69548	#N/A	#N/A	4-aminobutyrate aminotransferase	#N/A	#N/A	#N/A	#N/A	IPR015421 Pyridoxal phosphate-dependent transferase, major region, subdomain 1 DOMAIN	Mycgr3G72635
ZtritIPO323_04t00571	1:1618340-1619458	375.951	507.56	106.461	156.937	-1.82023	-1.69339	#N/A	#N/A	zinc-binding dehydrogenase like	#N/A	#N/A	#N/A	#N/A	IPR020843 Polyketide synthase, enoylreductase domain DOMAIN	Mycgr3G102173
ZtritIPO323_04t01789	1:4630835-4631964	302.642	242.618	120.008	75.15	#N/A	-1.69084	#N/A	#N/A	small glutamine-rich tetratricopeptide repeat-containing	#N/A	#N/A	#N/A	#N/A	IPR019734 Tetratricopeptide repeat REPEAT	Mycgr3G25855
ZtritIPO323_04t02231	1:5700197-5701691	409.561	309.319	109.944	95.8421	-1.89731	-1.69036	#N/A	#N/A	NADH oxidase	#N/A	#N/A	#N/A	#N/A	IPR001155 NADH:flavin oxidoreductase/NADH oxidase, N-terminal DOMAIN	Mycgr3G98903
ZtritIPO323_04t07104	21:338208-339191	33.755	44.0526	9.44368	13.662	-1.83768	-1.68906	#N/A	#N/A	hypothetical protein MYCGRDRAFT_98121	#N/A	#N/A	#N/A	#N/A	#N/A	Mycgr3G98121
ZtritIPO323_04t13772	9:1809593-1810451	13.6346	41.9338	17.5502	13.0069	#N/A	-1.68883	#N/A	#N/A	hypothetical protein MYCGRDRAFT_47567	#N/A	#N/A	#N/A	#N/A	IPR010323 Protein of unknown function DUF924 FAMILY	Mycgr3G47567
ZtritIPO323_04t03722	12:430306-431638	221.383	242.239	107.045	75.2351	#N/A	-1.68695	#N/A	#N/A	cholinephosphate cytidylyltransferase like	#N/A	#N/A	#N/A	#N/A	IPR004821 Cytidyltransferase-like domain DOMAIN	Mycgr3G24612
ZtritIPO323_04t00945	1:2482769-2484029	84.4806	134.816	44.3485	41.8914	#N/A	-1.68627	#N/A	#N/A	aldo keto reductase like	#N/A	#N/A	#N/A	#N/A	IPR023210 NADP-dependent oxidoreductase domain DOMAIN	Mycgr3G31514
ZtritIPO323_04t00673	1:1853339-1856720	281.155	418.377	99.2569	130.003	-1.50213	-1.68626	#N/A	#N/A	hypothetical protein TI39_contig433g00006	#N/A	#N/A	#N/A	#N/A	IPR015880 Zinc finger, C2H2-like DOMAIN	Mycgr3G32778
ZtritIPO323_04t06174	2:2003037-2003996	416.03	246.061	201.836	76.6088	#N/A	-1.68343	#N/A	#N/A	C-4 methyl sterol oxidase	#N/A	#N/A	#N/A	#N/A	IPR006694 Fatty acid hydroxylase DOMAIN	Mycgr3G36271
ZtritIPO323_04t09044	4:1837696-1838198	354.612	310.34	254.462	96.8383	#N/A	-1.6802	#N/A	#N/A	hypothetical protein TI39_contig384g00011	#N/A	#N/A	#N/A	#N/A	noIPR	#N/A
ZtritIPO323_04t07871	3:2097561-2098151	1344.53	359.31	418.742	112.282	-1.68297	-1.67811	-1.9038	-1.89894	hypothetical protein TI39_contig419g00002	#N/A	#N/A	#N/A	#N/A	noIPR	#N/A
ZtritIPO323_04t00918	1:2409463-2411896	146.31	489.6	177.757	153.089	#N/A	-1.67723	1.74257	#N/A	transketolase like	EC:2.2.1.1	#N/A	#N/A	#N/A	IPR005475 Transketolase-like, pyrimidine-binding domain DOMAIN	Mycgr3G102318
ZtritIPO323_04t00284	1:840744-844713	60.2265	36.594	7.57686	11.4667	-2.99073	-1.67415	#N/A	#N/A	glycosyltransferase family 1	#N/A	#N/A	#N/A	#N/A	noIPR	Mycgr3G20207
ZtritIPO323_04t02767	10:1045761-1047238	300.115	343.616	200.72	107.757	#N/A	-1.67302	#N/A	#N/A	MPP-like metallohydrolase	#N/A	#N/A	#N/A	#N/A	IPR011237 Peptidase M16 domain DOMAIN	Mycgr3G101464
ZtritIPO323_04t01394	1:3629683-3630296	77.4719	322.847	40.6382	101.257	#N/A	-1.67283	2.05911	#N/A	hypothetical protein MYCGRDRAFT_66540	#N/A	#N/A	#N/A	#N/A	noIPR	Mycgr3G66540
ZtritIPO323_04t03676	12:300718-301784	50.717	42.124	4.28638	13.223	#N/A	-1.67159	#N/A	#N/A	oxidoreductase like	#N/A	#N/A	#N/A	#N/A	noIPR	Mycgr3G82765
ZtritIPO323_04t02517	10:443020-443795	1888.46	691.309	351.642	217.061	-2.42503	-1.67123	#N/A	#N/A	glutathione s-transferase	#N/A	#N/A	#N/A	#N/A	IPR004046 Glutathione S-transferase, C-terminal DOMAIN	Mycgr3G105887
ZtritIPO323_04t08321	3:3194726-3195964	272.556	582.246	196.413	183.01	#N/A	-1.6697	#N/A	#N/A	hypothetical protein MYCGRDRAFT_108866	#N/A	#N/A	#N/A	#N/A	IPR024368 Life-span regulatory factor FAMILY	Mycgr3G108866
ZtritIPO323_04t01494	1:3900337-3901019	1076.07	956.753	429.879	300.843	#N/A	-1.66913	#N/A	#N/A	phospholipid methyltransferase	EC:2.1.1	#N/A	#N/A	#N/A	IPR024960 Phosphatidyl-N-methylethanolamine/N-methyltransferase FAMILY	Mycgr3G66684
ZtritIPO323_04t11858	7:1585950-1587578	63.6118	61.9926	39.1575	19.4939	#N/A	-1.66907	#N/A	#N/A	hypothetical protein MYCGRDRAFT_110255	#N/A	#N/A	#N/A	#N/A	noIPR	Mycgr3G110255
ZtritIPO323_04t13061	8:2045465-2047276	519.793	331.512	147.705	104.357	-1.81522	-1.66753	#N/A	#N/A	chaperone ATPase HSP60	#N/A	#N/A	#N/A	#N/A	IPR001844 Chaperonin Cpn60 FAMILY	Mycgr3G75170
ZtritIPO323_04t11257	6:2596389-2597450	130.509	152.788	71.6048	48.1048	#N/A	-1.66728	#N/A	#N/A	pre-mrna splicing factor	#N/A	#N/A	#N/A	#N/A	IPR000504 RNA recognition motif domain DOMAIN	Mycgr3G60426
ZtritIPO323_04t12405	8:397994-398667	146.911	198	104.732	62.3963	#N/A	-1.66597	#N/A	#N/A	cell cycle control cwf14	#N/A	#N/A	#N/A	#N/A	noIPR	Mycgr3G46635
ZtritIPO323_04t10154	5:1968831-1971717	28.4525	16.223	24.1961	5.124	#N/A	-1.66269	#N/A	-2.23943	WD domain-containing	#N/A	#N/A	#N/A	#N/A	IPR020472 G-protein beta WD-40 repeat REPEAT	Mycgr3G93412
ZtritIPO323_04t07394	3:849847-850969	109.687	90.2616	69.3703	28.608	#N/A	-1.65769	#N/A	#N/A	Undecaprenyl diphosphate synthase	#N/A	#N/A	#N/A	#N/A	IPR001441 Decaprenyl diphosphate synthase-like FAMILY	Mycgr3G103611
ZtritIPO323_04t12448	8:507172-508584	161.534	154.932	153.752	49.1255	#N/A	-1.65709	#N/A	-1.64606	cell division control 12	#N/A	#N/A	#N/A	#N/A	noIPR	Mycgr3G100895
ZtritIPO323_04t13323	9:579609-581106	164.001	74.2678	33.2877	23.5533	-2.30065	-1.65681	#N/A	#N/A	zinc finger zpr1	#N/A	#N/A	#N/A	#N/A	IPR004457 Zinc finger, ZPR1-type DOMAIN	#N/A
ZtritIPO323_04t03652	12:242208-243760	102.041	129.467	39.138	41.085	#N/A	-1.6559	#N/A	#N/A	n-alkane-inducible cytochrome P450	EC:1.14.14	Y	#N/A	#N/A	IPR001128 Cytochrome P450 FAMILY	Mycgr3G111399
ZtritIPO323_04t06151	2:1928137-1930090	384.473	137.631	32.3748	43.7415	-3.56994	-1.65373	#N/A	#N/A	general amino acid permease Agp2 like	#N/A	#N/A	#N/A	Y	IPR002293 Amino acid/polyamine transporter I FAMILY	Mycgr3G68415
ZtritIPO323_04t00792	1:2115423-2115888	355.698	484.916	150.417	154.125	#N/A	-1.65363	#N/A	#N/A	duf1674 domain-containing	#N/A	#N/A	#N/A	#N/A	IPR012875 Protein of unknown function DUF1674 FAMILY	Mycgr3G102272
ZtritIPO323_04t10941	6:1542412-1543463	2151.71	1849.86	1022.08	588.173	#N/A	-1.65311	#N/A	#N/A	60S ribosomal L19	#N/A	#N/A	#N/A	#N/A	noIPR	Mycgr3G104898
ZtritIPO323_04t08819	4:1185216-1187557	31.9101	14.3197	17.5178	4.5541	#N/A	-1.65276	#N/A	-1.94358	WD repeat	#N/A	#N/A	#N/A	#N/A	noIPR	Mycgr3G40901
ZtritIPO323_04t10282	5:2348221-2349940	46.8255	34.7576	19.7215	11.089	#N/A	-1.64819	#N/A	#N/A	hypothetical protein MYCGRDRAFT_72554	#N/A	#N/A	#N/A	#N/A	IPR011059 Metal-dependent hydrolase, composite domain DOMAIN	Mycgr3G72554
ZtritIPO323_04t09886	5:1274408-1274946	494.289	448.691	234.113	143.266	#N/A	-1.64702	#N/A	#N/A	ubiquitin- ligase sel1	#N/A	#N/A	#N/A	#N/A	IPR020999 Chitin synthesis regulation, Congo red resistance, RCR protein FAMILY	Mycgr3G80821
ZtritIPO323_04t09301	4:2496241-2497918	572.14	807.378	399.946	258.118	#N/A	-1.64521	#N/A	#N/A	Succinate-semialdehyde dehydrogenase [NADP(+)]	#N/A	#N/A	#N/A	#N/A	IPR016163 Aldehyde dehydrogenase, C-terminal DOMAIN	Mycgr3G109294
ZtritIPO323_04t09964	5:1469566-1470589	138.901	147.186	102.612	47.112	#N/A	-1.64347	#N/A	#N/A	ribosomal RNA assembly KRR1	#N/A	#N/A	#N/A	#N/A	noIPR	#N/A
ZtritIPO323_04t12608	8:973914-974699	22.2349	50.5975	23.4684	16.2573	#N/A	-1.63798	#N/A	#N/A	flavin reductase like	#N/A	#N/A	#N/A	#N/A	IPR002563 Flavin reductase like domain DOMAIN	Mycgr3G87117
ZtritIPO323_04t01821	1:4704406-4705518	74.5642	89.5152	54.7922	28.8218	#N/A	-1.63497	#N/A	#N/A	nadp-dependent leukotriene b4 12-hydroxydehydrogenase like	#N/A	#N/A	#N/A	#N/A	IPR020843 Polyketide synthase, enoylreductase domain DOMAIN	Mycgr3G67099
ZtritIPO323_04t07545	3:1278885-1282299	4.54723	20.6296	5.68127	6.65033	#N/A	-1.63322	2.18166	#N/A	UDP-glucuronosyl UDP-glucosyltransferase	#N/A	#N/A	#N/A	#N/A	noIPR	Mycgr3G38341
ZtritIPO323_04t00912	1:2392821-2394200	55.8684	29.0777	6.70297	9.38813	-3.05916	-1.631	#N/A	#N/A	lipase serine esterase like	#N/A	#N/A	#N/A	#N/A	noIPR	Mycgr3G83678
ZtritIPO323_04t12592	8:938948-939901	6.28248	41.1717	12.7434	13.2986	#N/A	-1.63037	2.71225	#N/A	carbohydrate esterase family 4	#N/A	Y	#N/A	#N/A	IPR002509 NodB homology domain DOMAIN	Mycgr3G30112
ZtritIPO323_04t10208	5:2128451-2129711	579.646	141.999	73.152	45.952	-2.9862	-1.62768	-2.0293	#N/A	zinc-binding alcohol dehydrogenase like	#N/A	#N/A	#N/A	#N/A	IPR013154 Alcohol dehydrogenase, N-terminal DOMAIN	Mycgr3G86225
ZtritIPO323_04t07598	3:1400013-1405641	57.8295	115.58	26.5051	37.4166	#N/A	-1.62714	#N/A	#N/A	P-loop containing nucleoside triphosphate hydrolase	#N/A	#N/A	#N/A	#N/A	noIPR	Mycgr3G69710
ZtritIPO323_04t08326	3:3206699-3206945	2657.63	1140.09	1014.91	369.953	#N/A	-1.62374	#N/A	#N/A	hypothetical protein MYCGRDRAFT_103942	#N/A	#N/A	#N/A	#N/A	IPR001736 Phospholipase D/Transphosphatidylase DOMAIN	Mycgr3G103942
ZtritIPO323_04t03915	12:1000349-1001612	72.4341	62.6867	34.3148	20.4017	#N/A	-1.61947	#N/A	#N/A	bifunctional chorismate synthase flavin reductase	EC:4.2.3.5	#N/A	#N/A	#N/A	IPR000453 Chorismate synthase FAMILY	Mycgr3G101785
ZtritIPO323_04t11468	7:523925-525239	139.547	321.851	140.143	104.883	#N/A	-1.61761	#N/A	#N/A	hypothetical protein MYCGRDRAFT_44609	#N/A	#N/A	#N/A	#N/A	IPR025337 Domain of unknown function DUF4243 DOMAIN	Mycgr3G44609
ZtritIPO323_04t00220	1:671464-672129	629.672	452.215	235.584	147.429	#N/A	-1.61699	#N/A	#N/A	40S ribosomal S19	#N/A	#N/A	#N/A	#N/A	IPR001266 Ribosomal protein S19e FAMILY	Mycgr3G98180
ZtritIPO323_04t09516	5:291846-293649	213.435	318.058	122.793	104.066	#N/A	-1.61178	#N/A	#N/A	amino acid transporter like	#N/A	#N/A	#N/A	Y	IPR013057 Amino acid transporter, transmembrane domain DOMAIN	Mycgr3G109345
ZtritIPO323_04t13811	9:1975491-1976473	6760.9	3456.04	763.942	1130.79	-3.14568	-1.61178	#N/A	#N/A	TRP6	#N/A	Y	#N/A	#N/A	noIPR	Mycgr3G110887
ZtritIPO323_04t09824	5:1133992-1135230	56.575	33.9962	35.9534	11.1245	#N/A	-1.61163	#N/A	-1.69239	DNA-directed RNA polymerases I and III 40 kDa polypeptide	EC:2.7.7.6	#N/A	#N/A	#N/A	IPR011263 DNA-directed RNA polymerase, RpoA/D/Rpb3-type DOMAIN	Mycgr3G109462
ZtritIPO323_04t01834	1:4726400-4727114	1208.38	692.728	505.232	226.717	#N/A	-1.61139	#N/A	#N/A	40S ribosomal S8	#N/A	#N/A	#N/A	#N/A	IPR022309 Ribosomal protein S8e/ribosomal biogenesis NSA2 FAMILY	Mycgr3G67117
ZtritIPO323_04t04135	13:126877-128593	123.743	101.925	95.7078	33.3846	#N/A	-1.61025	#N/A	-1.51945	Heat shock Hsp70	#N/A	#N/A	#N/A	#N/A	IPR013126 Heat shock protein 70 family FAMILY	Mycgr3G77678
ZtritIPO323_04t08327	3:3208315-3209920	278.231	236.284	77.4139	77.4372	-1.84562	-1.60943	#N/A	#N/A	hypothetical protein TI39_contig505g00004	#N/A	#N/A	#N/A	#N/A	noIPR	#N/A
ZtritIPO323_04t01663	1:4306459-4307764	57.5373	76.5224	47.7426	25.0907	#N/A	-1.60873	#N/A	#N/A	branched-chain-amino-acid aminotransferase like	EC:2.6.1.42	#N/A	#N/A	#N/A	IPR005786 Branched-chain amino acid aminotransferase II FAMILY	Mycgr3G66888
ZtritIPO323_04t10965	6:1649515-1652530	131.915	87.3852	34.0021	28.7355	-1.95591	-1.60455	#N/A	#N/A	frequency clock	#N/A	#N/A	#N/A	#N/A	noIPR	Mycgr3G93972
ZtritIPO323_04t10103	5:1861526-1864534	32.4862	104.004	20.7184	34.206	#N/A	-1.60432	1.67874	#N/A	Peptidase S8 subtilisin kexin sedolisin	EC:3.4.21	#N/A	#N/A	#N/A	IPR015500 Peptidase S8, subtilisin-related FAMILY	Mycgr3G93376
ZtritIPO323_04t02430	10:246487-248430	80.1904	59.615	29.5363	19.6115	#N/A	-1.60398	#N/A	#N/A	dicarboxylic amino acid permease	#N/A	#N/A	#N/A	#N/A	IPR002293 Amino acid/polyamine transporter I FAMILY	Mycgr3G76068
ZtritIPO323_04t09719	5:809468-811655	96.5515	50.6735	39.4514	16.6901	#N/A	-1.60224	#N/A	#N/A	hypothetical protein MYCGRDRAFT_71900	#N/A	#N/A	#N/A	#N/A	noIPR	Mycgr3G71900
ZtritIPO323_04t03512	11:1440428-1443719	85.5412	53.0352	22.7662	17.4899	-1.90973	-1.60043	#N/A	#N/A	histidine kinase partial	EC:2.7.3, EC:2.7.13.3	#N/A	#N/A	#N/A	IPR004358 Signal transduction histidine kinase-related protein, C-terminal DOMAIN	Mycgr3G63909
ZtritIPO323_04t07637	3:1498266-1501614	55.2787	68.3756	31.7526	22.5503	#N/A	-1.60033	#N/A	#N/A	PAP 25A-associated	#N/A	#N/A	#N/A	#N/A	noIPR	Mycgr3G38269
ZtritIPO323_04t09077	4:1930816-1932875	25.7637	53.0176	12.2999	17.4983	#N/A	-1.59926	#N/A	#N/A	hypothetical protein MYCGRDRAFT_92686	#N/A	#N/A	#N/A	#N/A	noIPR	#N/A
ZtritIPO323_04t09090	4:1988400-1989418	69.0741	50.2244	74.7146	16.5814	#N/A	-1.59882	#N/A	-2.17182	ubiquinone biosynthesis methyltransferase coq5 like	#N/A	#N/A	#N/A	#N/A	IPR004033 UbiE/COQ5 methyltransferase FAMILY	Mycgr3G71344
ZtritIPO323_04t08334	3:3225054-3227864	20.6098	100.968	29.9578	33.3706	#N/A	-1.59725	2.2925	#N/A	hypothetical protein TI39_contig505g00010	#N/A	#N/A	#N/A	#N/A	IPR002347 Short-chain dehydrogenase/reductase SDR FAMILY	Mycgr3G20760
ZtritIPO323_04t05659	2:591236-592232	57.3278	82.6828	19.0601	27.3688	-1.58868	-1.59505	#N/A	#N/A	quinate dehydrogenase like	EC:1.1.1.25, EC:1.1.1.282	#N/A	#N/A	#N/A	IPR016040 NAD(P)-binding domain DOMAIN	Mycgr3G84424
ZtritIPO323_04t02874	10:1362133-1364051	38.9038	75.5544	19.8596	25.011	#N/A	-1.59495	#N/A	#N/A	Thiamin diphosphate-binding	#N/A	#N/A	#N/A	#N/A	IPR012001 Thiamine pyrophosphate enzyme, N-terminal TPP-binding domain DOMAIN	Mycgr3G101489
ZtritIPO323_04t08970	4:1665101-1666172	60.2442	28.4561	11.9942	9.42499	-2.32849	-1.59417	#N/A	#N/A	MYND finger like	#N/A	#N/A	#N/A	#N/A	IPR002893 Zinc finger, MYND-type DOMAIN	Mycgr3G92606
ZtritIPO323_04t11664	7:1076804-1079790	10.0411	11.511	4.75653	3.81534	#N/A	-1.59313	#N/A	#N/A	ATPase family AAA domain-containing 3B	#N/A	#N/A	#N/A	#N/A	IPR003593 AAA+ ATPase domain DOMAIN	Mycgr3G27413
ZtritIPO323_04t06503	2:2776462-2777709	25.2434	168.411	32.9467	55.8776	#N/A	-1.59164	2.73801	#N/A	alpha beta hydrolase family	#N/A	#N/A	#N/A	#N/A	IPR000073 Alpha/beta hydrolase fold-1 DOMAIN	Mycgr3G37452
ZtritIPO323_04t08543	4:432634-434969	20.1174	37.7935	29.4466	12.5432	#N/A	-1.59123	#N/A	#N/A	hypothetical protein TI39_contig4118g00030	#N/A	#N/A	#N/A	#N/A	IPR017956 AT hook, DNA-binding motif CONSERVED_SITE	#N/A
ZtritIPO323_04t09580	5:447542-448439	794.361	436.823	381.126	145.348	#N/A	-1.58754	#N/A	#N/A	60S ribosomal L24	#N/A	#N/A	#N/A	#N/A	IPR023441 Ribosomal protein L24e domain DOMAIN	Mycgr3G104371
ZtritIPO323_04t00147	1:478654-479148	846.981	588.124	431.795	196.533	#N/A	-1.58135	#N/A	#N/A	60S ribosomal L23	#N/A	#N/A	#N/A	#N/A	IPR000218 Ribosomal protein L14P FAMILY	Mycgr3G102005
ZtritIPO323_04t06707	2:3385736-3386541	1215.88	1670.39	834.202	558.303	#N/A	-1.58106	#N/A	#N/A	triose-phosphate isomerase	EC:5.3.1.1	#N/A	#N/A	#N/A	IPR000652 Triosephosphate isomerase FAMILY	Mycgr3G55968
ZtritIPO323_04t13741	9:1739391-1740886	564.128	410.939	127.042	137.516	-2.15071	-1.57933	#N/A	#N/A	Phosphomevalonate kinase	#N/A	#N/A	#N/A	#N/A	IPR006204 GHMP kinase N-terminal domain DOMAIN	Mycgr3G75847
ZtritIPO323_04t02213	1:5661370-5662129	95.3189	45.5201	37.9888	15.2372	#N/A	-1.5789	#N/A	#N/A	60S ribosomal subunit biogenesis Nop16	#N/A	#N/A	#N/A	#N/A	noIPR	Mycgr3G79121
ZtritIPO323_04t07130	3:32285-33017	259.4	238.66	112.385	79.9875	#N/A	-1.57711	#N/A	#N/A	glutathione s-transferase like	#N/A	#N/A	#N/A	#N/A	IPR004046 Glutathione S-transferase, C-terminal DOMAIN	Mycgr3G103524
ZtritIPO323_04t11497	7:609011-611774	221.579	121.673	40.586	40.8257	-2.44877	-1.57546	#N/A	#N/A	histidine kinase	EC:2.7.3, EC:2.7.13.3	#N/A	#N/A	#N/A	IPR004358 Signal transduction histidine kinase-related protein, C-terminal DOMAIN	Mycgr3G73800
ZtritIPO323_04t08424	3:3440420-3441362	2094.4	687.513	315.927	230.793	-2.72888	-1.57479	-1.60708	#N/A	hypothetical protein MYCGRDRAFT_108912	#N/A	#N/A	#N/A	#N/A	noIPR	Mycgr3G108912
ZtritIPO323_04t10524	6:272083-274981	81.3327	124.638	22.4372	41.8514	-1.85794	-1.5744	#N/A	#N/A	glycosyltransferase family 20	#N/A	#N/A	#N/A	#N/A	IPR003337 Trehalose-phosphatase FAMILY	Mycgr3G109721
ZtritIPO323_04t06479	2:2711707-2714065	396.109	513.822	148.501	172.744	#N/A	-1.57263	#N/A	#N/A	glycosyltransferase family 39	EC:2.4.1	#N/A	#N/A	Y	IPR016093 MIR motif DOMAIN	Mycgr3G108223
ZtritIPO323_04t03847	12:803138-806282	53.1108	121.535	25.7289	40.9011	#N/A	-1.57116	#N/A	#N/A	Vegetative incompatibility HET-E- partial	#N/A	#N/A	#N/A	#N/A	IPR027417 P-loop containing nucleoside triphosphate hydrolase DOMAIN	Mycgr3G50673
ZtritIPO323_04t08956	4:1637964-1639983	21.3699	19.9347	20.1074	6.71321	#N/A	-1.57021	#N/A	-1.58265	hypothetical protein AC578_1074	#N/A	#N/A	#N/A	#N/A	#N/A	#N/A
ZtritIPO323_04t08195	3:2894032-2895698	78.0887	68.1422	40.6869	22.9832	#N/A	-1.56797	#N/A	#N/A	hypothetical protein TI39_contig451g00002	#N/A	#N/A	#N/A	#N/A	noIPR	Mycgr3G70356
ZtritIPO323_04t13767	9:1799433-1800396	494.316	407.473	134.421	137.592	-1.87868	-1.56631	#N/A	#N/A	hsp90-binding co-chaperone like	#N/A	#N/A	#N/A	#N/A	IPR007052 CS domain DOMAIN	Mycgr3G110875
ZtritIPO323_04t03592	12:63205-64396	124.298	594.891	508.068	201.409	2.03122	-1.56249	2.25883	#N/A	hypothetical protein TI39_contig4188g00010	#N/A	#N/A	#N/A	#N/A	noIPR	#N/A
ZtritIPO323_04t02377	10:118045-120252	25.7898	120.153	40.5055	40.7087	#N/A	-1.56146	2.22	#N/A	alcohol oxidase	#N/A	#N/A	#N/A	#N/A	IPR012132 Glucose-methanol-choline oxidoreductase FAMILY	Mycgr3G49038
ZtritIPO323_04t03823	12:733120-734206	51.076	54.7888	45.0848	18.5736	#N/A	-1.56063	#N/A	#N/A	hypothetical protein MYCGRDRAFT_16721, partial	#N/A	#N/A	#N/A	#N/A	IPR020843 Polyketide synthase, enoylreductase domain DOMAIN	Mycgr3G16721
ZtritIPO323_04t00471	1:1358174-1359575	555.328	319.063	176.919	108.463	-1.65025	-1.55664	#N/A	#N/A	acetyl- -acetyltransferase like	#N/A	#N/A	#N/A	#N/A	IPR002155 Thiolase FAMILY	Mycgr3G65302
ZtritIPO323_04t03712	12:385679-389667	9.65867	25.9156	3.76631	8.82693	#N/A	-1.55383	#N/A	#N/A	ankyrin repeat	#N/A	#N/A	#N/A	#N/A	noIPR	Mycgr3G28830
ZtritIPO323_04t09566	5:417164-418083	662.132	490.311	611.613	167.396	#N/A	-1.55043	#N/A	-1.86935	40S ribosomal S2	#N/A	#N/A	#N/A	#N/A	IPR014721 Ribosomal protein S5 domain 2-type fold, subgroup DOMAIN	Mycgr3G104360
ZtritIPO323_04t03313	11:921660-922840	300.418	317.089	145.327	108.507	#N/A	-1.54711	#N/A	#N/A	metal homeostatis bsd2	#N/A	#N/A	#N/A	#N/A	IPR019325 NEDD4/Bsd2 FAMILY	Mycgr3G49968
ZtritIPO323_04t11113	6:2094757-2095786	451.518	292.191	191.341	100.13	#N/A	-1.54504	#N/A	#N/A	arginase like	EC:3.5.3.1	#N/A	#N/A	#N/A	IPR006035 Ureohydrolase FAMILY	Mycgr3G104970
ZtritIPO323_04t04011	12:1241060-1243112	21.9103	24.3089	10.5179	8.33786	#N/A	-1.54373	#N/A	#N/A	dual specificity phosphatase 12	EC:3.1.3.16, EC:3.1, EC:3.1.3.48, EC:3.1.3.41, EC:3.1.3	#N/A	#N/A	#N/A	IPR020422 Dual specificity protein phosphatase domain DOMAIN	Mycgr3G50330
ZtritIPO323_04t10131	5:1920061-1920959	74.0123	63.5999	31.3991	21.8848	#N/A	-1.53909	#N/A	#N/A	RTA1 like	#N/A	#N/A	#N/A	#N/A	IPR007568 RTA-like protein FAMILY	Mycgr3G42167
ZtritIPO323_04t12776	8:1321373-1323269	161.188	94.9723	55.4107	32.7535	-1.54051	-1.53586	#N/A	#N/A	Polycomb enhancer	#N/A	#N/A	#N/A	#N/A	noIPR	Mycgr3G101007
ZtritIPO323_04t09656	5:657547-660067	88.7369	258.889	103.792	89.3358	#N/A	-1.53502	1.54473	#N/A	hypothetical protein TI39_contig615g00016	#N/A	#N/A	#N/A	#N/A	#N/A	Mycgr3G41849
ZtritIPO323_04t09869	5:1233470-1237586	101.731	134.067	37.5522	46.3408	#N/A	-1.5326	#N/A	#N/A	ph domain-containing	#N/A	#N/A	#N/A	#N/A	IPR001849 Pleckstrin homology domain DOMAIN	Mycgr3G12724
ZtritIPO323_04t08652	4:727054-727686	1021.29	659.005	685.478	228.048	#N/A	-1.53095	#N/A	-1.58777	40S ribosomal S10	#N/A	#N/A	#N/A	#N/A	IPR005326 Plectin/S10, N-terminal DOMAIN	Mycgr3G104063
ZtritIPO323_04t01645	1:4266914-4269159	162.773	143.262	35.8975	49.6044	-2.18091	-1.53011	#N/A	#N/A	MFS general substrate transporter	#N/A	#N/A	#N/A	#N/A	noIPR	Mycgr3G66868
ZtritIPO323_04t00182	1:577550-578981	3665.27	1970.39	795.099	682.381	-2.20471	-1.52983	#N/A	#N/A	TRP15	#N/A	Y	Y	#N/A	noIPR	Mycgr3G106780
ZtritIPO323_04t09037	4:1817996-1820267	21.7351	34.7663	11.4544	12.0519	#N/A	-1.52844	#N/A	#N/A	Fungal transcriptional regulatory N-terminal	#N/A	#N/A	#N/A	#N/A	IPR001138 Zn(2)-C6 fungal-type DNA-binding domain DOMAIN	Mycgr3G92654
ZtritIPO323_04t06712	2:3399161-3400874	42.5325	126.002	42.8159	43.6916	#N/A	-1.52802	1.56681	#N/A	citrate synthase	#N/A	#N/A	#N/A	#N/A	IPR002020 Citrate synthase FAMILY	Mycgr3G108333
ZtritIPO323_04t05734	2:784146-787054	22.8615	51.0153	27.6742	17.7151	#N/A	-1.52595	#N/A	#N/A	cell division control (Cdc15)	#N/A	#N/A	#N/A	#N/A	IPR001452 SH3 domain DOMAIN	Mycgr3G10310
ZtritIPO323_04t09596	5:479994-481008	115.437	76.4245	21.3327	26.5774	-2.43597	-1.52383	#N/A	#N/A	hypothetical protein MYCGRDRAFT_85966	#N/A	#N/A	#N/A	#N/A	IPR002347 Short-chain dehydrogenase/reductase SDR FAMILY	Mycgr3G85966
ZtritIPO323_04t10006	5:1554574-1555834	1195.21	1055.25	1139.24	367.061	#N/A	-1.5235	#N/A	-1.63398	4-hydroxyphenylpyruvate dioxygenase like	EC:1.13.11, EC:1.13.11.27	#N/A	#N/A	#N/A	IPR005956 4-hydroxyphenylpyruvate dioxygenase FAMILY	Mycgr3G72272
ZtritIPO323_04t06332	2:2353280-2354377	434.228	442.864	266.204	154.276	#N/A	-1.52135	#N/A	#N/A	rRNA 2 -O-methyltransferase fibrillarin	#N/A	#N/A	#N/A	#N/A	IPR000692 Fibrillarin FAMILY	Mycgr3G99193
ZtritIPO323_04t09454	5:88347-89691	94.3675	291.466	104.67	101.603	#N/A	-1.52039	1.62697	#N/A	epoxide hydrolase like	EC:3.3.2.9	#N/A	#N/A	#N/A	IPR000639 Epoxide hydrolase-like FAMILY	Mycgr3G71676
ZtritIPO323_04t03963	12:1112031-1114420	153.554	111.684	56.3847	38.9667	#N/A	-1.51911	#N/A	#N/A	C2H2 type zinc finger domain containing	#N/A	#N/A	#N/A	#N/A	IPR015880 Zinc finger, C2H2-like DOMAIN	Mycgr3G50313
ZtritIPO323_04t01311	1:3428930-3429857	112.445	151.417	44.8747	52.8726	#N/A	-1.51793	#N/A	#N/A	hypothetical protein MYCGRDRAFT_53381	#N/A	#N/A	#N/A	#N/A	noIPR	Mycgr3G53381
ZtritIPO323_04t13486	9:986311-987147	33.0326	101.524	17.9424	35.4831	#N/A	-1.51662	1.61986	#N/A	hypothetical protein MYCGRDRAFT_117817	#N/A	#N/A	#N/A	Y	noIPR	#N/A
ZtritIPO323_04t11011	6:1785150-1785779	1011.16	652.963	858.366	228.624	#N/A	-1.51402	#N/A	-1.90862	60S ribosomal L30	#N/A	#N/A	#N/A	#N/A	IPR004038 Ribosomal protein L7Ae/L30e/S12e/Gadd45 DOMAIN	Mycgr3G60172
ZtritIPO323_04t00858	1:2264817-2265408	258.502	358.926	143.735	125.703	#N/A	-1.51367	#N/A	#N/A	snare Snc2	#N/A	#N/A	#N/A	#N/A	IPR001388 Synaptobrevin DOMAIN	Mycgr3G107091
ZtritIPO323_04t11891	7:1656091-1657414	89.6923	41.4505	22.1653	14.5609	-2.01668	-1.50929	#N/A	#N/A	SRP40 C domain-containing	#N/A	#N/A	#N/A	#N/A	IPR007718 SRP40, C-terminal DOMAIN	Mycgr3G110267
ZtritIPO323_04t12911	8:1638834-1640059	38.0273	30.9647	24.0239	10.879	#N/A	-1.50908	#N/A	#N/A	cysteine synthase like	#N/A	#N/A	#N/A	#N/A	noIPR	Mycgr3G101059
ZtritIPO323_04t12847	8:1469094-1469750	606.747	1160.39	610.352	408.004	#N/A	-1.50795	#N/A	#N/A	actin depolymerizing factor	#N/A	#N/A	#N/A	#N/A	IPR002108 Actin-depolymerising factor homology domain DOMAIN	Mycgr3G105522
ZtritIPO323_04t00849	1:2247537-2248717	158.136	283.517	111.394	99.7309	#N/A	-1.50732	#N/A	#N/A	GTP binding	#N/A	#N/A	#N/A	#N/A	noIPR	Mycgr3G107086
ZtritIPO323_04t13770	9:1805560-1806181	165.536	199.837	129.21	70.3883	#N/A	-1.50542	#N/A	#N/A	RNA annealing	#N/A	#N/A	#N/A	#N/A	IPR025715 Chromatin target of PRMT1 protein, C-terminal DOMAIN	Mycgr3G75892
ZtritIPO323_04t07334	3:633871-634870	280.721	761.859	272.361	268.36	#N/A	-1.50535	#N/A	#N/A	Thioesterase thiol ester dehydrase-isomerase	#N/A	#N/A	#N/A	#N/A	IPR002539 MaoC-like domain DOMAIN	Mycgr3G103583
ZtritIPO323_04t05843	2:1081243-1082810	203.959	371.313	141.371	130.88	#N/A	-1.5044	#N/A	#N/A	citrate synthase	EC:2.3.3.1	#N/A	#N/A	#N/A	IPR002020 Citrate synthase FAMILY	Mycgr3G103124
ZtritIPO323_04t12824	8:1418253-1419648	17.2709	13.5758	46.2061	38.4031	#N/A	1.50018	#N/A	#N/A	tRNA-splicing endonuclease subunit SEN2	EC:3.1.27.9, EC:3.1.31, EC:3.1, EC:3.1.27	#N/A	#N/A	#N/A	noIPR	Mycgr3G46254
ZtritIPO323_04t01715	1:4427852-4429227	151.552	39.2963	182.666	111.19	#N/A	1.50056	-1.94735	#N/A	alpha beta-hydrolase	#N/A	Y	#N/A	#N/A	IPR029058 Alpha/Beta hydrolase fold DOMAIN	Mycgr3G32500
ZtritIPO323_04t01470	1:3826930-3828886	58.9289	60.3419	167.435	171.012	1.50655	1.50286	#N/A	#N/A	phosphoglycerate dehydrogenase	EC:1.1.1.95	#N/A	#N/A	#N/A	IPR016040 NAD(P)-binding domain DOMAIN	Mycgr3G66656
ZtritIPO323_04t13350	9:657615-661173	8.35115	11.082	23.5675	31.4327	#N/A	1.50406	#N/A	#N/A	beta-tubulin cofactor d like	#N/A	#N/A	#N/A	#N/A	IPR022577 Tubulin-specific chaperone D, C-terminal DOMAIN	Mycgr3G110699
ZtritIPO323_04t05941	2:1338998-1340939	16.8048	9.17867	38.112	26.0533	#N/A	1.50511	#N/A	#N/A	c6 transcription factor	#N/A	#N/A	#N/A	#N/A	noIPR	Mycgr3G37261
ZtritIPO323_04t10875	6:1376308-1377280	39.1458	41.1974	192.73	116.943	2.29965	1.50519	#N/A	#N/A	hypothetical protein TI39_contig310g00003	#N/A	#N/A	#N/A	#N/A	IPR001357 BRCT domain DOMAIN	#N/A
ZtritIPO323_04t08186	3:2878358-2879279	16.8629	21.8219	83.9201	61.9566	2.31516	1.50548	#N/A	#N/A	calcineurin-like phosphoesterase like	#N/A	#N/A	#N/A	#N/A	IPR004843 Calcineurin-like phosphoesterase domain, apaH type DOMAIN	Mycgr3G108816
ZtritIPO323_04t05622	2:504248-506978	8.79235	11.5197	16.8428	32.7288	#N/A	1.50646	#N/A	#N/A	SNF2 family DNA-dependent ATPase domain-containing	#N/A	#N/A	#N/A	#N/A	noIPR	Mycgr3G90415
ZtritIPO323_04t08264	3:3078649-3080096	5.09175	14.3138	88.8246	40.6822	4.12473	1.50699	#N/A	#N/A	methylitaconate delta2-delta3-isomerase	#N/A	#N/A	#N/A	#N/A	IPR007400 PrpF protein FAMILY	Mycgr3G38191
ZtritIPO323_04t01742	1:4491608-4493849	55.1798	39.8868	96.3158	113.413	#N/A	1.50761	#N/A	#N/A	ABC transporter domain-containing	EC:3.6.1, EC:3.6.1.3, EC:3.6.1.15	#N/A	#N/A	#N/A	noIPR	Mycgr3G67008
ZtritIPO323_04t06933	20:188053-189918	27.8857	15.8259	38.1994	45.0703	#N/A	1.50989	#N/A	#N/A	hypothetical protein MYCGRDRAFT_98032	#N/A	#N/A	#N/A	#N/A	noIPR	#N/A
ZtritIPO323_04t01377	1:3570837-3572261	57.5422	47.7402	187.708	136.001	1.70579	1.51035	#N/A	#N/A	P-loop containing nucleoside triphosphate hydrolase	#N/A	#N/A	#N/A	#N/A	IPR006073 GTP binding domain DOMAIN	Mycgr3G98609
ZtritIPO323_04t06500	2:2772335-2774141	17.618	17.4184	57.0377	49.648	1.69487	1.51113	#N/A	#N/A	amino acid transporter	#N/A	#N/A	#N/A	Y	IPR002293 Amino acid/polyamine transporter I FAMILY	Mycgr3G68850
ZtritIPO323_04t07902	3:2161429-2163183	10.7313	18.4365	29.4736	52.5533	#N/A	1.51122	#N/A	#N/A	major facilitator superfamily transporter	#N/A	#N/A	#N/A	#N/A	noIPR	Mycgr3G70031
ZtritIPO323_04t13221	9:269243-270545	12.5875	12.0954	17.8937	34.4954	#N/A	1.51194	#N/A	#N/A	hypothetical protein MYCGRDRAFT_95531	#N/A	#N/A	#N/A	#N/A	#N/A	Mycgr3G95531
ZtritIPO323_04t03871	12:856402-856876	71.8229	98.8575	302.801	282.042	2.07585	1.51249	#N/A	#N/A	dynein light cytosolic	#N/A	#N/A	#N/A	#N/A	IPR005334 Tctex-1 FAMILY	Mycgr3G111495
ZtritIPO323_04t12419	8:438836-439859	25.3637	13.6184	31.5964	38.8712	#N/A	1.51315	#N/A	#N/A	PTH11-like integral membrane	#N/A	#N/A	#N/A	#N/A	noIPR	Mycgr3G94962
ZtritIPO323_04t11779	7:1375532-1377456	24.1765	24.4767	73.6899	69.9426	1.60786	1.51476	#N/A	#N/A	acyl- dehydrogenase like	EC:1.3.99.3	#N/A	#N/A	#N/A	IPR009075 Acyl-CoA dehydrogenase/oxidase C-terminal DOMAIN	Mycgr3G74103
ZtritIPO323_04t02713	10:922928-924242	15.3168	13.8369	43.2843	39.5563	#N/A	1.51539	#N/A	#N/A	dash complex subunit ask1 like	#N/A	#N/A	#N/A	#N/A	noIPR	#N/A
ZtritIPO323_04t08928	4:1495031-1495991	27.0619	29.0565	92.1669	83.0951	1.76799	1.5159	#N/A	#N/A	hypothetical protein MYCGRDRAFT_109128	#N/A	#N/A	#N/A	Y	noIPR	Mycgr3G109128
ZtritIPO323_04t09874	5:1248736-1249956	31.3079	15.9347	137.795	45.5784	2.13793	1.51618	#N/A	-1.59611	glycoside hydrolase family 16	#N/A	Y	#N/A	#N/A	IPR000757 Glycoside hydrolase family 16 DOMAIN	Mycgr3G42064
ZtritIPO323_04t05796	2:955003-955504	105.822	56.8077	149.033	162.81	#N/A	1.51904	#N/A	#N/A	hypothetical protein MYCGRDRAFT_67998	#N/A	#N/A	#N/A	#N/A	noIPR	Mycgr3G67998
ZtritIPO323_04t00781	1:2088195-2089068	24.7067	36.8051	78.6777	105.556	1.67105	1.52002	#N/A	#N/A	hypothetical protein MYCGRDRAFT_34686	#N/A	#N/A	#N/A	#N/A	IPR019413 Domain of unknown function DUF2407 N-terminal DOMAIN	Mycgr3G34686
ZtritIPO323_04t12680	8:1126915-1127567	383.315	344.864	1047.49	990.154	#N/A	1.52163	#N/A	#N/A	E3 ubiquitin ligase SCF Skp subunit	#N/A	#N/A	#N/A	#N/A	IPR016897 S-phase kinase-associated protein 1 FAMILY	Mycgr3G105450
ZtritIPO323_04t08221	3:2972560-2973590	56.5664	218.754	907.337	628.311	4.00362	1.52217	1.9513	#N/A	hypothetical protein TI39_contig331g00020	#N/A	Y	Y	#N/A	noIPR	Mycgr3G70376
ZtritIPO323_04t08832	4:1220026-1222162	20.9701	25.1609	55.5228	72.2785	#N/A	1.52239	#N/A	#N/A	vhs domain-containing	#N/A	#N/A	#N/A	#N/A	noIPR	Mycgr3G57915
ZtritIPO323_04t00500	1:1439758-1440385	28.9866	25.1972	85.5592	72.3902	1.56154	1.52253	#N/A	#N/A	hypothetical protein MYCGRDRAFT_33380	#N/A	#N/A	#N/A	#N/A	noIPR	Mycgr3G27364
ZtritIPO323_04t11402	7:362954-363812	27.234	24.2912	61.7112	69.8928	#N/A	1.52471	#N/A	#N/A	hypothetical protein MYCGRDRAFT_94275	#N/A	#N/A	#N/A	#N/A	IPR001005 SANT/Myb domain DOMAIN	Mycgr3G94275
ZtritIPO323_04t02032	1:5253725-5254654	95.3045	95.0945	268.641	273.777	#N/A	1.52557	#N/A	#N/A	glutaredoxin domain	#N/A	#N/A	#N/A	#N/A	IPR014025 Glutaredoxin subgroup DOMAIN	Mycgr3G35060
ZtritIPO323_04t05705	2:716303-717489	27.7509	20.129	88.8792	58.0324	1.67931	1.52758	#N/A	#N/A	metallo-beta-lactamase superfamily	#N/A	#N/A	#N/A	#N/A	IPR001279 Metallo-beta-lactamase DOMAIN	Mycgr3G67907
ZtritIPO323_04t00658	1:1820134-1820857	29.15	21.1528	130.594	60.989	2.16353	1.5277	#N/A	#N/A	carbohydrate esterase family 4	#N/A	#N/A	#N/A	#N/A	IPR002509 NodB homology domain DOMAIN	Mycgr3G35147
ZtritIPO323_04t06367	2:2424426-2425466	70.1884	77.8645	234.88	224.564	1.74262	1.52809	#N/A	#N/A	defective in cullin neddylation 1	#N/A	#N/A	#N/A	#N/A	noIPR	Mycgr3G99207
ZtritIPO323_04t04562	14:142490-143605	64.3814	50.8455	133.1	146.695	#N/A	1.52863	#N/A	#N/A	hypothetical protein TI39_contig4302g00001	#N/A	#N/A	#N/A	#N/A	noIPR	Mycgr3G111732
ZtritIPO323_04t00428	1:1255338-1257405	79.237	168.262	355.898	485.643	2.16722	1.52919	#N/A	#N/A	hypothetical protein MYCGRDRAFT_106886	#N/A	#N/A	#N/A	#N/A	IPR000253 Forkhead-associated (FHA) domain DOMAIN	Mycgr3G106886
ZtritIPO323_04t02758	10:1023047-1024474	47.4995	31.0399	108.819	89.5951	#N/A	1.5293	#N/A	#N/A	origin recognition complex subunit orc5 like	#N/A	#N/A	#N/A	#N/A	IPR020796 Origin recognition complex, subunit 5 FAMILY	Mycgr3G96297
ZtritIPO323_04t06599	2:3007491-3009163	22.0844	17.6898	12.7553	51.1532	#N/A	1.53191	#N/A	2.00373	MFS general substrate transporter	#N/A	#N/A	#N/A	#N/A	IPR011701 Major facilitator superfamily FAMILY	#N/A
ZtritIPO323_04t02844	10:1274386-1278003	27.8945	29.4633	40.2492	85.225	#N/A	1.53236	#N/A	#N/A	cation-transporting atpase fungi	EC:3.6.1, EC:3.6.1.3, EC:3.6.3.8, EC:3.6.1.15	#N/A	#N/A	Y	noIPR	Mycgr3G49054
ZtritIPO323_04t00983	1:2575262-2577007	48.6647	41.3387	98.3604	119.616	#N/A	1.53284	#N/A	#N/A	hypothetical protein TI39_contig416g00008	#N/A	#N/A	#N/A	#N/A	noIPR	Mycgr3G102375
ZtritIPO323_04t00490	1:1404479-1406000	18.8477	12.0251	41.4294	34.8518	#N/A	1.53518	#N/A	#N/A	seryl-trna synthetase like	EC:6.1.1.11, EC:6.1.1	#N/A	#N/A	#N/A	noIPR	Mycgr3G34973
ZtritIPO323_04t09455	5:90137-91442	23.9925	30.7118	90.2851	89.0113	1.9119	1.5352	#N/A	#N/A	alcohol dehydrogenase like	#N/A	#N/A	#N/A	#N/A	IPR011032 GroES-like DOMAIN	Mycgr3G71679
ZtritIPO323_04t03240	11:740122-740686	91.369	103.814	360.976	300.962	1.98213	1.53558	#N/A	#N/A	glutathione-dependent formaldehyde-activating gfa	#N/A	#N/A	#N/A	#N/A	IPR006913 Glutathione-dependent formaldehyde-activating enzyme/centromere protein V DOMAIN	Mycgr3G49895
ZtritIPO323_04t02022	1:5233461-5234408	18.211	14.1791	46.2701	41.1195	#N/A	1.53606	#N/A	#N/A	short-chain dehydrogenase	#N/A	#N/A	#N/A	#N/A	IPR002347 Short-chain dehydrogenase/reductase SDR FAMILY	Mycgr3G32734
ZtritIPO323_04t01517	1:3947047-3948472	16.8444	14.1768	32.3099	41.1695	#N/A	1.53805	#N/A	#N/A	tRNA (guanine) methyltransferase Trm5 like	EC:2.1.1	#N/A	#N/A	#N/A	IPR030382 SAM-dependent methyltransferase TRM5/TYW2-type DOMAIN	Mycgr3G35337
ZtritIPO323_04t05982	2:1437346-1438525	14.6161	13.9821	40.0835	40.6269	#N/A	1.53885	#N/A	#N/A	mitochondrial distribution and morphology 10	#N/A	#N/A	#N/A	#N/A	IPR027539 Mitochondrial distribution and morphology protein 10 FAMILY	Mycgr3G68217
ZtritIPO323_04t01911	1:4900394-4900979	82.0114	118.413	220.809	344.101	#N/A	1.539	#N/A	#N/A	cupin domain-containing	#N/A	#N/A	#N/A	#N/A	IPR014710 RmlC-like jelly roll fold DOMAIN	Mycgr3G28586
ZtritIPO323_04t11077	6:1955229-1957464	25.6753	20.9187	41.1609	60.7964	#N/A	1.53919	#N/A	#N/A	ATP-binding cassette Fe S cluster precursor transporter ATM1	EC:3.6.1, EC:3.6.1.3, EC:3.6.1.15	#N/A	#N/A	Y	IPR003593 AAA+ ATPase domain DOMAIN	Mycgr3G43300
ZtritIPO323_04t06494	2:2759157-2761635	38.9458	36.5021	110.587	106.109	1.50564	1.5395	#N/A	#N/A	pumilio-related RNA binding	#N/A	#N/A	#N/A	#N/A	IPR001313 Pumilio RNA-binding repeat REPEAT	Mycgr3G14505
ZtritIPO323_04t08152	3:2796663-2798465	3.1286	21.4545	11.4765	62.3703	#N/A	1.53958	2.77769	2.44217	FAD binding domain-containing	#N/A	Y	#N/A	#N/A	IPR006094 FAD linked oxidase, N-terminal DOMAIN	Mycgr3G108803
ZtritIPO323_04t03223	11:700010-702008	10.7609	9.78281	17.5431	28.464	#N/A	1.54082	#N/A	#N/A	hypothetical protein MYCGRDRAFT_96622	#N/A	#N/A	#N/A	#N/A	noIPR	Mycgr3G96622
ZtritIPO323_04t07270	3:427235-429608	17.7736	22.4904	72.6241	65.4514	2.03071	1.54111	#N/A	#N/A	6-phosphofructokinase alpha subunit	EC:2.7.1, EC:2.7.1.11	#N/A	#N/A	#N/A	IPR022953 ATP-dependent 6-phosphofructokinase FAMILY	#N/A
ZtritIPO323_04t12331	8:191087-192577	16.0112	12.1427	30.5488	35.3868	#N/A	1.54312	#N/A	#N/A	tRNA-guanine transglycosylase family	EC:2.4.2.29	#N/A	#N/A	#N/A	IPR002616 tRNA-guanine(15) transglycosylase-like FAMILY	Mycgr3G46958
ZtritIPO323_04t08295	3:3144389-3146411	29.1767	25.8747	121.074	75.5442	2.053	1.54578	#N/A	#N/A	ankyrin repeat and zinc finger domain-containing	#N/A	#N/A	#N/A	#N/A	noIPR	Mycgr3G70436
ZtritIPO323_04t10962	6:1640842-1643157	51.4626	56.7995	163.217	165.86	1.6652	1.54602	#N/A	#N/A	replication factor-a 1	#N/A	#N/A	#N/A	#N/A	IPR012340 Nucleic acid-binding, OB-fold DOMAIN	Mycgr3G109907
ZtritIPO323_04t08926	4:1490679-1491760	19.0288	24.8211	29.3958	72.5813	#N/A	1.54803	#N/A	#N/A	hypothetical protein TI39_contig4101g00032	#N/A	#N/A	#N/A	#N/A	#N/A	#N/A
ZtritIPO323_04t10604	6:542048-543772	88.7412	24.6968	100.133	72.2663	#N/A	1.549	-1.84528	#N/A	hypothetical protein MYCGRDRAFT_72837	#N/A	#N/A	#N/A	#N/A	IPR018712 Domain of unknown function DUF2235 DOMAIN	Mycgr3G72837
ZtritIPO323_04t11616	7:968230-970164	1.78322	7.04413	12.9532	20.6265	#N/A	1.55001	#N/A	#N/A	Lipoxigenase	EC:1.13.11	Y	#N/A	#N/A	IPR013819 Lipoxygenase, C-terminal DOMAIN	Mycgr3G12169
ZtritIPO323_04t05983	2:1439156-1440206	21.8712	13.7667	18.4065	40.3296	#N/A	1.55066	#N/A	#N/A	hypothetical protein MYCGRDRAFT_108008	#N/A	#N/A	#N/A	#N/A	#N/A	Mycgr3G108008
ZtritIPO323_04t01096	1:2878601-2880246	22.7692	14.1372	65.0757	41.4494	1.51503	1.55185	#N/A	#N/A	folylpolyglutamate synthase like	EC:6.3.2.17	#N/A	#N/A	#N/A	IPR004101 Mur ligase, C-terminal DOMAIN	Mycgr3G98499
ZtritIPO323_04t10577	6:474996-477222	7.37285	11.7882	25.7948	34.5733	1.80679	1.55231	#N/A	#N/A	leucine rich repeat domain-containing	#N/A	#N/A	#N/A	#N/A	IPR001611 Leucine-rich repeat REPEAT	Mycgr3G21185
ZtritIPO323_04t03500	11:1413712-1415420	19.7047	10.0595	51.8012	29.5097	#N/A	1.55263	#N/A	#N/A	CFEM domain-containing	#N/A	#N/A	#N/A	Y	noIPR	Mycgr3G96814
ZtritIPO323_04t10603	6:537820-541051	97.1715	64.4749	209.048	189.14	#N/A	1.55265	#N/A	#N/A	linoleate diol synthase	EC:1.11.1.7	#N/A	#N/A	#N/A	IPR019791 Haem peroxidase, animal FAMILY	Mycgr3G100421
ZtritIPO323_04t04528	13:1138014-1139802	18.4297	12.8948	32.1134	37.8673	#N/A	1.55416	#N/A	#N/A	hypothetical protein MYCGRDRAFT_111728	#N/A	#N/A	#N/A	#N/A	IPR032675 Leucine-rich repeat domain, L domain-like DOMAIN	Mycgr3G111728
ZtritIPO323_04t03346	11:1023072-1024971	48.1458	46.6159	105.538	136.976	#N/A	1.55503	#N/A	#N/A	sam domain-containing	#N/A	#N/A	#N/A	#N/A	IPR001660 Sterile alpha motif domain DOMAIN	Mycgr3G76944
ZtritIPO323_04t02803	10:1130400-1132726	7.05401	7.93745	16.2004	23.3312	#N/A	1.55551	#N/A	#N/A	hypothetical protein TI39_contig4305g00001	#N/A	#N/A	#N/A	#N/A	IPR002110 Ankyrin repeat REPEAT	Mycgr3G18438
ZtritIPO323_04t02744	10:995954-997686	3.9155	6.49477	18.9226	19.0943	2.27284	1.55579	#N/A	#N/A	BTB POZ fold	#N/A	#N/A	#N/A	#N/A	noIPR	#N/A
ZtritIPO323_04t06101	2:1767213-1769408	33.1776	43.5747	114.895	128.335	1.79203	1.55835	#N/A	#N/A	alkaline phosphatase like	#N/A	Y	#N/A	#N/A	IPR032093 Phospholipase D, N-terminal DOMAIN	Mycgr3G37216
ZtritIPO323_04t11055	6:1893574-1894637	62.8145	24.0847	123.383	70.9356	#N/A	1.55839	#N/A	#N/A	GPR1 FUN34 -class plasma membrane	#N/A	#N/A	#N/A	Y	IPR000791 Acetate transporter GPR1/FUN34/SatP family FAMILY	Mycgr3G73369
ZtritIPO323_04t03657	12:256325-256964	45.5132	27.285	111.737	80.4693	#N/A	1.56033	#N/A	#N/A	DUF1715-domain-containing protein	#N/A	#N/A	#N/A	#N/A	IPR019191 Essential protein Yae1, N-terminal DOMAIN	Mycgr3G18839
ZtritIPO323_04t08536	4:411315-412647	195.383	25.2307	76.5292	74.4227	#N/A	1.56056	-2.95305	#N/A	C2H2 finger domain	#N/A	#N/A	#N/A	#N/A	IPR015880 Zinc finger, C2H2-like DOMAIN	Mycgr3G92288
ZtritIPO323_04t00501	1:1441000-1442107	26.0451	15.8196	55.6795	46.6634	#N/A	1.56058	#N/A	#N/A	hypothetical protein MYCGRDRAFT_34023	#N/A	#N/A	#N/A	#N/A	IPR029058 Alpha/Beta hydrolase fold DOMAIN	Mycgr3G34023
ZtritIPO323_04t08062	3:2563040-2565109	65.8598	98.4777	208.537	291.233	1.66283	1.5643	#N/A	#N/A	acyl- synthetase AMP-acid ligase II	#N/A	#N/A	#N/A	#N/A	IPR025110 AMP-binding enzyme C-terminal domain DOMAIN	Mycgr3G39405
ZtritIPO323_04t07751	3:1792311-1794411	12.692	12.2792	34.2318	36.3646	#N/A	1.56632	#N/A	#N/A	DNA polymerase beta	EC:2.7.7.7	#N/A	#N/A	#N/A	IPR002008 DNA polymerase family X, beta-like FAMILY	#N/A
ZtritIPO323_04t02985	11:77712-79659	8.46988	15.3248	199.664	45.392	4.55909	1.56657	#N/A	-2.13706	phthalate transporter like	#N/A	#N/A	#N/A	#N/A	IPR011701 Major facilitator superfamily FAMILY	Mycgr3G96451
ZtritIPO323_04t05475	2:43949-45871	37.0354	217.094	113.078	643.58	1.61034	1.5678	2.55134	2.5088	flavin-binding monooxygenase like	EC:1.14.13.8, EC:1.14.13	#N/A	#N/A	#N/A	noIPR	Mycgr3G98933
ZtritIPO323_04t05824	2:1016622-1017474	36.0085	31.7154	61.9392	94.0628	#N/A	1.56844	#N/A	#N/A	hypothetical protein MYCGRDRAFT_68030	#N/A	#N/A	#N/A	#N/A	IPR016477 Fructosamine/Ketosamine-3-kinase FAMILY	Mycgr3G68030
ZtritIPO323_04t07925	3:2218312-2220399	5.24348	12.4829	20.6375	37.0337	1.97667	1.56889	#N/A	#N/A	hypothetical protein MYCGRDRAFT_108699	#N/A	#N/A	#N/A	#N/A	IPR001356 Homeobox domain DOMAIN	Mycgr3G108699
ZtritIPO323_04t03343	11:1016468-1018094	39.2347	42.1138	81.1019	125.129	#N/A	1.57105	#N/A	#N/A	ATP-dependent RNA helicase dhh1 like	#N/A	#N/A	#N/A	#N/A	IPR001650 Helicase, C-terminal DOMAIN	Mycgr3G101609
ZtritIPO323_04t07053	21:201070-202362	22.2871	19.4145	51.9247	57.813	#N/A	1.57426	#N/A	#N/A	hypothetical protein MYCGRDRAFT_98094	#N/A	#N/A	#N/A	#N/A	#N/A	Mycgr3G98094
ZtritIPO323_04t08201	3:2908817-2910150	30.0555	21.8804	60.9136	65.1692	#N/A	1.57455	#N/A	#N/A	glycoside hydrolase family 105	#N/A	Y	#N/A	#N/A	IPR012341 Six-hairpin glycosidase DOMAIN	Mycgr3G57259
ZtritIPO323_04t08706	4:849166-851134	17.9851	13.839	20.8093	41.2338	#N/A	1.57508	#N/A	#N/A	f-box domain containing	#N/A	#N/A	#N/A	#N/A	noIPR	Mycgr3G92412
ZtritIPO323_04t00161	1:523229-524817	45.1207	46.1659	81.7233	137.553	#N/A	1.57509	#N/A	#N/A	hypothetical protein TI39_contig611g00005	#N/A	#N/A	#N/A	#N/A	IPR018814 Maintenance of telomere capping protein 1, Mtc1 FAMILY	Mycgr3G83336
ZtritIPO323_04t07734	3:1742240-1743676	14.8691	49.783	118.624	148.355	2.996	1.57533	1.74334	#N/A	hypothetical protein MYCGRDRAFT_91716	#N/A	#N/A	#N/A	#N/A	noIPR	Mycgr3G91716
ZtritIPO323_04t05571	2:332216-333122	350.401	116.423	316.337	347.204	#N/A	1.57641	-1.58963	#N/A	RNA polymerase I and III transcription factor complex component	#N/A	#N/A	#N/A	#N/A	IPR000814 TATA-box binding protein FAMILY	Mycgr3G67750
ZtritIPO323_04t08678	4:792573-793645	16.1565	23.0822	38.1773	68.8623	#N/A	1.57693	#N/A	#N/A	hypothetical protein MYCGRDRAFT_109011	#N/A	#N/A	#N/A	#N/A	noIPR	#N/A
ZtritIPO323_04t01294	1:3379893-3381504	34.2088	49.8328	122.487	148.688	1.8402	1.57712	#N/A	#N/A	A B D E cyclin	#N/A	#N/A	#N/A	#N/A	noIPR	Mycgr3G53364
ZtritIPO323_04t10292	5:2403142-2404085	17.6639	16.6064	38.1182	49.56	#N/A	1.57743	#N/A	#N/A	hypothetical protein MYCGRDRAFT_93496	#N/A	#N/A	#N/A	#N/A	IPR029063 S-adenosyl-L-methionine-dependent methyltransferase DOMAIN	Mycgr3G93496
ZtritIPO323_04t11851	7:1567285-1568341	157.175	139.893	425.642	417.769	#N/A	1.57838	#N/A	#N/A	oxidoreductase like	EC:1.13.12.16, EC:1.13.12	#N/A	#N/A	#N/A	IPR004136 Nitronate monooxygenase DOMAIN	Mycgr3G74181
ZtritIPO323_04t07386	3:760199-761447	10.8634	9.34079	33.3054	27.9157	1.61629	1.57946	#N/A	#N/A	saccharopine dehydrogenase like	#N/A	#N/A	#N/A	#N/A	IPR005097 Saccharopine dehydrogenase, NADP binding domain DOMAIN	Mycgr3G39200
ZtritIPO323_04t02589	10:626492-627815	16.2526	13.1162	47.0114	39.2022	1.53234	1.57959	#N/A	#N/A	FAD dependent oxidoreductase like	#N/A	#N/A	#N/A	#N/A	IPR006076 FAD dependent oxidoreductase DOMAIN	Mycgr3G111010
ZtritIPO323_04t05922	2:1295663-1297231	31.2919	31.6052	79.9781	94.5358	#N/A	1.5807	#N/A	#N/A	P450 monooxygenase	#N/A	#N/A	#N/A	#N/A	IPR001128 Cytochrome P450 FAMILY	Mycgr3G68128
ZtritIPO323_04t09780	5:1013042-1014259	24.8475	19.0454	44.3279	57.0392	#N/A	1.58251	#N/A	#N/A	hypothetical protein TI39_contig329g00004	#N/A	#N/A	#N/A	#N/A	noIPR	Mycgr3G109438
ZtritIPO323_04t03027	11:202398-206395	3.20575	3.6642	11.196	10.9833	1.80424	1.58374	#N/A	#N/A	RNA-directed RNA polymerase	EC:2.7.7.48	#N/A	#N/A	#N/A	IPR007855 RNA-dependent RNA polymerase, eukaryotic-type FAMILY	Mycgr3G49833
ZtritIPO323_04t08117	3:2708788-2710987	61.3508	35.4677	109.299	106.315	#N/A	1.58377	#N/A	#N/A	RING and UBP finger domain	#N/A	#N/A	#N/A	#N/A	IPR001607 Zinc finger, UBP-type DOMAIN	Mycgr3G99680
ZtritIPO323_04t08425	3:3441728-3443144	55.247	12.2981	26.7841	36.8678	#N/A	1.58392	-2.16746	#N/A	hypothetical protein MYCGRDRAFT_92214	EC:3.2.1.143	#N/A	#N/A	#N/A	IPR007724 Poly(ADP-ribose) glycohydrolase FAMILY	Mycgr3G92214
ZtritIPO323_04t13262	9:376426-377530	21.0998	17.8613	63.3786	53.5928	1.58677	1.5852	#N/A	#N/A	DNA-directed RNA polymerase iii complex subunit rpc37 like	EC:2.7.7.6	#N/A	#N/A	#N/A	IPR006886 DNA-directed RNA polymerase III subunit Rpc5 FAMILY	Mycgr3G110672
ZtritIPO323_04t13004	8:1914793-1916452	13.5583	6.67037	17.2074	20.0168	#N/A	1.58538	#N/A	#N/A	benomyl methotrexate resistance	#N/A	#N/A	#N/A	Y	noIPR	Mycgr3G22571
ZtritIPO323_04t00970	1:2549488-2551397	29.6509	26.648	73.6107	80.0302	#N/A	1.58652	#N/A	#N/A	amino acid permease	#N/A	#N/A	#N/A	#N/A	IPR002293 Amino acid/polyamine transporter I FAMILY	Mycgr3G65946
ZtritIPO323_04t09804	5:1094677-1095529	26.4429	26.7716	74.1708	80.4084	#N/A	1.58664	#N/A	#N/A	vacuolar iron transporter Ccc1 like	#N/A	#N/A	#N/A	#N/A	IPR008217 Ccc1 family FAMILY	#N/A
ZtritIPO323_04t13178	9:152882-154864	6.35834	7.2147	10.9265	21.6718	#N/A	1.58681	#N/A	#N/A	Thiamin diphosphate-binding	#N/A	#N/A	#N/A	#N/A	IPR012001 Thiamine pyrophosphate enzyme, N-terminal TPP-binding domain DOMAIN	Mycgr3G47406
ZtritIPO323_04t05290	18:407429-408291	131.474	86.323	207.321	259.481	#N/A	1.58781	#N/A	#N/A	hypothetical protein MYCGRDRAFT_106665, partial	#N/A	#N/A	#N/A	#N/A	noIPR	Mycgr3G106665
ZtritIPO323_04t01509	1:3931594-3932791	13.3936	13.4036	24.8506	40.3334	#N/A	1.58936	#N/A	#N/A	3-ketodihydrosphingosine reductase tsc10	EC:1.1.1.102	#N/A	#N/A	Y	IPR002347 Short-chain dehydrogenase/reductase SDR FAMILY	Mycgr3G35040
ZtritIPO323_04t03448	11:1272644-1275827	36.3506	33.3405	58.1164	100.428	#N/A	1.59082	#N/A	#N/A	histidine kinase	EC:2.7.3, EC:2.7.13.3	#N/A	#N/A	#N/A	noIPR	Mycgr3G63861
ZtritIPO323_04t02730	10:965269-967490	124.178	34.2137	169.231	103.067	#N/A	1.59093	-1.85976	#N/A	salicylate hydroxylase	#N/A	#N/A	#N/A	#N/A	noIPR	#N/A
ZtritIPO323_04t10827	6:1251957-1253174	35.1722	27.4477	228.06	82.8047	2.6969	1.59303	#N/A	#N/A	glycoside hydrolase family 43	#N/A	Y	#N/A	#N/A	IPR023296 Glycosyl hydrolase, five-bladed beta-propellor domain DOMAIN	Mycgr3G73095
ZtritIPO323_04t10874	6:1374494-1375625	18.1547	19.5763	37.0763	59.1184	#N/A	1.5945	#N/A	#N/A	ribosomal RNA large subunit methyltransferase J like	#N/A	#N/A	#N/A	#N/A	IPR029063 S-adenosyl-L-methionine-dependent methyltransferase DOMAIN	Mycgr3G73148
ZtritIPO323_04t12554	8:850881-852483	30.2756	22.9341	63.5934	69.3022	#N/A	1.5954	#N/A	#N/A	amino acid permease family	#N/A	#N/A	#N/A	Y	IPR002293 Amino acid/polyamine transporter I FAMILY	Mycgr3G87099
ZtritIPO323_04t01948	1:5013707-5015093	9.88211	11.2648	24.6703	34.0654	#N/A	1.59649	#N/A	#N/A	hypothetical protein TI39_contig594g00022	#N/A	#N/A	#N/A	#N/A	#N/A	#N/A
ZtritIPO323_04t03232	11:718307-719374	27.4194	15.5505	57.6474	47.0283	#N/A	1.59657	#N/A	#N/A	aldose 1-epimerase	#N/A	#N/A	#N/A	#N/A	IPR014718 Glycoside hydrolase-type carbohydrate-binding DOMAIN	Mycgr3G111250
ZtritIPO323_04t00537	1:1535664-1537095	126.568	164.247	567.189	496.842	2.16392	1.59692	#N/A	#N/A	hypothetical protein MYCGRDRAFT_106949	#N/A	#N/A	#N/A	#N/A	noIPR	Mycgr3G106949
ZtritIPO323_04t07702	3:1661680-1663948	19.0082	29.0658	87.3862	87.9594	2.20079	1.59752	#N/A	#N/A	glycerol-3-phosphate o-acyltransferase like	#N/A	#N/A	#N/A	Y	noIPR	Mycgr3G56708
ZtritIPO323_04t00409	1:1176297-1178230	27.6441	37.3473	108.837	113.143	1.97712	1.59907	#N/A	#N/A	alpha beta-hydrolase	EC:3.4.21, EC:3.4.16	Y	#N/A	#N/A	IPR001563 Peptidase S10, serine carboxypeptidase FAMILY	Mycgr3G106874
ZtritIPO323_04t10894	6:1422515-1423468	58.2925	30.5471	174.962	92.5447	1.58566	1.59911	#N/A	#N/A	ATP binding	#N/A	#N/A	#N/A	#N/A	IPR027417 P-loop containing nucleoside triphosphate hydrolase DOMAIN	Mycgr3G73167
ZtritIPO323_04t00265	1:798985-800623	6.67785	5.90898	8.6222	17.9071	#N/A	1.59955	#N/A	#N/A	forkhead domain-containing	#N/A	#N/A	#N/A	#N/A	IPR001766 Fork head domain DOMAIN	Mycgr3G31038
ZtritIPO323_04t02269	1:5805966-5808956	45.4429	36.3785	100.947	110.273	#N/A	1.59992	#N/A	#N/A	sulfate transporter family partial	#N/A	#N/A	#N/A	#N/A	IPR002645 STAS domain DOMAIN	Mycgr3G20359
ZtritIPO323_04t13694	9:1594201-1595191	15.419	20.4949	60.5693	62.1317	1.97388	1.60006	#N/A	#N/A	RNA polymerase ii holoenzyme cyclin-like subunit like	EC:2.7.1	#N/A	#N/A	#N/A	IPR013763 Cyclin-like DOMAIN	Mycgr3G47503
ZtritIPO323_04t02610	10:675842-677078	11.4342	10.129	39.5345	30.7087	1.78976	1.60016	#N/A	#N/A	prenyl ase Rce1	#N/A	#N/A	#N/A	#N/A	IPR003675 CAAX amino terminal protease FAMILY	Mycgr3G76260
ZtritIPO323_04t13022	8:1946106-1947009	82.3373	87.8045	457.733	266.288	2.47489	1.60062	#N/A	#N/A	periplasmic binding -like II	#N/A	#N/A	#N/A	#N/A	noIPR	Mycgr3G46885
ZtritIPO323_04t01170	1:3054980-3056267	65.5018	61.6087	270.044	186.903	2.04359	1.60108	#N/A	#N/A	hypothetical protein MYCGRDRAFT_89466	#N/A	#N/A	#N/A	#N/A	noIPR	Mycgr3G89466
ZtritIPO323_04t00443	1:1288018-1288382	336.781	381.404	1806.45	1157.34	2.42328	1.60143	#N/A	#N/A	hypothetical protein MYCGRDRAFT_102119	#N/A	#N/A	#N/A	#N/A	IPR027379 Cardiolipin synthase N-terminal DOMAIN	Mycgr3G102119
ZtritIPO323_04t08774	4:1057025-1058609	11.1692	15.4145	52.6799	46.8126	2.23772	1.60261	#N/A	#N/A	hypothetical protein MYCGRDRAFT_109049	#N/A	#N/A	#N/A	Y	noIPR	Mycgr3G109049
ZtritIPO323_04t12931	8:1683778-1686132	45.2392	31.7522	78.6805	96.4404	#N/A	1.60278	#N/A	#N/A	fungal specific transcription factor domain	#N/A	#N/A	#N/A	Y	IPR007219 Transcription factor domain, fungi DOMAIN	Mycgr3G11785
ZtritIPO323_04t01006	1:2625737-2626700	15.57	12.4021	60.308	37.6941	1.95358	1.60375	#N/A	#N/A	hypothetical protein SEPMUDRAFT_146388	#N/A	#N/A	#N/A	#N/A	#N/A	#N/A
ZtritIPO323_04t13513	9:1039296-1041163	26.4727	39.5535	120.69	120.24	2.18873	1.60404	#N/A	#N/A	hypothetical protein TI39_contig622g00003	#N/A	#N/A	#N/A	#N/A	IPR001810 F-box domain DOMAIN	#N/A
ZtritIPO323_04t01064	1:2802784-2805841	14.3204	34.4871	114.196	104.853	2.99536	1.60424	#N/A	#N/A	glycoside hydrolase family 3	#N/A	Y	#N/A	#N/A	IPR001764 Glycoside hydrolase, family 3, N-terminal DOMAIN	Mycgr3G107206
ZtritIPO323_04t13024	8:1950841-1952923	9.87563	8.08865	33.433	24.6248	1.75933	1.60614	#N/A	#N/A	alkaline phosphatase	#N/A	#N/A	#N/A	Y	IPR018946 Alkaline phosphatase D-related FAMILY	Mycgr3G110597
ZtritIPO323_04t07899	3:2157784-2158923	10.1178	14.0851	43.4909	42.9035	2.10382	1.60693	#N/A	#N/A	Pisatin demethylase	#N/A	#N/A	#N/A	#N/A	IPR029052 Metallo-dependent phosphatase-like DOMAIN	Mycgr3G70026
ZtritIPO323_04t09420	4:2808373-2810050	11.1093	15.9169	35.2678	48.487	1.66658	1.60704	#N/A	#N/A	choline transport	#N/A	#N/A	#N/A	Y	IPR002293 Amino acid/polyamine transporter I FAMILY	Mycgr3G71654
ZtritIPO323_04t09792	5:1047992-1049633	28.622	28.4744	112.049	86.7822	1.96894	1.60774	#N/A	#N/A	protein of unknown function DUF803	#N/A	#N/A	#N/A	#N/A	IPR008521 Magnesium transporter NIPA FAMILY	Mycgr3G104455
ZtritIPO323_04t13717	9:1655821-1659039	15.2653	16.778	41.9842	51.1444	#N/A	1.60801	#N/A	#N/A	hypothetical protein TI39_contig553g00012	#N/A	#N/A	#N/A	#N/A	noIPR	#N/A
ZtritIPO323_04t00585	1:1652942-1654075	32.2671	25.2845	37.9802	77.0995	#N/A	1.60847	#N/A	#N/A	hypothetical protein MYCGRDRAFT_89020	#N/A	#N/A	#N/A	#N/A	#N/A	Mycgr3G89020
ZtritIPO323_04t04525	13:1128250-1130164	57.7984	81.7552	165.173	249.485	1.51488	1.60957	#N/A	#N/A	phytoene desaturase	#N/A	#N/A	#N/A	#N/A	IPR023753 FAD/NAD(P)-binding domain DOMAIN	Mycgr3G101921
ZtritIPO323_04t08725	4:900154-902457	235.309	329.791	1491.33	1006.84	2.66397	1.61022	#N/A	#N/A	sugar transporter like	#N/A	#N/A	#N/A	#N/A	IPR003663 Sugar/inositol transporter FAMILY	Mycgr3G70886
ZtritIPO323_04t11363	7:256029-258121	18.175	14.6828	150.651	44.8408	3.05118	1.61068	#N/A	-1.74833	MFS general substrate transporter	#N/A	#N/A	#N/A	#N/A	IPR011701 Major facilitator superfamily FAMILY	Mycgr3G45154
ZtritIPO323_04t02164	1:5537247-5538170	103.421	363.712	917.696	1111.51	3.14949	1.61164	1.81427	#N/A	oxidoreductase like	#N/A	#N/A	#N/A	#N/A	IPR002347 Short-chain dehydrogenase/reductase SDR FAMILY	Mycgr3G102936
ZtritIPO323_04t11503	7:626638-627804	21.47	142.637	194.589	435.944	3.18004	1.6118	2.73195	#N/A	tryptophan synthase beta subunit-like PLP-dependent enzyme	#N/A	#N/A	#N/A	#N/A	IPR001926 Tryptophan synthase beta subunit-like PLP-dependent enzyme DOMAIN	Mycgr3G30146
ZtritIPO323_04t08214	3:2937063-2937695	478.406	443.078	1031.76	1354.58	#N/A	1.61221	#N/A	#N/A	isochorismatase family	#N/A	#N/A	#N/A	#N/A	IPR000868 Isochorismatase-like DOMAIN	Mycgr3G103912
ZtritIPO323_04t00592	1:1667087-1668911	5.72102	4.81565	13.8468	14.7447	#N/A	1.61439	#N/A	#N/A	hypothetical protein MYCGRDRAFT_106974	#N/A	#N/A	#N/A	#N/A	IPR000571 Zinc finger, CCCH-type DOMAIN	Mycgr3G106974
ZtritIPO323_04t08714	4:870870-872261	56.8628	51.2983	147.543	157.351	#N/A	1.617	#N/A	#N/A	acyl- dehydrogenase like	EC:1.3.99.3	#N/A	#N/A	#N/A	noIPR	Mycgr3G40691
ZtritIPO323_04t10916	6:1477988-1479059	16.2841	9.38565	20.6346	28.8181	#N/A	1.61845	#N/A	#N/A	hypothetical protein TI39_contig338g00012	#N/A	#N/A	#N/A	#N/A	#N/A	#N/A
ZtritIPO323_04t02720	10:942417-943482	31.7188	27.4612	138.384	84.48	2.12526	1.62122	#N/A	#N/A	alpha beta-hydrolase	EC:3.1.2.22	#N/A	#N/A	#N/A	noIPR	Mycgr3G15930
ZtritIPO323_04t01502	1:3914274-3915879	33.0491	38.8735	137.147	119.624	2.05304	1.62165	#N/A	#N/A	inositol-3-phosphate synthase	EC:5.5.1.4	#N/A	#N/A	#N/A	IPR002587 Myo-inositol-1-phosphate synthase FAMILY	Mycgr3G107427
ZtritIPO323_04t00801	1:2137701-2140823	4.3356	5.37732	11.5736	16.5506	#N/A	1.62192	#N/A	#N/A	hypothetical protein MYCGRDRAFT_89175	#N/A	#N/A	#N/A	#N/A	IPR011990 Tetratricopeptide-like helical domain DOMAIN	Mycgr3G89175
ZtritIPO323_04t11507	7:632444-634226	13.1184	39.8749	29.3572	122.893	#N/A	1.62385	1.60389	2.06562	general amidase like	#N/A	#N/A	#N/A	#N/A	IPR023631 Amidase signature domain DOMAIN	Mycgr3G73819
ZtritIPO323_04t11807	7:1468770-1470888	14.9832	11.2273	30.8192	34.6377	#N/A	1.62534	#N/A	#N/A	ste20-like serine threonine kinase	#N/A	#N/A	#N/A	#N/A	IPR000719 Protein kinase domain DOMAIN	Mycgr3G100794
ZtritIPO323_04t00450	1:1306131-1307919	23.4411	21.9144	44.8663	67.6472	#N/A	1.62615	#N/A	#N/A	hypothetical protein MYCGRDRAFT_88911	#N/A	#N/A	#N/A	#N/A	noIPR	Mycgr3G88911
ZtritIPO323_04t13837	9:2041875-2043181	13.3802	9.20091	95.9933	28.405	2.84283	1.6263	#N/A	-1.75679	HIT finger domain	#N/A	#N/A	#N/A	#N/A	IPR007529 Zinc finger, HIT-type DOMAIN	#N/A
ZtritIPO323_04t07410	3:882291-885735	3.84818	5.45251	6.89189	16.8458	#N/A	1.6274	#N/A	#N/A	hypothetical protein TI39_contig4130g00007	#N/A	#N/A	#N/A	#N/A	noIPR	#N/A
ZtritIPO323_04t07539	3:1267731-1268295	40.8891	26.1618	64.721	80.9101	#N/A	1.62886	#N/A	#N/A	Exosome complex component CSL4 like	#N/A	#N/A	#N/A	#N/A	IPR012340 Nucleic acid-binding, OB-fold DOMAIN	Mycgr3G69638
ZtritIPO323_04t07792	3:1887117-1888344	22.2095	26.4507	73.2094	81.8813	1.72085	1.63023	#N/A	#N/A	cop9 signalosome subunit 6 like	#N/A	#N/A	#N/A	#N/A	IPR000555 JAB1/MPN/MOV34 metalloenzyme domain DOMAIN	Mycgr3G15247
ZtritIPO323_04t11587	7:880816-881670	19.9334	28.3102	94.2422	87.6566	2.24119	1.63054	#N/A	#N/A	hypothetical protein TI39_contig4149g00010	#N/A	Y	Y	#N/A	IPR001283 Cysteine-rich secretory protein, allergen V5/Tpx-1-related FAMILY	Mycgr3G28493
ZtritIPO323_04t05683	2:662263-663868	13.9331	14.5092	41.8497	44.9309	1.5867	1.63074	#N/A	#N/A	DNA repair rad9	#N/A	#N/A	#N/A	#N/A	IPR026584 Rad9 FAMILY	Mycgr3G37135
ZtritIPO323_04t08495	4:310556-310920	31.6559	276.881	243.601	858.789	#N/A	1.63304	3.12872	1.81779	---NA---	#N/A	Y	#N/A	#N/A	noIPR	#N/A
ZtritIPO323_04t13582	9:1234271-1235717	36.9773	28.5166	122.615	88.4522	1.72942	1.6331	#N/A	#N/A	snf7 family	#N/A	#N/A	#N/A	#N/A	noIPR	Mycgr3G75652
ZtritIPO323_04t08125	3:2724774-2726732	9.25512	8.72595	103.229	27.147	3.47946	1.63741	#N/A	-1.92699	MFS general substrate transporter	#N/A	#N/A	#N/A	#N/A	noIPR	Mycgr3G38292
ZtritIPO323_04t13055	8:2030408-2032034	14.0707	12.2248	51.4133	38.0603	1.86945	1.63847	#N/A	#N/A	ferulic acid esterase	EC:3.1.1.73, EC:3.1.1.1	Y	#N/A	#N/A	IPR029058 Alpha/Beta hydrolase fold DOMAIN	Mycgr3G46238
ZtritIPO323_04t13769	9:1802554-1804212	814.496	1711.06	4751.79	5328.71	2.54449	1.6389	#N/A	#N/A	aldehyde dehydrogenase	#N/A	#N/A	#N/A	#N/A	IPR016163 Aldehyde dehydrogenase, C-terminal DOMAIN	Mycgr3G105791
ZtritIPO323_04t01469	1:3825338-3826316	24.2302	28.8474	92.6502	89.871	1.93498	1.63941	#N/A	#N/A	glutamate-cysteine ligase regulatory subunit like	#N/A	#N/A	#N/A	#N/A	IPR023210 NADP-dependent oxidoreductase domain DOMAIN	Mycgr3G66652
ZtritIPO323_04t07497	3:1168354-1169455	49.5404	63.981	138.022	199.41	#N/A	1.64002	#N/A	#N/A	cyclin like	#N/A	#N/A	#N/A	#N/A	IPR013763 Cyclin-like DOMAIN	Mycgr3G27084
ZtritIPO323_04t08901	4:1414139-1416045	3.78057	7.4472	36.2489	23.2258	3.26126	1.64096	#N/A	#N/A	family 51 glycoside hydrolase	EC:3.2.1.55	#N/A	#N/A	#N/A	IPR010720 Alpha-L-arabinofuranosidase, C-terminal DOMAIN	Mycgr3G40215
ZtritIPO323_04t03783	12:598602-601256	8.36649	15.4607	121.896	48.3418	3.86489	1.64467	#N/A	#N/A	glycoside hydrolase family 92	#N/A	Y	#N/A	#N/A	IPR012939 Glycosyl hydrolase family 92 DOMAIN	Mycgr3G101742
ZtritIPO323_04t03006	11:140247-141121	61.5187	84.6191	190.706	266.049	1.63225	1.65264	#N/A	#N/A	acyl- thioesterase 1	#N/A	#N/A	#N/A	#N/A	IPR029058 Alpha/Beta hydrolase fold DOMAIN	Mycgr3G49989
ZtritIPO323_04t02733	10:971678-975246	18.5309	15.4204	34.9012	48.5945	#N/A	1.65596	#N/A	#N/A	hypothetical protein MYCGRDRAFT_111080	#N/A	#N/A	#N/A	#N/A	IPR013088 Zinc finger, NHR/GATA-type DOMAIN	Mycgr3G111080
ZtritIPO323_04t11208	6:2435819-2437703	19.3461	14.3633	75.0232	45.2642	1.9553	1.65599	#N/A	#N/A	hypothetical protein MYCGRDRAFT_110012	#N/A	#N/A	#N/A	#N/A	noIPR	Mycgr3G110012
ZtritIPO323_04t01458	1:3794684-3795407	26.2747	31.2466	70.6285	98.7844	#N/A	1.66058	#N/A	#N/A	cytidine and deoxycytidylate deaminase zinc-binding region	#N/A	Y	#N/A	#N/A	noIPR	Mycgr3G30632
ZtritIPO323_04t09705	5:786163-787305	79.9541	97.0353	234.563	307.101	1.55273	1.66213	#N/A	#N/A	alcohol dehydrogenase	#N/A	#N/A	#N/A	#N/A	IPR020843 Polyketide synthase, enoylreductase domain DOMAIN	#N/A
ZtritIPO323_04t12932	8:1686169-1687493	90.4734	58.461	270.67	185.134	1.58097	1.66302	#N/A	#N/A	indoleamine 2,3-dioxygenase like	#N/A	#N/A	#N/A	#N/A	IPR000898 Indoleamine 2,3-dioxygenase FAMILY	Mycgr3G75056
ZtritIPO323_04t06304	2:2281563-2283417	109.766	118.224	283.927	374.544	#N/A	1.66362	#N/A	#N/A	general substrate transporter	#N/A	#N/A	#N/A	Y	IPR003663 Sugar/inositol transporter FAMILY	Mycgr3G36522
ZtritIPO323_04t13718	9:1660746-1665452	3.80462	5.15343	8.58892	16.3298	#N/A	1.6639	#N/A	#N/A	dsRNA-specific nuclease	EC:3.1.30, EC:3.1, EC:3.1.26, EC:3.1.26.3	#N/A	#N/A	#N/A	noIPR	Mycgr3G47983
ZtritIPO323_04t01714	1:4423566-4424349	50.9622	31.8197	109.712	100.832	#N/A	1.66397	#N/A	#N/A	hypothetical protein MYCGRDRAFT_107536	#N/A	#N/A	#N/A	#N/A	noIPR	Mycgr3G107536
ZtritIPO323_04t00782	1:2089078-2090200	27.5156	37.271	86.9619	118.25	1.66013	1.66571	#N/A	#N/A	RCC1 BLIP-II	#N/A	#N/A	#N/A	#N/A	IPR000408 Regulator of chromosome condensation, RCC1 REPEAT	Mycgr3G89160
ZtritIPO323_04t05573	2:336082-337438	11.3513	13.4838	62.5657	42.8162	2.46251	1.66694	#N/A	#N/A	fructosyl amino acid oxidasesarcosine oxidase like	#N/A	#N/A	#N/A	#N/A	IPR006076 FAD dependent oxidoreductase DOMAIN	Mycgr3G107834
ZtritIPO323_04t01245	1:3265948-3267643	17.9206	10.547	30.9465	33.5231	#N/A	1.66833	#N/A	#N/A	mRNA capping large subunit	EC:2.1.1.56, EC:2.1.1	#N/A	#N/A	#N/A	IPR029063 S-adenosyl-L-methionine-dependent methyltransferase DOMAIN	Mycgr3G22995
ZtritIPO323_04t06422	2:2575391-2575947	62.4721	171.115	374.815	544.282	2.5849	1.66939	#N/A	#N/A	cyanate hydratase like	EC:4.2.1.104	#N/A	#N/A	#N/A	IPR008076 Cyanate hydratase FAMILY	Mycgr3G36277
ZtritIPO323_04t10342	5:2522637-2524069	15.2472	13.6535	41.3159	43.4423	#N/A	1.66983	#N/A	#N/A	F-box domain-containing	#N/A	#N/A	#N/A	#N/A	IPR032675 Leucine-rich repeat domain, L domain-like DOMAIN	#N/A
ZtritIPO323_04t01351	1:3521266-3521862	32.9826	30.4506	67.7823	96.8893	#N/A	1.66987	#N/A	#N/A	Adaptor complex sigma subunit	#N/A	#N/A	#N/A	#N/A	IPR016635 Adaptor protein complex, sigma subunit FAMILY	Mycgr3G35039
ZtritIPO323_04t00627	1:1754380-1756775	23.1682	37.1432	81.6407	118.185	1.81714	1.66988	#N/A	#N/A	hypothetical protein MYCGRDRAFT_106995	#N/A	#N/A	#N/A	#N/A	IPR007557 PSP1, C-terminal DOMAIN	Mycgr3G106995
ZtritIPO323_04t00308	1:905468-906948	685.082	198.024	255.985	630.129	#N/A	1.66997	-1.7906	#N/A	hypothetical protein MYCGRDRAFT_52069	EC:3.1.1, EC:3.1.1.1, EC:3.1.1.3	Y	#N/A	#N/A	IPR005152 Lipase, secreted FAMILY	Mycgr3G52069
ZtritIPO323_04t13827	9:2024081-2024927	24.5478	21.7166	66.1229	69.105	#N/A	1.66999	#N/A	#N/A	hypothetical protein TI39_contig328g00007	#N/A	#N/A	#N/A	#N/A	#N/A	#N/A
ZtritIPO323_04t05784	2:925997-927968	71.9784	130.008	353.901	414.114	2.29771	1.67143	#N/A	#N/A	hypothetical protein MYCGRDRAFT_107923	#N/A	#N/A	#N/A	#N/A	noIPR	Mycgr3G107923
ZtritIPO323_04t01020	1:2653645-2654758	30.6694	42.2624	150.954	134.701	2.29923	1.67231	#N/A	#N/A	trihydroxytoluene oxygenase	EC:1.6.3.1, EC:1.14.13.9, EC:1.14.13	#N/A	#N/A	#N/A	IPR029068 Glyoxalase/Bleomycin resistance protein/Dihydroxybiphenyl dioxygenase DOMAIN	Mycgr3G66016
ZtritIPO323_04t03051	11:264374-265563	274.227	166.142	787.01	529.909	1.52101	1.67333	#N/A	#N/A	Short-chain dehydrogenase reductase SDR	#N/A	#N/A	#N/A	#N/A	IPR002347 Short-chain dehydrogenase/reductase SDR FAMILY	Mycgr3G106067
ZtritIPO323_04t08975	4:1674957-1676304	7.94822	14.7779	21.147	47.1442	#N/A	1.67364	#N/A	#N/A	sulfate transporter like	#N/A	#N/A	#N/A	#N/A	IPR031563 Molybdate transporter 1/2 FAMILY	Mycgr3G71206
ZtritIPO323_04t08184	3:2871689-2873034	59.5031	41.3746	160.489	132.137	#N/A	1.67522	#N/A	#N/A	2,4-dienoyl- reductase	#N/A	#N/A	#N/A	#N/A	IPR001155 NADH:flavin oxidoreductase/NADH oxidase, N-terminal DOMAIN	Mycgr3G108814
ZtritIPO323_04t13002	8:1912286-1914282	5.19528	5.45981	18.2942	17.4589	1.81612	1.67704	#N/A	#N/A	hypothetical protein TI39_contig4209g00007	#N/A	#N/A	#N/A	#N/A	IPR013830 SGNH hydrolase-type esterase domain DOMAIN	#N/A
ZtritIPO323_04t10576	6:473840-474422	87.9001	78.1536	165.186	250.511	#N/A	1.68049	#N/A	#N/A	hypothetical protein MYCGRDRAFT_81065	#N/A	#N/A	#N/A	#N/A	noIPR	Mycgr3G81065
ZtritIPO323_04t00070	1:271487-273014	51.4573	27.4212	74.9217	87.905	#N/A	1.68065	#N/A	#N/A	peroxisomal biogenesis factor 2 like	#N/A	#N/A	#N/A	#N/A	IPR006845 Pex, N-terminal DOMAIN	Mycgr3G98146
ZtritIPO323_04t07596	3:1396545-1397301	31.6855	18.5792	52.6655	59.5809	#N/A	1.68116	#N/A	#N/A	metallo-beta-lactamase domain	#N/A	#N/A	#N/A	#N/A	IPR001279 Metallo-beta-lactamase DOMAIN	Mycgr3G26862
ZtritIPO323_04t08800	4:1142624-1143902	89.1899	115.565	482.263	370.712	2.43487	1.6816	#N/A	#N/A	2OG-Fe(II) oxygenase superfamily	#N/A	#N/A	#N/A	#N/A	IPR005123 Oxoglutarate/iron-dependent dioxygenase DOMAIN	Mycgr3G70976
ZtritIPO323_04t02442	10:272685-274331	10.8862	11.5831	30.5816	37.1773	#N/A	1.6824	#N/A	#N/A	Killer toxin subunits alpha beta	#N/A	Y	#N/A	#N/A	IPR024079 Metallopeptidase, catalytic domain DOMAIN	Mycgr3G96074
ZtritIPO323_04t02643	10:746709-748305	80.8594	40.3128	189.288	129.948	#N/A	1.68863	#N/A	#N/A	hypothetical protein TI39_contig285g00015	#N/A	#N/A	#N/A	#N/A	noIPR	Mycgr3G24587
ZtritIPO323_04t07372	3:725700-727725	6.85057	5.74308	8.70508	18.5328	#N/A	1.69018	#N/A	#N/A	hypothetical protein MYCGRDRAFT_108472	EC:4.99.1.1	#N/A	#N/A	#N/A	#N/A	#N/A
ZtritIPO323_04t05994	2:1460336-1461541	151.762	178.681	377.862	577.402	#N/A	1.69219	#N/A	#N/A	glutathione S-transferase	#N/A	#N/A	#N/A	#N/A	IPR010987 Glutathione S-transferase, C-terminal-like DOMAIN	Mycgr3G103202
ZtritIPO323_04t06145	2:1916984-1918044	26.5737	61.2979	131.781	198.107	2.31007	1.69237	#N/A	#N/A	hypothetical protein MYCGRDRAFT_99133	#N/A	#N/A	#N/A	#N/A	noIPR	Mycgr3G99133
ZtritIPO323_04t06265	2:2206197-2207231	30.2758	33.7317	71.0772	109.063	#N/A	1.69299	#N/A	#N/A	short chain dehydrogenase reductase like	#N/A	#N/A	#N/A	#N/A	IPR002347 Short-chain dehydrogenase/reductase SDR FAMILY	Mycgr3G68530
ZtritIPO323_04t00955	1:2504221-2505830	40.2488	37.042	82.2238	119.799	#N/A	1.69338	#N/A	#N/A	ATP-dependent RNA helicase	#N/A	#N/A	#N/A	#N/A	IPR001650 Helicase, C-terminal DOMAIN	Mycgr3G65923
ZtritIPO323_04t06393	2:2517179-2518817	26.7346	42.0049	90.1737	135.951	1.754	1.69445	#N/A	#N/A	G2 mitotic-specific cyclin like	#N/A	#N/A	#N/A	#N/A	IPR004367 Cyclin, C-terminal domain DOMAIN	Mycgr3G30155
ZtritIPO323_04t09483	5:167357-168356	60.7149	70.8529	119.225	229.345	#N/A	1.69462	#N/A	#N/A	hypothetical protein MYCGRDRAFT_109332	#N/A	#N/A	#N/A	#N/A	IPR002110 Ankyrin repeat REPEAT	Mycgr3G109332
ZtritIPO323_04t10716	6:947037-947865	15.5208	17.0618	24.7136	55.249	#N/A	1.69518	#N/A	#N/A	hypothetical protein CSIM01_12466	#N/A	#N/A	#N/A	Y	IPR006603 PQ-loop repeat REPEAT	Mycgr3G104789
ZtritIPO323_04t03763	12:559553-560432	14.7026	12.0321	20.944	38.9892	#N/A	1.69618	#N/A	#N/A	hypothetical protein MYCGRDRAFT_97003	#N/A	#N/A	#N/A	#N/A	#N/A	Mycgr3G97003
ZtritIPO323_04t03237	11:733327-734510	15.9457	14.2893	56.3044	46.3122	1.82008	1.69646	#N/A	#N/A	amidoligase enzyme	#N/A	#N/A	#N/A	#N/A	#N/A	Mycgr3G96634
ZtritIPO323_04t11038	6:1855208-1856594	15.4803	16.1043	60.1764	52.2107	1.95876	1.6969	#N/A	#N/A	protein kinase	#N/A	#N/A	#N/A	#N/A	IPR000719 Protein kinase domain DOMAIN	Mycgr3G109945
ZtritIPO323_04t00952	1:2495662-2498344	231.084	425.935	665.34	1381.05	1.52568	1.69706	#N/A	#N/A	hypothetical protein TI39_contig4190g00006	#N/A	#N/A	#N/A	#N/A	#N/A	Mycgr3G102345
ZtritIPO323_04t08119	3:2713838-2715707	22.283	35.6309	52.3045	115.571	#N/A	1.69758	#N/A	#N/A	S-adenosyl-L-methionine-dependent methyltransferase	#N/A	#N/A	#N/A	#N/A	noIPR	Mycgr3G39377
ZtritIPO323_04t00872	1:2300682-2303494	4.85972	5.06059	38.8209	16.4151	2.99789	1.69765	#N/A	#N/A	glycoside hydrolase family 43	#N/A	Y	#N/A	#N/A	noIPR	Mycgr3G10749
ZtritIPO323_04t07733	3:1739597-1741821	63.9705	178.443	432.751	578.955	2.75806	1.69799	#N/A	#N/A	hypothetical protein MYCGRDRAFT_91716	#N/A	#N/A	#N/A	#N/A	noIPR	#N/A
ZtritIPO323_04t01119	1:2939070-2940594	18.1809	9.94197	11.7313	32.2598	#N/A	1.69813	#N/A	#N/A	hypothetical protein TI39_contig399g00006	#N/A	#N/A	#N/A	#N/A	#N/A	Mycgr3G107234
ZtritIPO323_04t05935	2:1326988-1327771	35.9614	25.5233	102.321	82.8415	1.50858	1.69854	#N/A	#N/A	histidine triad nucleotide-binding	EC:3.1, EC:3.1.11, EC:3.1.15	#N/A	#N/A	#N/A	noIPR	Mycgr3G55061
ZtritIPO323_04t10092	5:1838027-1840604	8.95951	38.6754	33.1244	125.583	1.8864	1.69915	2.10993	1.92267	subtilase family domain-containing	EC:3.4.21	#N/A	#N/A	#N/A	noIPR	#N/A
ZtritIPO323_04t01077	1:2835891-2837831	10.5951	18.4645	58.6796	60.0282	2.46947	1.70089	#N/A	#N/A	D-Xylulose kinase	#N/A	#N/A	#N/A	#N/A	IPR018484 Carbohydrate kinase, FGGY, N-terminal DOMAIN	Mycgr3G53056
ZtritIPO323_04t09823	5:1130690-1132016	284.99	50.9723	166.058	165.741	#N/A	1.70114	-2.48312	#N/A	integral membrane	#N/A	#N/A	#N/A	#N/A	IPR006593 Cytochrome b561/ferric reductase transmembrane DOMAIN	Mycgr3G72023
ZtritIPO323_04t09568	5:425537-427755	3.49326	4.96095	22.8303	16.1338	2.7083	1.7014	#N/A	#N/A	hypothetical protein MYCGRDRAFT_93009	#N/A	#N/A	#N/A	#N/A	noIPR	Mycgr3G93009
ZtritIPO323_04t12851	8:1476589-1477520	29.8958	66.2287	78.551	215.431	#N/A	1.7017	#N/A	#N/A	NAD(P)-binding Rossmann-fold containing	#N/A	#N/A	#N/A	#N/A	IPR002347 Short-chain dehydrogenase/reductase SDR FAMILY	Mycgr3G61780
ZtritIPO323_04t02520	10:459048-460865	28.1996	38.2125	60.5588	124.346	#N/A	1.70225	#N/A	#N/A	major facilitator superfamily transporter	#N/A	#N/A	#N/A	#N/A	IPR011701 Major facilitator superfamily FAMILY	Mycgr3G87728
ZtritIPO323_04t02325	1:5979888-5982177	6.34541	8.34633	14.0864	27.1723	#N/A	1.70292	#N/A	#N/A	hypothetical protein MYCGRDRAFT_107795	#N/A	#N/A	#N/A	#N/A	noIPR	Mycgr3G107795
ZtritIPO323_04t07494	3:1162620-1163784	15.3864	9.26617	51.2658	30.2098	1.73634	1.70497	#N/A	#N/A	hypothetical protein TI39_contig429g00042	#N/A	#N/A	#N/A	#N/A	IPR012340 Nucleic acid-binding, OB-fold DOMAIN	Mycgr3G27353
ZtritIPO323_04t08220	3:2970435-2971665	39.3047	54.4616	319.934	177.581	3.025	1.70517	#N/A	#N/A	CFEM domain-containing	#N/A	#N/A	#N/A	Y	noIPR	Mycgr3G103917
ZtritIPO323_04t07878	3:2112127-2112907	17.2301	16.3504	54.2253	53.3691	1.65404	1.70668	#N/A	#N/A	hypothetical protein MYCGRDRAFT_38509	#N/A	#N/A	#N/A	#N/A	noIPR	Mycgr3G38509
ZtritIPO323_04t05684	2:664104-665959	7.52378	10.9313	36.3585	35.7066	2.27276	1.70772	#N/A	#N/A	hypothetical protein MYCGRDRAFT_67873	EC:2.7.4.7	#N/A	#N/A	#N/A	IPR032675 Leucine-rich repeat domain, L domain-like DOMAIN	Mycgr3G67873
ZtritIPO323_04t01431	1:3712801-3715498	41.1143	45.3341	159.172	148.149	1.95288	1.70838	#N/A	#N/A	hypothetical protein MYCGRDRAFT_107390	#N/A	#N/A	#N/A	#N/A	noIPR	Mycgr3G107390
ZtritIPO323_04t04246	13:395381-396392	10.6552	13.2857	78.0604	43.4202	2.87303	1.70849	#N/A	#N/A	taurine dioxygenase	#N/A	#N/A	#N/A	#N/A	IPR003819 TauD/TfdA-like domain DOMAIN	Mycgr3G15571
ZtritIPO323_04t07711	3:1680401-1681277	35.8352	22.1933	96.7655	72.6182	#N/A	1.7102	#N/A	#N/A	hypothetical protein TI39_contig511g00005	#N/A	#N/A	#N/A	#N/A	#N/A	#N/A
ZtritIPO323_04t07496	3:1165947-1167620	10.6801	9.15412	28.1277	30.0282	#N/A	1.71382	#N/A	#N/A	hypothetical protein MYCGRDRAFT_91549	#N/A	#N/A	#N/A	#N/A	noIPR	Mycgr3G91549
ZtritIPO323_04t05619	2:495992-497159	8.25459	7.97189	39.7377	26.1677	2.26724	1.71479	#N/A	#N/A	hypothetical protein MYCGRDRAFT_90413	#N/A	#N/A	#N/A	#N/A	#N/A	Mycgr3G90413
ZtritIPO323_04t00863	1:2279892-2281296	20.2345	19.6327	31.3883	64.4611	#N/A	1.71517	#N/A	#N/A	hypothetical protein MYCGRDRAFT_65793	#N/A	#N/A	#N/A	#N/A	IPR008322 Uncharacterised protein family UPF0261 FAMILY	Mycgr3G65793
ZtritIPO323_04t01099	1:2886487-2889217	9.49235	7.70173	17.6136	25.3181	#N/A	1.71692	#N/A	#N/A	hypothetical protein MYCGRDRAFT_107224	#N/A	#N/A	#N/A	#N/A	#N/A	Mycgr3G107224
ZtritIPO323_04t12804	8:1379461-1380663	12.9163	14.0796	28.8549	46.292	#N/A	1.71716	#N/A	#N/A	hypothetical protein MYCGRDRAFT_95245	#N/A	#N/A	#N/A	#N/A	#N/A	Mycgr3G95245
ZtritIPO323_04t03096	11:361633-363944	2.24089	3.94608	2.80117	12.9857	#N/A	1.71843	#N/A	2.21282	hypothetical protein MYCGRDRAFT_96528	#N/A	#N/A	#N/A	#N/A	noIPR	Mycgr3G96528
ZtritIPO323_04t12796	8:1358139-1360345	21.3467	18.1454	44.3755	59.7176	#N/A	1.71855	#N/A	#N/A	hypothetical protein TI39_contig69g00009	#N/A	#N/A	#N/A	#N/A	noIPR	Mycgr3G110504
ZtritIPO323_04t10561	6:370561-372546	40.2684	86.9822	282.207	286.394	2.80904	1.71921	#N/A	#N/A	4-coumarate- ligase 2	#N/A	#N/A	#N/A	#N/A	noIPR	Mycgr3G109731
ZtritIPO323_04t04517	13:1110703-1112251	7.5299	9.75037	8.93216	32.1397	#N/A	1.72083	#N/A	1.84727	major facilitator superfamily transporter	#N/A	#N/A	#N/A	#N/A	noIPR	Mycgr3G97524
ZtritIPO323_04t08265	3:3080703-3082505	14.1907	20.3542	144.852	67.105	3.35156	1.7211	#N/A	#N/A	MFS general substrate transporter	#N/A	#N/A	#N/A	#N/A	noIPR	Mycgr3G38945
ZtritIPO323_04t07990	3:2356814-2359787	168.204	10.2084	105.033	33.6692	#N/A	1.72167	-4.04238	-1.64134	hypothetical protein TI39_contig323g00056	#N/A	#N/A	#N/A	#N/A	IPR008427 Extracellular membrane protein, CFEM domain DOMAIN	Mycgr3G70127
ZtritIPO323_04t05549	2:285578-286875	11.4219	9.95369	16.4513	32.8306	#N/A	1.72174	#N/A	#N/A	toxin biosynthesis (Tri7)	#N/A	#N/A	#N/A	#N/A	noIPR	#N/A
ZtritIPO323_04t00639	1:1779362-1780973	12.8218	11.9308	18.9578	39.3552	#N/A	1.72187	#N/A	#N/A	hypothetical protein MYCGRDRAFT_107001	#N/A	#N/A	#N/A	#N/A	noIPR	Mycgr3G107001
ZtritIPO323_04t00440	1:1282804-1284340	30.4124	22.9343	74.4203	75.6871	#N/A	1.72254	#N/A	#N/A	fungal specific actin related	#N/A	#N/A	#N/A	#N/A	IPR004000 Actin family FAMILY	Mycgr3G52213
ZtritIPO323_04t11232	6:2487392-2488495	29.0481	20.875	48.1622	68.9714	#N/A	1.72423	#N/A	#N/A	PLC-like phosphodiesterase like	EC:3.1	Y	#N/A	#N/A	IPR017946 PLC-like phosphodiesterase, TIM beta/alpha-barrel domain DOMAIN	Mycgr3G43397
ZtritIPO323_04t13501	9:1014142-1015024	66.5062	53.0963	161.609	175.437	#N/A	1.72427	#N/A	#N/A	u1 small nuclear	#N/A	#N/A	#N/A	#N/A	IPR000504 RNA recognition motif domain DOMAIN	Mycgr3G75568
ZtritIPO323_04t00994	1:2599861-2602472	4.41809	4.51091	8.92801	14.9119	#N/A	1.72498	#N/A	#N/A	histidine partial	EC:2.7.3, EC:2.7.13.3	#N/A	#N/A	#N/A	IPR004358 Signal transduction histidine kinase-related protein, C-terminal DOMAIN	Mycgr3G107160
ZtritIPO323_04t08567	4:477891-478659	13.6896	15.291	33.958	50.5637	#N/A	1.72542	#N/A	#N/A	alpha beta-hydrolase like	#N/A	#N/A	#N/A	#N/A	IPR029058 Alpha/Beta hydrolase fold DOMAIN	Mycgr3G70724
ZtritIPO323_04t01439	1:3728304-3730299	8.23541	23.1606	78.9865	76.6002	3.26169	1.72568	#N/A	#N/A	flavin-binding monooxygenase like	EC:1.14.13.8, EC:1.14.13	#N/A	#N/A	#N/A	IPR023753 FAD/NAD(P)-binding domain DOMAIN	Mycgr3G83947
ZtritIPO323_04t07530	3:1253579-1254117	212.29	111.674	477.264	369.751	#N/A	1.72726	#N/A	#N/A	hypothetical protein MYCGRDRAFT_108540	#N/A	#N/A	#N/A	#N/A	noIPR	Mycgr3G108540
ZtritIPO323_04t08582	4:518968-520462	17.3744	12.9228	37.0727	42.8557	#N/A	1.72957	#N/A	#N/A	glycosyltransferase family 31	#N/A	#N/A	#N/A	#N/A	noIPR	Mycgr3G24216
ZtritIPO323_04t12748	8:1273064-1275127	31.5106	37.803	110.945	125.545	1.81594	1.73164	#N/A	#N/A	vacuolar amino acid transporter 1	#N/A	#N/A	#N/A	#N/A	IPR013057 Amino acid transporter, transmembrane domain DOMAIN	Mycgr3G74826
ZtritIPO323_04t02366	10:84627-85464	24.1212	23.789	54.9681	79.0183	#N/A	1.7319	#N/A	#N/A	OB-fold nucleic acid binding domain-containing	#N/A	#N/A	#N/A	#N/A	IPR012340 Nucleic acid-binding, OB-fold DOMAIN	Mycgr3G110914
ZtritIPO323_04t13786	9:1865563-1866724	11.652	12.1115	31.7145	40.234	#N/A	1.73203	#N/A	#N/A	transcription factor Tfb4	#N/A	#N/A	#N/A	#N/A	IPR004600 TFIIH subunit Tfb4/p34 FAMILY	Mycgr3G75897
ZtritIPO323_04t10623	6:584606-586492	25.5999	31.906	83.8095	106.073	1.71097	1.73316	#N/A	#N/A	salicylate hydroxylase	#N/A	#N/A	#N/A	#N/A	noIPR	Mycgr3G43383
ZtritIPO323_04t01384	1:3599948-3600859	11.4181	20.109	32.5557	66.8655	#N/A	1.73342	#N/A	#N/A	short-chain dehydrogenase like	#N/A	#N/A	#N/A	#N/A	IPR002347 Short-chain dehydrogenase/reductase SDR FAMILY	Mycgr3G89635
ZtritIPO323_04t12797	8:1360672-1362246	21.3624	28.4163	90.218	94.5191	2.07834	1.73389	#N/A	#N/A	pyruvate dehydrogenase kinase	EC:2.7.11.2	#N/A	#N/A	#N/A	IPR003594 Histidine kinase-like ATPase, C-terminal domain DOMAIN	Mycgr3G110505
ZtritIPO323_04t11840	7:1541145-1541989	53.4992	35.2024	132.103	117.28	#N/A	1.73621	#N/A	#N/A	ulp1 protease family	EC:3.4	#N/A	#N/A	#N/A	noIPR	Mycgr3G45120
ZtritIPO323_04t08013	3:2405256-2406415	61.2259	30.0821	95.3651	100.285	#N/A	1.73713	#N/A	#N/A	hypothetical protein TI39_contig323g00033	#N/A	#N/A	#N/A	#N/A	noIPR	#N/A
ZtritIPO323_04t07378	3:741377-742748	82.7045	39.5454	109.46	131.869	#N/A	1.73753	#N/A	#N/A	NADH:flavin oxidoreductase NADH oxidase like	#N/A	#N/A	#N/A	#N/A	IPR001155 NADH:flavin oxidoreductase/NADH oxidase, N-terminal DOMAIN	Mycgr3G69448
ZtritIPO323_04t12996	8:1902419-1903946	5.02075	5.21183	5.29948	17.381	#N/A	1.73765	#N/A	1.71359	hypothetical protein MYCGRDRAFT_95379	#N/A	#N/A	#N/A	#N/A	noIPR	Mycgr3G95379
ZtritIPO323_04t00243	1:730100-731147	6.92005	15.2703	29.6482	50.9518	2.09909	1.7384	#N/A	#N/A	radical s-adenosyl methionine domain-containing 2	#N/A	#N/A	#N/A	#N/A	IPR006638 Elongator protein 3/MiaB/NifB DOMAIN	Mycgr3G51997
ZtritIPO323_04t01689	1:4362795-4364639	6.11645	12.2515	22.74	40.8902	1.89446	1.7388	#N/A	#N/A	xylosidase arabinosidase	#N/A	Y	#N/A	#N/A	IPR023296 Glycosyl hydrolase, five-bladed beta-propellor domain DOMAIN	Mycgr3G84076
ZtritIPO323_04t01850	1:4761789-4763761	2.46568	7.0117	36.7641	23.4192	3.89824	1.73985	#N/A	#N/A	general substrate partial	#N/A	#N/A	#N/A	#N/A	noIPR	Mycgr3G32909
ZtritIPO323_04t01940	1:4993177-4996732	8.90606	11.969	27.9634	40.1017	1.65068	1.74436	#N/A	#N/A	rna interference and silencing	#N/A	#N/A	#N/A	#N/A	IPR003165 Piwi domain DOMAIN	#N/A
ZtritIPO323_04t07377	3:738916-740953	24.0161	44.3716	109.664	148.833	2.19101	1.74599	#N/A	#N/A	glycoside hydrolase family 47	EC:3.2.1.113, EC:3.2.1.24, EC:3.2.1	#N/A	#N/A	Y	IPR001382 Glycoside hydrolase family 47 FAMILY	Mycgr3G69447
ZtritIPO323_04t08925	4:1486611-1490645	11.4165	12.1475	19.5592	40.7479	#N/A	1.74607	#N/A	#N/A	prostaglandin G H synthase 2 cyclooxygenase pgh2 cox2	EC:1.11.1.7	#N/A	#N/A	#N/A	IPR019791 Haem peroxidase, animal FAMILY	Mycgr3G71165
ZtritIPO323_04t10532	6:291431-293012	17.1886	24.6518	67.7632	82.7223	1.97905	1.74658	#N/A	#N/A	MFS monocarboxylate transporter like	#N/A	#N/A	#N/A	#N/A	noIPR	Mycgr3G44453
ZtritIPO323_04t11305	7:62176-63986	7.70867	8.76715	80.5788	29.4327	3.38585	1.74724	#N/A	#N/A	aspartyl protease	EC:3.4.23	#N/A	#N/A	#N/A	IPR001461 Aspartic peptidase A1 family FAMILY	Mycgr3G110047
ZtritIPO323_04t00317	1:946534-949134	21.0553	26.8344	112.34	90.1308	2.41562	1.74794	#N/A	#N/A	transcription factor C6 like	#N/A	#N/A	#N/A	#N/A	noIPR	Mycgr3G65129
ZtritIPO323_04t09196	4:2231374-2232598	6.29661	17.1849	28.5851	57.7373	2.18262	1.74837	#N/A	#N/A	hypothetical protein TI39_contig4099g00017	#N/A	#N/A	#N/A	#N/A	#N/A	#N/A
ZtritIPO323_04t03243	11:745161-745985	66.4057	68.5936	270.761	230.692	2.02764	1.74982	#N/A	#N/A	domain-containing partial	#N/A	#N/A	#N/A	#N/A	noIPR	Mycgr3G63662
ZtritIPO323_04t07450	3:1016308-1018202	147.404	124.566	400.892	419.015	#N/A	1.75009	#N/A	#N/A	hypothetical protein MYCGRDRAFT_69529	#N/A	#N/A	#N/A	#N/A	IPR000719 Protein kinase domain DOMAIN	Mycgr3G69529
ZtritIPO323_04t08596	4:573100-574418	22.914	18.9612	33.4143	63.9724	#N/A	1.7544	#N/A	#N/A	histone acetyltransferase GCN5	EC:2.3.1	#N/A	#N/A	#N/A	IPR001487 Bromodomain DOMAIN	Mycgr3G40511
ZtritIPO323_04t06934	20:190475-192635	5.14078	4.68502	16.8786	15.8117	1.71514	1.75487	#N/A	#N/A	hypothetical protein MYCGRDRAFT_98032	#N/A	#N/A	#N/A	#N/A	noIPR	#N/A
ZtritIPO323_04t07418	3:903506-904535	36.4334	31.8517	165.226	107.536	2.1811	1.75537	#N/A	#N/A	mitochondrial nuclease like	#N/A	#N/A	#N/A	#N/A	IPR020821 Extracellular Endonuclease, subunit A DOMAIN	Mycgr3G103615
ZtritIPO323_04t13567	9:1206900-1208144	23.3707	14.0403	59.5527	47.4829	#N/A	1.75783	#N/A	#N/A	paxneb superfamily	#N/A	#N/A	#N/A	#N/A	IPR008728 Elongator complex protein 4 FAMILY	Mycgr3G95776
ZtritIPO323_04t00398	1:1138967-1140692	12.3404	13.7277	37.1913	46.4279	1.59158	1.7579	#N/A	#N/A	hypothetical protein MYCGRDRAFT_106866	#N/A	#N/A	#N/A	#N/A	noIPR	Mycgr3G106866
ZtritIPO323_04t01965	1:5058744-5060094	58.0656	70.3397	231.852	238.111	1.99745	1.75923	#N/A	#N/A	acyl- dehydrogenase NM domain	EC:1.3.99.3	#N/A	#N/A	#N/A	IPR006091 Acyl-CoA oxidase/dehydrogenase, central domain DOMAIN	#N/A
ZtritIPO323_04t02829	10:1212582-1213359	21.0563	17.8641	70.7767	60.544	1.74903	1.76092	#N/A	#N/A	hypothetical protein TI39_contig4344g00001, partial	#N/A	#N/A	#N/A	#N/A	noIPR	#N/A
ZtritIPO323_04t08733	4:922022-923143	14.2189	31.414	119.389	106.675	3.06979	1.76374	#N/A	#N/A	hypothetical protein MYCGRDRAFT_92432	#N/A	#N/A	#N/A	#N/A	IPR013320 Concanavalin A-like lectin/glucanase domain DOMAIN	Mycgr3G92432
ZtritIPO323_04t13736	9:1711842-1712699	40.4613	24.7518	81.8499	84.0561	#N/A	1.76382	#N/A	#N/A	vivid PAS	#N/A	#N/A	#N/A	#N/A	IPR000014 PAS domain DOMAIN	Mycgr3G47092
ZtritIPO323_04t08217	3:2963224-2964019	23.8762	118.461	191.867	402.862	3.00646	1.76588	2.31076	#N/A	hypothetical protein MYCGRDRAFT_92058	#N/A	#N/A	#N/A	#N/A	#N/A	Mycgr3G92058
ZtritIPO323_04t08149	3:2791283-2792978	805.413	862.705	2481.5	2934.61	1.62341	1.76623	#N/A	#N/A	vacuolar serine protease	EC:3.4.21	Y	#N/A	#N/A	noIPR	Mycgr3G70312
ZtritIPO323_04t10908	6:1461909-1462659	24.1368	20.613	62.9729	70.2029	#N/A	1.76797	#N/A	#N/A	---NA---	#N/A	#N/A	#N/A	#N/A	#N/A	#N/A
ZtritIPO323_04t02760	10:1030444-1032648	5.31448	7.26471	25.5202	24.7633	2.26364	1.76922	#N/A	#N/A	ser thr phosphatase family	EC:3.1, EC:3.1.4.12, EC:3.1.1	Y	#N/A	#N/A	IPR011160 Sphingomyelin phosphodiesterase FAMILY	Mycgr3G49187
ZtritIPO323_04t00953	1:2498422-2498889	165.907	330.58	582.757	1127.18	1.81252	1.76965	#N/A	#N/A	---NA---	#N/A	#N/A	#N/A	#N/A	noIPR	#N/A
ZtritIPO323_04t10253	5:2268690-2272530	101.032	139.725	257.658	477.001	#N/A	1.77141	#N/A	#N/A	hypothetical protein MYCGRDRAFT_109644	#N/A	#N/A	#N/A	Y	noIPR	Mycgr3G109644
ZtritIPO323_04t01688	1:4360731-4362512	8.2591	9.66578	24.0133	33.044	1.53978	1.77343	#N/A	#N/A	hypothetical protein MYCGRDRAFT_107517	#N/A	#N/A	#N/A	#N/A	IPR032675 Leucine-rich repeat domain, L domain-like DOMAIN	Mycgr3G107517
ZtritIPO323_04t09120	4:2064047-2066336	10.8281	11.1431	41.9282	38.1546	1.95314	1.77571	#N/A	#N/A	ATP-dependent DNA helicase II subunit 2 like	EC:3.6.1, EC:3.6.1.3, EC:3.6.1.15	#N/A	#N/A	#N/A	IPR006164 Ku70/Ku80 beta-barrel domain DOMAIN	Mycgr3G40048
ZtritIPO323_04t06557	2:2906642-2907779	27.3333	16.2718	84.5809	55.771	1.62967	1.77714	#N/A	#N/A	phosphatidylinositol glycan class L	#N/A	#N/A	#N/A	#N/A	IPR003737 N-acetylglucosaminyl phosphatidylinositol deacetylase-related FAMILY	Mycgr3G84825
ZtritIPO323_04t08080	3:2617361-2622143	6.24029	6.49934	29.5203	22.2821	2.24202	1.77752	#N/A	#N/A	P-loop containing nucleoside triphosphate hydrolase	#N/A	#N/A	#N/A	#N/A	IPR014001 Helicase superfamily 1/2, ATP-binding domain DOMAIN	Mycgr3G108769
ZtritIPO323_04t08530	4:385399-387059	248.848	623.445	2040.76	2143.87	3.03577	1.78188	#N/A	#N/A	beta-lactamase family	#N/A	#N/A	#N/A	#N/A	IPR012338 Beta-lactamase/transpeptidase-like DOMAIN	Mycgr3G57559
ZtritIPO323_04t13191	9:174260-175358	28.9818	21.9865	67.8548	75.7227	#N/A	1.7841	#N/A	#N/A	3 -5 exonuclease	EC:3.1	#N/A	#N/A	#N/A	IPR002562 3'-5' exonuclease domain DOMAIN	Mycgr3G17511
ZtritIPO323_04t08982	4:1689501-1690777	9.42371	18.8723	63.6004	65.0132	2.75467	1.78446	#N/A	#N/A	hypothetical protein TI39_contig352g00040	#N/A	#N/A	#N/A	#N/A	IPR021765 Protein of unknown function DUF3328 FAMILY	Mycgr3G92614
ZtritIPO323_04t09201	4:2242359-2244195	13.4636	14.5367	54.9701	50.0803	2.02958	1.78455	#N/A	#N/A	vacuolar sorting (Vps36)	#N/A	#N/A	#N/A	#N/A	IPR001876 Zinc finger, RanBP2-type DOMAIN	Mycgr3G109253
ZtritIPO323_04t08534	4:401469-403448	11.3383	5.05434	18.1957	17.4335	#N/A	1.78627	#N/A	#N/A	purine permease	#N/A	#N/A	#N/A	#N/A	IPR006043 Xanthine/uracil/vitamin C permease FAMILY	Mycgr3G70670
ZtritIPO323_04t05984	2:1440890-1441382	55.6167	33.6776	109.986	116.25	#N/A	1.78737	#N/A	#N/A	hypothetical protein MYCGRDRAFT_103199, partial	#N/A	#N/A	#N/A	#N/A	noIPR	Mycgr3G103199
ZtritIPO323_04t08866	4:1308900-1310241	19.2639	21.0635	81.0659	72.7625	2.07319	1.78845	#N/A	#N/A	N-terminal nucleophile aminohydrolase	#N/A	#N/A	#N/A	#N/A	IPR000246 Peptidase T2, asparaginase 2 FAMILY	#N/A
ZtritIPO323_04t02737	10:982614-983916	19.0705	20.898	76.3597	72.1969	2.00147	1.78857	#N/A	#N/A	RNase H domain-containing	EC:3.1.30, EC:3.1, EC:3.1.26, EC:3.1.26.4	#N/A	#N/A	#N/A	IPR011320 Ribonuclease H1, N-terminal DOMAIN	#N/A
ZtritIPO323_04t07827	3:1973448-1974320	17.959	16.3441	110.655	56.4845	2.62329	1.78908	#N/A	#N/A	hypothetical protein TI39_contig278g00050	#N/A	#N/A	#N/A	#N/A	IPR022085 Protein of unknown function DUF3632 FAMILY	Mycgr3G30458
ZtritIPO323_04t00723	1:1947658-1948201	7.66618	38.0448	238.515	131.798	4.95943	1.79256	#N/A	#N/A	hypothetical protein TI39_contig385g00009	#N/A	#N/A	#N/A	#N/A	noIPR	Mycgr3G33479
ZtritIPO323_04t01725	1:4452522-4455207	24.9747	68.8577	168.49	239.065	2.75413	1.79571	#N/A	#N/A	methyltransferase domain-containing	#N/A	#N/A	#N/A	#N/A	IPR029063 S-adenosyl-L-methionine-dependent methyltransferase DOMAIN	Mycgr3G102785
ZtritIPO323_04t13176	9:147476-150080	5.9185	7.22429	18.505	25.0828	1.64461	1.79577	#N/A	#N/A	transcription activator acu-15	#N/A	#N/A	#N/A	#N/A	IPR001138 Zn(2)-C6 fungal-type DNA-binding domain DOMAIN	Mycgr3G28261
ZtritIPO323_04t03643	12:222432-223896	17.2099	18.2906	52.8196	63.5567	1.61784	1.79694	#N/A	#N/A	Thioesterase thiol ester dehydrase-isomerase	#N/A	#N/A	#N/A	#N/A	IPR029069 HotDog domain DOMAIN	Mycgr3G77210
ZtritIPO323_04t04513	13:1097891-1099427	25.46	29.1226	60.9022	101.232	#N/A	1.79745	#N/A	#N/A	major facilitator superfamily transporter like	#N/A	#N/A	#N/A	#N/A	noIPR	Mycgr3G51472
ZtritIPO323_04t08091	3:2648031-2649040	26.5255	24.2435	79.6452	84.3581	1.58621	1.79893	#N/A	#N/A	hypothetical protein MYCGRDRAFT_108774	#N/A	Y	#N/A	#N/A	noIPR	Mycgr3G108774
ZtritIPO323_04t06063	2:1640899-1644039	116.313	54.1094	302.595	188.298	#N/A	1.79906	#N/A	#N/A	hypothetical protein MYCGRDRAFT_90714	#N/A	#N/A	#N/A	#N/A	#N/A	Mycgr3G90714
ZtritIPO323_04t03294	11:869704-870655	167.815	57.7712	356.881	201.447	#N/A	1.80198	-1.53845	#N/A	hypothetical protein MYCGRDRAFT_101592	#N/A	#N/A	#N/A	#N/A	IPR001279 Metallo-beta-lactamase DOMAIN	Mycgr3G101592
ZtritIPO323_04t00079	1:292891-294129	17.1864	14.871	36.9986	51.9046	#N/A	1.80337	#N/A	#N/A	metallo-hydrolase oxidoreductase	#N/A	#N/A	#N/A	#N/A	IPR001279 Metallo-beta-lactamase DOMAIN	Mycgr3G16140
ZtritIPO323_04t05596	2:423719-424702	45.9519	40.9412	166.516	143.052	1.85747	1.80491	#N/A	#N/A	cyclin domain-containing	#N/A	#N/A	#N/A	#N/A	IPR013763 Cyclin-like DOMAIN	Mycgr3G98961
ZtritIPO323_04t01106	1:2903947-2905408	15.2928	19.2661	51.9425	67.3526	1.76406	1.80567	#N/A	#N/A	hypothetical protein MYCGRDRAFT_89415	#N/A	#N/A	#N/A	#N/A	noIPR	Mycgr3G89415
ZtritIPO323_04t00709	1:1917495-1918462	71.7174	87.35	249.346	306.367	1.79775	1.81038	#N/A	#N/A	hypothetical protein MYCGRDRAFT_107028	#N/A	#N/A	#N/A	#N/A	IPR002347 Short-chain dehydrogenase/reductase SDR FAMILY	Mycgr3G107028
ZtritIPO323_04t13456	9:890625-892878	19.1236	18.2961	59.0786	64.2351	1.62728	1.81183	#N/A	#N/A	flavodoxin and radical SAM domain containing	#N/A	#N/A	#N/A	Y	IPR007197 Radical SAM DOMAIN	Mycgr3G11076
ZtritIPO323_04t08756	4:1008889-1011142	13.6168	9.45004	41.6428	33.1989	1.61268	1.81274	#N/A	#N/A	aspartyl-tRNA synthetase	EC:6.1.1	#N/A	#N/A	#N/A	IPR002312 Aspartyl/Asparaginyl-tRNA synthetase, class IIb FAMILY	Mycgr3G109040
ZtritIPO323_04t00115	1:379301-381080	4.19528	4.74131	9.25752	16.6679	#N/A	1.81372	#N/A	#N/A	deoxyribodipyrimidine photo-lyase like	#N/A	#N/A	#N/A	#N/A	IPR002081 Cryptochrome/DNA photolyase class 1 FAMILY	Mycgr3G32474
ZtritIPO323_04t09342	4:2609238-2610570	5.33748	7.66057	17.2208	26.9702	#N/A	1.81584	#N/A	#N/A	hypothetical protein MYCGRDRAFT_92872	#N/A	#N/A	#N/A	#N/A	noIPR	#N/A
ZtritIPO323_04t11348	7:222454-224038	16.4346	14.9983	17.5724	52.9083	#N/A	1.8187	#N/A	1.59019	hypothetical protein MYCGRDRAFT_110059	#N/A	#N/A	#N/A	Y	noIPR	Mycgr3G110059
ZtritIPO323_04t01825	1:4710357-4711507	56.252	52.651	222.821	185.754	1.98591	1.81886	#N/A	#N/A	vesicle-mediated transport Vid24	#N/A	#N/A	#N/A	#N/A	IPR018618 Vacuolar import/degradation protein Vid24 FAMILY	Mycgr3G33390
ZtritIPO323_04t13440	9:860907-861790	6.8706	13.6597	23.4048	48.2173	#N/A	1.81962	#N/A	#N/A	hypothetical protein PV10_00760	#N/A	#N/A	#N/A	#N/A	IPR016162 Aldehyde dehydrogenase N-terminal domain DOMAIN	Mycgr3G48167
ZtritIPO323_04t00926	1:2432301-2434117	17.0174	21.4448	69.8249	75.7204	2.03673	1.82006	#N/A	#N/A	P450 monooxygenase	#N/A	#N/A	#N/A	#N/A	IPR001128 Cytochrome P450 FAMILY	Mycgr3G65881
ZtritIPO323_04t05126	17:346520-346859	30.1881	56.5236	156.409	199.673	#N/A	1.82072	#N/A	#N/A	---NA---	#N/A	#N/A	#N/A	#N/A	#N/A	#N/A
ZtritIPO323_04t08752	4:1002398-1003514	22.7637	9.95427	27.6072	35.1882	#N/A	1.8217	#N/A	#N/A	HAT domain-containing	#N/A	#N/A	#N/A	#N/A	noIPR	#N/A
ZtritIPO323_04t08021	3:2445731-2447191	45.0647	6.07479	6.67534	21.4789	-2.75508	1.82202	-2.89109	1.68601	hypothetical protein MYCGRDRAFT_108734	#N/A	#N/A	#N/A	Y	noIPR	Mycgr3G108734
ZtritIPO323_04t08581	4:517791-518740	91.3042	81.8712	268.144	289.59	1.55425	1.82259	#N/A	#N/A	hypothetical protein TI39_contig263g00015	#N/A	#N/A	#N/A	#N/A	noIPR	Mycgr3G70745
ZtritIPO323_04t10057	5:1682683-1683943	18.4811	11.4325	55.3544	40.4523	1.58264	1.82308	#N/A	#N/A	hypothetical protein TI39_contig311g00023	#N/A	#N/A	#N/A	#N/A	IPR007224 Transcription initiation factor Rrn11 FAMILY	Mycgr3G24547
ZtritIPO323_04t12288	8:33347-34758	15.8201	8.43185	12.9848	29.8658	#N/A	1.82457	#N/A	#N/A	hypothetical protein MYCGRDRAFT_94868	#N/A	#N/A	#N/A	#N/A	IPR004919 Domain of unknown function DUF262 DOMAIN	Mycgr3G94868
ZtritIPO323_04t13543	9:1128138-1129134	37.2989	24.0601	235.187	85.2452	2.6566	1.82498	#N/A	#N/A	carbohydrate esterase family 5	#N/A	Y	Y	#N/A	IPR000675 Cutinase/acetylxylan esterase DOMAIN	Mycgr3G18212
ZtritIPO323_04t00612	1:1721070-1721586	56.8375	56.7608	144.98	201.197	#N/A	1.82564	#N/A	#N/A	glyoxalase family	#N/A	#N/A	#N/A	#N/A	IPR029068 Glyoxalase/Bleomycin resistance protein/Dihydroxybiphenyl dioxygenase DOMAIN	Mycgr3G35216
ZtritIPO323_04t08762	4:1022965-1028134	4.89759	7.26532	5.64433	25.7575	#N/A	1.8259	#N/A	2.19012	rna-directed rna polymerase like	EC:2.7.7.48	#N/A	#N/A	#N/A	noIPR	#N/A
ZtritIPO323_04t07812	3:1946231-1947494	35.0314	22.3971	76.413	79.4382	#N/A	1.82652	#N/A	#N/A	rna 3 -terminal phosphate cyclase like	EC:6.5.1.4	#N/A	#N/A	#N/A	IPR023797 RNA 3'-terminal phosphate cyclase domain DOMAIN	Mycgr3G69926
ZtritIPO323_04t01861	1:4780133-4782443	9.08345	11.2624	50.3537	39.9751	2.47078	1.82759	#N/A	#N/A	voltage gated chloride channel	#N/A	#N/A	#N/A	#N/A	IPR001807 Chloride channel, voltage gated FAMILY	Mycgr3G67144
ZtritIPO323_04t09554	5:385997-387164	4.09639	7.20269	16.5038	25.5995	#N/A	1.82951	#N/A	#N/A	HET domain containing	#N/A	#N/A	#N/A	#N/A	noIPR	Mycgr3G26256
ZtritIPO323_04t11500	7:619175-619532	60.781	45.906	62.4391	163.227	#N/A	1.83012	#N/A	#N/A	hypothetical protein MYCGRDRAFT_105104	#N/A	#N/A	#N/A	#N/A	noIPR	Mycgr3G105104
ZtritIPO323_04t09698	5:766589-767954	17.7274	13.858	56.1733	49.2857	1.6639	1.83045	#N/A	#N/A	hypothetical protein MYCGRDRAFT_71874	#N/A	#N/A	#N/A	#N/A	IPR019448 EEIG1/EHBP1 N-terminal domain DOMAIN	#N/A
ZtritIPO323_04t11756	7:1323816-1325037	6.53639	5.37666	21.3518	19.1314	#N/A	1.83116	#N/A	#N/A	related to hard surface induced 3 (chip3)	#N/A	#N/A	#N/A	#N/A	IPR002656 Acyltransferase 3 DOMAIN	Mycgr3G13559
ZtritIPO323_04t07612	3:1439972-1440971	16.2974	7.20381	20.9384	25.6338	#N/A	1.83122	#N/A	#N/A	hypothetical protein MYCGRDRAFT_108571	#N/A	#N/A	#N/A	#N/A	#N/A	#N/A
ZtritIPO323_04t08068	3:2577219-2578785	15.9917	10.7753	54.5566	38.389	1.77043	1.83297	#N/A	#N/A	histone acetyltransferase type B catalytic subunit	EC:2.3.1.48, EC:2.3.1	#N/A	#N/A	#N/A	IPR017380 Histone acetyltransferase type B, catalytic subunit FAMILY	#N/A
ZtritIPO323_04t08130	3:2740544-2742631	14.2221	41.2868	105.914	147.137	2.89669	1.83341	1.53755	#N/A	glucose-methanol-choline (gmc) oxidoreductase like	#N/A	Y	#N/A	#N/A	IPR012132 Glucose-methanol-choline oxidoreductase FAMILY	Mycgr3G70294
ZtritIPO323_04t13122	8:2249944-2253806	23.4345	19.9648	61.9358	71.1581	#N/A	1.83357	#N/A	#N/A	metallopeptidase like	EC:3.4.24	#N/A	#N/A	#N/A	IPR024079 Metallopeptidase, catalytic domain DOMAIN	Mycgr3G46412
ZtritIPO323_04t00365	1:1063243-1066111	21.004	8.2336	24.4768	29.3734	#N/A	1.83491	#N/A	#N/A	von willebrand domain containing	#N/A	#N/A	#N/A	#N/A	IPR013694 VIT domain DOMAIN	Mycgr3G29785
ZtritIPO323_04t13174	9:144434-146027	9.69932	9.00967	18.8292	32.148	#N/A	1.83518	#N/A	#N/A	FAD NAD(P)-binding domain-containing	#N/A	#N/A	#N/A	#N/A	IPR001613 Flavin amine oxidase FAMILY	Mycgr3G47858
ZtritIPO323_04t02410	10:204335-205663	11.9851	11.6223	51.7168	41.484	2.10939	1.83566	#N/A	#N/A	hypothetical protein TI39_contig4163g00006	#N/A	#N/A	#N/A	#N/A	IPR019433 GPI-Mannosyltransferase II co-activator, Pga1 FAMILY	Mycgr3G30556
ZtritIPO323_04t09620	5:563477-564401	96.0472	95.4496	247.098	340.882	#N/A	1.83646	#N/A	#N/A	enoyl- hydratase	#N/A	#N/A	#N/A	#N/A	IPR001753 Crotonase superfamily FAMILY	Mycgr3G16357
ZtritIPO323_04t10055	5:1669227-1670106	192.896	48.5466	337.804	173.719	#N/A	1.83932	-1.99038	#N/A	gamma-carboxymuconolactone decarboxylase like	EC:1.11.1.15	#N/A	#N/A	#N/A	noIPR	Mycgr3G59219
ZtritIPO323_04t09252	4:2386341-2387569	34.7252	36.9955	122.403	132.411	1.81758	1.8396	#N/A	#N/A	Short-chain dehydrogenase reductase SDR	#N/A	#N/A	#N/A	#N/A	noIPR	Mycgr3G100038
ZtritIPO323_04t12930	8:1681802-1683052	171.603	101.868	436.538	364.648	#N/A	1.8398	#N/A	#N/A	acid phosphatase like	EC:3.1	#N/A	#N/A	#N/A	IPR032075 Phosphoinositide phospholipase C, Ca2+-dependent FAMILY	Mycgr3G45762
ZtritIPO323_04t12783	8:1335531-1336784	39.1941	35.3696	155.709	126.629	1.99014	1.84003	#N/A	#N/A	hypothetical protein MYCGRDRAFT_74868	#N/A	#N/A	#N/A	Y	noIPR	Mycgr3G74868
ZtritIPO323_04t06344	2:2378825-2380424	6.27476	5.72059	17.7983	20.5048	#N/A	1.84173	#N/A	#N/A	WD40 repeat	#N/A	#N/A	#N/A	#N/A	IPR001680 WD40 repeat REPEAT	Mycgr3G90916
ZtritIPO323_04t09202	4:2244603-2246272	74.3647	44.5615	192.676	159.766	#N/A	1.84209	#N/A	#N/A	sac3 ganp domain	#N/A	#N/A	#N/A	#N/A	IPR005062 SAC3/GANP/THP3 FAMILY	Mycgr3G109254
ZtritIPO323_04t09401	4:2769913-2770798	7.12378	27.3214	36.4322	98.0163	#N/A	1.84299	#N/A	#N/A	hypothetical protein TI39_contig444g00007	#N/A	#N/A	#N/A	#N/A	#N/A	#N/A
ZtritIPO323_04t01031	1:2673652-2675617	64.9173	23.4716	72.2193	84.2867	#N/A	1.84439	#N/A	#N/A	---NA---	#N/A	#N/A	#N/A	#N/A	noIPR	#N/A
ZtritIPO323_04t04455	13:888821-890573	4.92843	8.39032	9.82372	30.1429	#N/A	1.84502	#N/A	1.61748	hypothetical protein MYCGRDRAFT_97486	#N/A	#N/A	#N/A	#N/A	IPR002347 Short-chain dehydrogenase/reductase SDR FAMILY	Mycgr3G97486
ZtritIPO323_04t10482	6:145082-146286	4.81181	11.7948	12.5715	42.4029	#N/A	1.84601	#N/A	1.75401	hypothetical protein MYCGRDRAFT_93625	#N/A	#N/A	#N/A	Y	noIPR	Mycgr3G93625
ZtritIPO323_04t06194	2:2044162-2046004	25.1853	16.6688	45.3338	60.0453	#N/A	1.8489	#N/A	#N/A	NDT80 like DNA-binding family	#N/A	#N/A	#N/A	#N/A	IPR024061 NDT80 DNA-binding domain DOMAIN	Mycgr3G84654
ZtritIPO323_04t11713	7:1190328-1192093	403.636	120.098	521.337	432.891	#N/A	1.84979	-1.74885	#N/A	flavin-binding monooxygenase like	EC:1.14.13.8, EC:1.14.13	#N/A	#N/A	#N/A	noIPR	Mycgr3G100764
ZtritIPO323_04t10784	6:1131957-1133271	18.1633	23.2093	72.847	83.7058	2.00385	1.85062	#N/A	#N/A	hypothetical protein MYCGRDRAFT_93835	#N/A	#N/A	#N/A	#N/A	IPR010730 Heterokaryon incompatibility DOMAIN	Mycgr3G93835
ZtritIPO323_04t06334	2:2355984-2356970	56.1057	40.8349	132.368	147.567	#N/A	1.8535	#N/A	#N/A	phosphoglycerate mutase family	#N/A	#N/A	#N/A	#N/A	IPR013078 Histidine phosphatase superfamily, clade-1 FAMILY	Mycgr3G99195
ZtritIPO323_04t03758	12:552642-553830	18.7992	16.1049	63.675	58.2277	1.76006	1.85421	#N/A	#N/A	hypothetical protein MYCGRDRAFT_111450	#N/A	#N/A	#N/A	#N/A	IPR001708 Membrane insertase OXA1/ALB3/YidC FAMILY	Mycgr3G111450
ZtritIPO323_04t08615	4:619205-621275	2.28233	4.02162	4.18118	14.5624	#N/A	1.8564	#N/A	1.80026	hypothetical protein MYCGRDRAFT_40143	#N/A	#N/A	#N/A	#N/A	IPR008812 GTP-binding nuclear protein Ran-related FAMILY	Mycgr3G40143
ZtritIPO323_04t09958	5:1452885-1454190	4.66495	6.54237	16.5	23.6932	#N/A	1.85659	#N/A	#N/A	FMN-dependent alpha-hydroxy acid dehydrogenase	#N/A	#N/A	#N/A	#N/A	IPR013785 Aldolase-type TIM barrel DOMAIN	Mycgr3G100239
ZtritIPO323_04t11105	6:2070605-2071523	2.87023	10.2508	19.4323	37.1507	#N/A	1.85765	#N/A	#N/A	hypothetical protein MYCGRDRAFT_44136	#N/A	#N/A	#N/A	#N/A	#N/A	Mycgr3G44136
ZtritIPO323_04t10570	6:390554-392435	12.6953	28.0374	77.1859	101.777	2.60404	1.85999	#N/A	#N/A	hypothetical protein MYCGRDRAFT_72796	#N/A	#N/A	#N/A	#N/A	#N/A	Mycgr3G72796
ZtritIPO323_04t11123	6:2151206-2153692	4.78454	4.30066	25.7649	15.6253	2.42895	1.86125	#N/A	#N/A	OPT superfamily oligopeptide transporter	#N/A	#N/A	#N/A	#N/A	IPR004813 Oligopeptide transporter, OPT superfamily FAMILY	Mycgr3G44273
ZtritIPO323_04t07133	3:38454-39794	8.71648	5.29017	9.4576	19.2218	#N/A	1.86136	#N/A	#N/A	hypothetical protein TI39_contig4555g00004	#N/A	#N/A	#N/A	#N/A	noIPR	#N/A
ZtritIPO323_04t05611	2:474016-474605	8.71072	20.7421	6.74969	75.3916	#N/A	1.86184	#N/A	3.48151	hypothetical protein MYCGRDRAFT_19171, partial	#N/A	#N/A	#N/A	#N/A	IPR006913 Glutathione-dependent formaldehyde-activating enzyme/centromere protein V DOMAIN	Mycgr3G19171
ZtritIPO323_04t06185	2:2024312-2025789	9.71296	19.9484	20.75	72.5434	#N/A	1.86257	#N/A	1.80574	sesquiterpene cyclase	#N/A	#N/A	#N/A	#N/A	IPR008949 Isoprenoid synthase domain DOMAIN	#N/A
ZtritIPO323_04t03428	11:1226401-1228309	9.6962	15.715	25.7242	57.1631	#N/A	1.86295	#N/A	#N/A	glycoside hydrolase family 32	#N/A	#N/A	#N/A	#N/A	IPR001362 Glycoside hydrolase, family 32 FAMILY	Mycgr3G50133
ZtritIPO323_04t01332	1:3476331-3477527	53.0445	33.5511	123.643	122.197	#N/A	1.86478	#N/A	#N/A	rhomboid family	EC:3.4.21	#N/A	#N/A	#N/A	noIPR	Mycgr3G98591
ZtritIPO323_04t12577	8:904168-906963	8.13067	8.50544	25.2543	30.9979	1.63508	1.86572	#N/A	#N/A	hypothetical protein TI39_contig4129g00017	#N/A	#N/A	#N/A	#N/A	IPR001138 Zn(2)-C6 fungal-type DNA-binding domain DOMAIN	Mycgr3G105403
ZtritIPO323_04t09674	5:707447-709971	20.8974	26.7885	100.589	97.8913	2.26707	1.86957	#N/A	#N/A	chromatin assembly factor 1 subunit B	#N/A	#N/A	#N/A	#N/A	IPR001680 WD40 repeat REPEAT	Mycgr3G71863
ZtritIPO323_04t07574	3:1345918-1347634	7.1091	3.93083	18.8272	14.3697	#N/A	1.87013	#N/A	#N/A	mfs transporter like	#N/A	#N/A	#N/A	#N/A	noIPR	Mycgr3G85139
ZtritIPO323_04t04498	13:1025349-1025959	66.2803	63.8177	155.382	233.668	#N/A	1.87243	#N/A	#N/A	hypothetical protein MYCGRDRAFT_30783, partial	#N/A	#N/A	#N/A	#N/A	IPR014710 RmlC-like jelly roll fold DOMAIN	Mycgr3G30783
ZtritIPO323_04t12910	8:1637000-1638374	42.3386	9.96812	67.7141	36.4999	#N/A	1.8725	-2.08658	#N/A	hypothetical protein TI39_contig321g00026	#N/A	#N/A	#N/A	Y	noIPR	Mycgr3G61874
ZtritIPO323_04t01481	1:3859853-3860702	109.825	78.2987	265.613	286.976	#N/A	1.87387	#N/A	#N/A	hypothetical protein MYCGRDRAFT_107417	#N/A	#N/A	#N/A	#N/A	noIPR	Mycgr3G107417
ZtritIPO323_04t03893	12:935683-937528	12.6076	8.70585	42.3898	31.9232	1.74942	1.87455	#N/A	#N/A	bifunctional partial	EC:6.3.2.17	#N/A	#N/A	#N/A	IPR013221 Mur ligase, central DOMAIN	#N/A
ZtritIPO323_04t07189	3:188388-189822	8.47422	8.23665	19.063	30.2179	#N/A	1.87527	#N/A	#N/A	hypothetical protein TI39_contig4189g00006	#N/A	#N/A	#N/A	#N/A	IPR011989 Armadillo-like helical DOMAIN	#N/A
ZtritIPO323_04t09788	5:1038418-1039560	30.8977	32.1526	76.082	118.099	#N/A	1.87699	#N/A	#N/A	poly-binding 4	#N/A	#N/A	#N/A	#N/A	IPR004087 K Homology domain DOMAIN	Mycgr3G109444
ZtritIPO323_04t07514	3:1208992-1209838	32.7452	31.5272	96.8392	115.885	1.56431	1.87803	#N/A	#N/A	hypothetical protein MYCGRDRAFT_108530	#N/A	#N/A	#N/A	#N/A	#N/A	Mycgr3G108530
ZtritIPO323_04t08084	3:2629395-2630412	27.8484	19.8827	119.706	73.1604	2.10384	1.87955	#N/A	#N/A	MMR_HSR1-domain-containing partial	#N/A	#N/A	#N/A	#N/A	IPR006073 GTP binding domain DOMAIN	Mycgr3G108770
ZtritIPO323_04t08648	4:716558-718682	14.3257	28.3411	59.904	104.289	2.06405	1.87963	#N/A	#N/A	proton myo-inositol cotransporter	#N/A	#N/A	#N/A	#N/A	IPR003663 Sugar/inositol transporter FAMILY	Mycgr3G41032
ZtritIPO323_04t10956	6:1589917-1591831	1051.27	276.471	817.991	1017.69	#N/A	1.8801	-1.92693	#N/A	P450 monooxygenase	#N/A	#N/A	#N/A	#N/A	IPR001128 Cytochrome P450 FAMILY	Mycgr3G73230
ZtritIPO323_04t05879	2:1183044-1184147	46.8608	13.3492	46.0953	49.2153	#N/A	1.88235	-1.81162	#N/A	hypothetical protein AC578_2422	#N/A	#N/A	#N/A	#N/A	#N/A	#N/A
ZtritIPO323_04t04401	13:761829-762711	11.6155	18.0874	46.8901	66.7145	2.01323	1.88302	#N/A	#N/A	hypothetical protein L228DRAFT_244896	#N/A	#N/A	#N/A	#N/A	#N/A	#N/A
ZtritIPO323_04t01369	1:3556690-3557398	32.1321	61.0944	283.935	225.5	3.14347	1.88401	#N/A	#N/A	mismatched base pair and cruciform DNA recognition	#N/A	#N/A	#N/A	#N/A	IPR008462 CsbD-like FAMILY	Mycgr3G53447
ZtritIPO323_04t01935	1:4977455-4979598	55.5747	65.6129	392.455	242.184	2.82003	1.88405	#N/A	#N/A	Ppn1p-related partial	EC:3.6.1	#N/A	#N/A	#N/A	noIPR	Mycgr3G54172
ZtritIPO323_04t06153	2:1932033-1933903	120.175	36.7022	155.645	135.73	#N/A	1.88679	-1.71119	#N/A	ferric reductase like transmembrane component like	#N/A	#N/A	#N/A	Y	noIPR	Mycgr3G90780
ZtritIPO323_04t01154	1:3019857-3022003	14.2235	18.6793	55.3379	69.1294	1.95999	1.88785	#N/A	#N/A	MFS phosphate transporter like	#N/A	#N/A	#N/A	#N/A	noIPR	Mycgr3G33628
ZtritIPO323_04t10883	6:1396528-1397976	19.1866	12.9753	39.5971	48.0696	#N/A	1.88936	#N/A	#N/A	gamma-glutamyl phosphate reductase	EC:1.2.1.41	#N/A	#N/A	#N/A	IPR012134 Glutamate-5-semialdehyde dehydrogenase FAMILY	Mycgr3G60015
ZtritIPO323_04t08333	3:3222412-3224845	31.817	18.997	34.5262	70.4071	#N/A	1.88995	#N/A	#N/A	ankyrin repeat	#N/A	#N/A	#N/A	#N/A	IPR002110 Ankyrin repeat REPEAT	Mycgr3G108872
ZtritIPO323_04t02539	10:516103-516880	21.8097	13.364	59.7543	49.6018	#N/A	1.89204	#N/A	#N/A	hypothetical protein MYCGRDRAFT_105892, partial	#N/A	#N/A	#N/A	#N/A	#N/A	Mycgr3G105892
ZtritIPO323_04t10089	5:1825156-1827078	47.6978	35.6277	75.0923	132.542	#N/A	1.89538	#N/A	#N/A	nuclear localization 4	#N/A	#N/A	#N/A	#N/A	IPR007716 NPL4, zinc-binding putative DOMAIN	Mycgr3G109593
ZtritIPO323_04t01627	1:4222959-4225412	3.90151	4.71402	26.0709	17.5388	2.74034	1.89552	#N/A	#N/A	Exo-beta-1,3- partial	#N/A	Y	#N/A	#N/A	IPR012334 Pectin lyase fold DOMAIN	#N/A
ZtritIPO323_04t13074	8:2077218-2078086	8.51134	16.2277	57.059	60.3894	2.745	1.89583	#N/A	#N/A	hypothetical protein MYCGRDRAFT_45946, partial	#N/A	#N/A	#N/A	#N/A	#N/A	Mycgr3G45946
ZtritIPO323_04t03715	12:393693-395022	13.9168	10.4382	74.8337	38.8477	2.42686	1.89596	#N/A	#N/A	mitochondrial 2-oxodicarboxylate carrier	#N/A	#N/A	#N/A	#N/A	noIPR	#N/A
ZtritIPO323_04t02721	10:944084-945665	18.3182	14.4757	39.162	53.9623	#N/A	1.89832	#N/A	#N/A	transcription factor tos4 like	#N/A	#N/A	#N/A	#N/A	noIPR	Mycgr3G105978
ZtritIPO323_04t05039	17:86365-89217	5.91722	8.79167	28.4182	32.7774	2.26383	1.89849	#N/A	#N/A	hypothetical protein MYCGRDRAFT_97780	EC:3.4	#N/A	#N/A	#N/A	noIPR	Mycgr3G97780
ZtritIPO323_04t00026	1:156868-157951	42.7555	45.9307	141.619	171.363	1.72783	1.89952	#N/A	#N/A	NUDIX family hydrolase	#N/A	#N/A	#N/A	#N/A	IPR015797 NUDIX hydrolase domain-like DOMAIN	Mycgr3G26212
ZtritIPO323_04t09701	5:777107-778366	2006.92	3107.48	7761.9	11597.7	1.95142	1.90002	#N/A	#N/A	family A G -coupled receptor	#N/A	#N/A	#N/A	Y	IPR001425 Archaeal/bacterial/fungal rhodopsins FAMILY	Mycgr3G104409
ZtritIPO323_04t08370	3:3313303-3315585	4.5641	37.8989	66.7833	141.687	3.87108	1.90248	3.05375	#N/A	MFS monosaccharide transporter	#N/A	#N/A	#N/A	#N/A	IPR003663 Sugar/inositol transporter FAMILY	Mycgr3G70513
ZtritIPO323_04t06805	2:3658103-3659290	26.0502	18.8767	94.0609	70.6311	1.8523	1.90369	#N/A	#N/A	mitochondrial N(5)-glutamine methyltransferase mtq1	#N/A	#N/A	#N/A	#N/A	IPR029063 S-adenosyl-L-methionine-dependent methyltransferase DOMAIN	Mycgr3G25102
ZtritIPO323_04t10905	6:1451580-1452087	34.9214	30.5071	201.262	114.156	2.52689	1.90378	#N/A	#N/A	hypothetical protein MYCGRDRAFT_104874	#N/A	#N/A	#N/A	#N/A	#N/A	Mycgr3G104874
ZtritIPO323_04t00576	1:1634238-1635150	19.5545	19.5055	86.871	73.1937	2.15138	1.90784	#N/A	#N/A	hypothetical protein TI39_contig279g00035	#N/A	#N/A	#N/A	#N/A	IPR003732 D-aminoacyl-tRNA deacylase DTD FAMILY	Mycgr3G19099
ZtritIPO323_04t09747	5:868706-870572	24.9382	17.706	115.706	66.4641	2.21403	1.90834	#N/A	#N/A	hypothetical protein FE78DRAFT_94518	#N/A	#N/A	#N/A	Y	noIPR	#N/A
ZtritIPO323_04t07718	3:1696191-1697938	93.4276	40.6268	226.854	152.505	#N/A	1.90836	#N/A	#N/A	hypothetical protein MYCGRDRAFT_69821	#N/A	#N/A	#N/A	#N/A	noIPR	Mycgr3G69821
ZtritIPO323_04t10778	6:1120349-1121285	17.908	23.8218	133.385	89.5504	2.89692	1.91042	#N/A	#N/A	3-hydroxyacyl- dehydrogenase like	EC:1.1.1.35	#N/A	#N/A	#N/A	IPR016040 NAD(P)-binding domain DOMAIN	Mycgr3G93831
ZtritIPO323_04t11801	7:1439924-1442087	797.638	592.143	2291.83	2228.1	1.52269	1.9118	#N/A	#N/A	alcohol oxidase	#N/A	#N/A	#N/A	#N/A	IPR012132 Glucose-methanol-choline oxidoreductase FAMILY	Mycgr3G100791
ZtritIPO323_04t07820	3:1962579-1963661	52.2505	78.0599	307.419	294.061	2.55669	1.91346	#N/A	#N/A	NAD(P)H-dependent D-xylose reductase like	#N/A	#N/A	#N/A	#N/A	IPR020471 Aldo/keto reductase FAMILY	Mycgr3G56833
ZtritIPO323_04t09042	4:1830527-1833217	54.5954	33.7533	50.2971	127.211	#N/A	1.91412	#N/A	#N/A	glycoside hydrolase family 3	#N/A	Y	#N/A	#N/A	IPR026891 Fibronectin type III-like domain DOMAIN	Mycgr3G71284
ZtritIPO323_04t08594	4:571130-572150	12.5728	9.69752	21.7796	36.5669	#N/A	1.91485	#N/A	#N/A	dna repair exonuclease rad1	#N/A	#N/A	#N/A	#N/A	IPR003021 Rad1/Rec1/Rad17 FAMILY	Mycgr3G57651
ZtritIPO323_04t00059	1:249433-250924	174.246	139.665	397.092	527.014	#N/A	1.91587	#N/A	#N/A	proline oxidase like	EC:1.5.99.8	#N/A	#N/A	#N/A	IPR002872 Proline dehydrogenase domain DOMAIN	Mycgr3G14095
ZtritIPO323_04t07292	3:473825-474794	35.5763	38.2072	59.5377	144.293	#N/A	1.91708	#N/A	#N/A	family pyridoxal phosphate enzyme like	#N/A	#N/A	#N/A	#N/A	IPR011078 Uncharacterised protein family UPF0001 FAMILY	Mycgr3G38039
ZtritIPO323_04t09225	4:2314243-2314853	455.692	285.921	784.572	1079.83	#N/A	1.91711	#N/A	#N/A	hypothetical protein MYCGRDRAFT_71496	#N/A	#N/A	#N/A	#N/A	noIPR	Mycgr3G71496
ZtritIPO323_04t03779	12:590904-591679	2878.31	170.598	490.868	644.84	-2.55182	1.91834	-4.07655	#N/A	chrd superfamily partial	#N/A	Y	#N/A	#N/A	IPR010895 CHRD DOMAIN	Mycgr3G106335
ZtritIPO323_04t07859	3:2050862-2054018	30.241	56.8982	186.557	215.111	2.62504	1.91863	#N/A	#N/A	hypothetical protein TI39_contig278g00072	#N/A	#N/A	#N/A	#N/A	IPR001807 Chloride channel, voltage gated FAMILY	Mycgr3G85253
ZtritIPO323_04t10670	6:838910-841032	7.90723	6.24892	17.3539	23.625	#N/A	1.91864	#N/A	#N/A	---NA---	#N/A	#N/A	#N/A	#N/A	noIPR	#N/A
ZtritIPO323_04t02285	1:5840807-5842592	23.5653	21.6885	88.0988	82.1283	1.90246	1.92095	#N/A	#N/A	patatin-like serine hydrolase like	EC:3.1.1, EC:3.1.1.1, EC:3.1.1.3	#N/A	#N/A	#N/A	IPR021771 Triacylglycerol lipase FAMILY	Mycgr3G107785
ZtritIPO323_04t01048	1:2721412-2723374	23.2611	16.1019	82.0672	61.0165	1.81889	1.92196	#N/A	#N/A	DNA-directed polymerase kappa like	#N/A	#N/A	#N/A	#N/A	noIPR	Mycgr3G107195
ZtritIPO323_04t04309	13:552752-554100	15.3119	7.40953	19.9911	28.2003	#N/A	1.92826	#N/A	#N/A	ethanolaminephosphotransferase like	#N/A	#N/A	#N/A	Y	IPR014472 Choline/ethanolamine phosphotransferase FAMILY	Mycgr3G111641
ZtritIPO323_04t10370	5:2585150-2589975	11.7858	7.75812	26.8158	29.5284	#N/A	1.92832	#N/A	#N/A	hypothetical protein MYCGRDRAFT_93550	#N/A	#N/A	#N/A	#N/A	IPR012933 HicA mRNA interferase family FAMILY	Mycgr3G93550
ZtritIPO323_04t13344	9:642302-644553	6.12825	8.46298	12.0546	32.2184	#N/A	1.92865	#N/A	#N/A	hypothetical protein TI39_contig618g00004	#N/A	#N/A	#N/A	#N/A	IPR006630 RNA-binding protein Lupus La DOMAIN	Mycgr3G105685
ZtritIPO323_04t05738	2:794805-795318	62.2244	44.1665	817.071	168.308	3.71491	1.93008	#N/A	-2.27935	hypothetical protein MYCGRDRAFT_107904	#N/A	Y	#N/A	#N/A	IPR029226 Ecp2 effector protein DOMAIN	Mycgr3G107904
ZtritIPO323_04t03494	11:1398750-1399940	1.53198	6.9181	5.70565	26.3743	#N/A	1.93069	#N/A	2.20867	glycosyl hydrolase family 88 like	#N/A	#N/A	#N/A	#N/A	IPR010905 Glycosyl hydrolase, family 88 FAMILY	Mycgr3G50077
ZtritIPO323_04t00376	1:1094208-1095174	11.4282	7.58654	33.4468	28.939	#N/A	1.9315	#N/A	#N/A	plasmid p 4b orf-3 family	#N/A	#N/A	#N/A	#N/A	IPR012912 Plasmid pRiA4b, Orf3 FAMILY	Mycgr3G29456
ZtritIPO323_04t09664	5:678089-680144	38.2941	32.6968	79.5198	124.741	#N/A	1.93171	#N/A	#N/A	high-affinity amino acid transporter	#N/A	#N/A	#N/A	Y	IPR004841 Amino acid permease/ SLC12A domain DOMAIN	Mycgr3G71853
ZtritIPO323_04t08430	3:3462242-3462890	43.0619	43.0072	93.1153	164.21	#N/A	1.93289	#N/A	#N/A	hypothetical protein MYCGRDRAFT_39363, partial	#N/A	#N/A	#N/A	#N/A	noIPR	Mycgr3G39363
ZtritIPO323_04t07448	3:993506-995655	7.59512	3.46341	15.9525	13.2543	#N/A	1.93619	#N/A	#N/A	HCO3- transporter family	#N/A	#N/A	#N/A	Y	IPR011531 Bicarbonate transporter, C-terminal DOMAIN	Mycgr3G39012
ZtritIPO323_04t11687	7:1138379-1139625	20.3587	26.8294	49.9028	103.099	#N/A	1.94215	#N/A	#N/A	hypothetical protein TI39_contig1021g00018	#N/A	#N/A	#N/A	#N/A	#N/A	Mycgr3G44531
ZtritIPO323_04t09878	5:1255738-1258045	55.9461	57.5447	166.458	221.923	1.57305	1.9473	#N/A	#N/A	ccch zinc finger and smr domain containing	#N/A	#N/A	#N/A	#N/A	IPR000571 Zinc finger, CCCH-type DOMAIN	Mycgr3G58978
ZtritIPO323_04t05893	2:1217357-1217917	49.9884	43.6368	149.026	168.39	1.5759	1.94819	#N/A	#N/A	hypothetical protein MYCGRDRAFT_107967	#N/A	#N/A	#N/A	#N/A	noIPR	Mycgr3G107967
ZtritIPO323_04t00629	1:1761256-1762537	17.676	21.3916	58.3032	82.6323	1.72178	1.94966	#N/A	#N/A	alpha beta-hydrolase	#N/A	#N/A	#N/A	#N/A	IPR029058 Alpha/Beta hydrolase fold DOMAIN	Mycgr3G65536
ZtritIPO323_04t13800	9:1919904-1921237	2.38361	187.623	30.9171	724.795	3.69719	1.94974	6.29855	4.5511	GPR1 FUN34 -class plasma membrane	#N/A	#N/A	#N/A	Y	IPR000791 Acetate transporter GPR1/FUN34/SatP family FAMILY	Mycgr3G47776
ZtritIPO323_04t09810	5:1103561-1104878	29.3466	25.6735	136.174	99.23	2.21418	1.9505	#N/A	#N/A	hypothetical protein TI39_contig329g00029	#N/A	#N/A	#N/A	#N/A	noIPR	Mycgr3G109455
ZtritIPO323_04t12662	8:1087346-1088522	90.1489	53.1145	338.011	205.364	1.90669	1.95101	#N/A	#N/A	PIG-P-domain-containing partial	#N/A	#N/A	#N/A	#N/A	IPR013717 PIG-P DOMAIN	Mycgr3G19397
ZtritIPO323_04t02745	10:998634-1000018	1.70557	10.1277	45.152	39.161	4.72647	1.95112	#N/A	#N/A	Aldo keto reductase	#N/A	#N/A	#N/A	#N/A	IPR023210 NADP-dependent oxidoreductase domain DOMAIN	Mycgr3G87831
ZtritIPO323_04t00432	1:1265888-1266466	144.508	82.6747	339.747	319.713	#N/A	1.95126	#N/A	#N/A	hypothetical protein MYCGRDRAFT_88895	#N/A	#N/A	#N/A	#N/A	#N/A	Mycgr3G88895
ZtritIPO323_04t11170	6:2338653-2339675	15.8992	15.5214	28.426	60.1311	#N/A	1.95385	#N/A	#N/A	RNA recognition domain-containing	#N/A	#N/A	#N/A	#N/A	IPR000504 RNA recognition motif domain DOMAIN	Mycgr3G73484
ZtritIPO323_04t00942	1:2478845-2480041	17.4286	11.4001	45.3454	44.1712	#N/A	1.95406	#N/A	#N/A	hypothetical protein TI39_contig633g00006	#N/A	#N/A	#N/A	#N/A	IPR032675 Leucine-rich repeat domain, L domain-like DOMAIN	#N/A
ZtritIPO323_04t07478	3:1128205-1128902	42.2007	41.3737	95.9005	160.361	#N/A	1.95454	#N/A	#N/A	charged multivesicular body 5	#N/A	#N/A	#N/A	#N/A	noIPR	Mycgr3G91535
ZtritIPO323_04t09506	5:269110-270074	18.8779	17.3866	30.7821	67.4569	#N/A	1.95599	#N/A	#N/A	atp-dependent rrna helicase rrp3	#N/A	#N/A	#N/A	Y	noIPR	#N/A
ZtritIPO323_04t07479	3:1129403-1131543	22.3271	14.4147	26.0151	56.0642	#N/A	1.95954	#N/A	#N/A	hypothetical protein TI39_contig361g00009	#N/A	#N/A	#N/A	#N/A	noIPR	Mycgr3G103647
ZtritIPO323_04t10017	5:1571088-1572435	21.5023	14.6333	63.2714	56.917	1.55706	1.9596	#N/A	#N/A	Sec20 domain	#N/A	#N/A	#N/A	#N/A	noIPR	Mycgr3G109553
ZtritIPO323_04t05902	2:1229987-1231076	23.9455	55.3584	154.519	215.33	2.68996	1.95967	#N/A	#N/A	2-nitropropane dioxygenase	EC:1.13.12.16, EC:1.13.12	#N/A	#N/A	#N/A	IPR004136 Nitronate monooxygenase DOMAIN	Mycgr3G68107
ZtritIPO323_04t09127	4:2085666-2086155	24.6873	27.4371	155.132	106.899	2.65165	1.96205	#N/A	#N/A	---NA---	#N/A	#N/A	#N/A	#N/A	#N/A	#N/A
ZtritIPO323_04t05726	2:763134-764072	14.3718	22.3126	64.681	87.0365	2.1701	1.96376	#N/A	#N/A	short-chain dehydrogenase like	#N/A	#N/A	#N/A	#N/A	IPR002347 Short-chain dehydrogenase/reductase SDR FAMILY	Mycgr3G37599
ZtritIPO323_04t02646	10:753524-755125	73.0266	53.1429	201.233	207.731	#N/A	1.96677	#N/A	#N/A	glycosyltransferase family 71	#N/A	#N/A	#N/A	#N/A	IPR029044 Nucleotide-diphospho-sugar transferases DOMAIN	Mycgr3G49251
ZtritIPO323_04t11812	7:1483412-1484986	23.7095	94.9214	313.068	371.616	3.72294	1.96901	2.00127	#N/A	hypothetical protein MYCGRDRAFT_74143	#N/A	#N/A	#N/A	Y	noIPR	Mycgr3G74143
ZtritIPO323_04t09956	5:1448018-1449415	29.9601	17.3033	36.7218	67.8453	#N/A	1.9712	#N/A	#N/A	queuine tRNA-ribosyltransferase	EC:2.4.2.29	#N/A	#N/A	#N/A	IPR002616 tRNA-guanine(15) transglycosylase-like FAMILY	Mycgr3G72208
ZtritIPO323_04t13441	9:861917-863356	20.5816	32.0923	105.686	125.92	2.36036	1.9722	#N/A	#N/A	acyl- dehydrogenase	EC:1.3.99.3	#N/A	#N/A	#N/A	IPR013786 Acyl-CoA dehydrogenase/oxidase, N-terminal DOMAIN	Mycgr3G75494
ZtritIPO323_04t05217	18:131253-133103	19.2313	7.13268	32.8225	28.014	#N/A	1.97363	#N/A	#N/A	hypothetical protein MYCGRDRAFT_97866	#N/A	#N/A	#N/A	#N/A	noIPR	#N/A
ZtritIPO323_04t06694	2:3341121-3342408	46.4659	63.0562	148.258	247.786	1.67387	1.97438	#N/A	#N/A	Six-bladed beta- partial	#N/A	#N/A	#N/A	#N/A	IPR011042 Six-bladed beta-propeller, TolB-like DOMAIN	Mycgr3G69055
ZtritIPO323_04t13011	8:1926060-1927665	9.66804	12.1044	48.422	47.5888	2.32437	1.97509	#N/A	#N/A	Carboxypeptidase 2	EC:3.4.17	Y	#N/A	#N/A	IPR000834 Peptidase M14, carboxypeptidase A DOMAIN	Mycgr3G46025
ZtritIPO323_04t10611	6:557078-558870	34.0741	74.5192	293.689	294.008	3.10754	1.98017	#N/A	#N/A	mfs transporter like	#N/A	#N/A	#N/A	#N/A	noIPR	Mycgr3G72843
ZtritIPO323_04t06524	2:2838347-2840065	43.7254	43.1689	108.209	170.59	#N/A	1.98247	#N/A	#N/A	ARM repeat-containing	#N/A	#N/A	#N/A	#N/A	noIPR	Mycgr3G68879
ZtritIPO323_04t00768	1:2051849-2052504	148.311	98.713	389.742	390.435	#N/A	1.98377	#N/A	#N/A	hypothetical protein MYCGRDRAFT_33778	#N/A	#N/A	#N/A	#N/A	IPR019372 Lipoma HMGIC fusion partner-like protein FAMILY	Mycgr3G33778
ZtritIPO323_04t09416	4:2801425-2802175	18.1567	15.7347	24.1506	62.2782	#N/A	1.98477	#N/A	#N/A	hypothetical protein MYCGRDRAFT_92914	#N/A	#N/A	#N/A	#N/A	#N/A	Mycgr3G92914
ZtritIPO323_04t05326	19:40962-42361	25.5065	12.8542	27.3718	50.9287	#N/A	1.98624	#N/A	#N/A	L-aminoadipate-semialdehyde dehydrogenase	#N/A	#N/A	#N/A	#N/A	#N/A	Mycgr3G111784
ZtritIPO323_04t11052	6:1886165-1888396	15.5443	18.5585	63.7265	73.7648	2.03551	1.99085	#N/A	#N/A	Peptidase ubiquitin fold modifier-specific peptidase 1 2	#N/A	#N/A	#N/A	#N/A	noIPR	#N/A
ZtritIPO323_04t01611	1:4186226-4187845	62.5525	32.6985	150.269	130.023	#N/A	1.99146	#N/A	#N/A	ubiquitin-conjugating enzyme like	#N/A	#N/A	#N/A	#N/A	noIPR	#N/A
ZtritIPO323_04t04443	13:863555-864421	72.7466	138.381	314.221	550.848	2.11083	1.99301	#N/A	#N/A	short-chain dehydrogenase reductase family	#N/A	#N/A	#N/A	#N/A	IPR002347 Short-chain dehydrogenase/reductase SDR FAMILY	Mycgr3G97474
ZtritIPO323_04t10564	6:376100-377583	6.52518	8.06264	18.9099	32.1053	#N/A	1.99349	#N/A	#N/A	hypothetical protein AC578_3191	#N/A	#N/A	#N/A	Y	noIPR	Mycgr3G100409
ZtritIPO323_04t02820	10:1184795-1187642	15.1986	5.34756	22.4362	21.3058	#N/A	1.99429	-1.50699	#N/A	alpha-1,2- subfamily	#N/A	#N/A	#N/A	Y	noIPR	Mycgr3G48895
ZtritIPO323_04t09117	4:2058151-2058694	32.3656	30.9559	151.339	124.211	2.22525	2.00451	#N/A	#N/A	hypothetical protein MYCGRDRAFT_104256	#N/A	#N/A	#N/A	#N/A	#N/A	Mycgr3G104256
ZtritIPO323_04t12387	8:344304-347514	10.3884	14.4732	39.3966	58.145	1.9231	2.00627	#N/A	#N/A	importin 13 like	#N/A	#N/A	#N/A	#N/A	IPR011989 Armadillo-like helical DOMAIN	Mycgr3G94939
ZtritIPO323_04t10849	6:1314885-1316281	22.7109	91.284	191.907	367.041	3.07895	2.00751	2.00698	#N/A	sarcosine oxidase like	#N/A	#N/A	#N/A	#N/A	IPR006076 FAD dependent oxidoreductase DOMAIN	Mycgr3G43740
ZtritIPO323_04t02267	1:5802036-5803065	9.61793	6.03508	30.4605	24.2989	#N/A	2.00945	#N/A	#N/A	hypothetical protein MYCGRDRAFT_107782	#N/A	#N/A	#N/A	#N/A	#N/A	Mycgr3G107782
ZtritIPO323_04t03600	12:121926-122560	39.9312	43.2121	79.8587	174.061	#N/A	2.01008	#N/A	#N/A	hypothetical protein MYCGRDRAFT_111382	#N/A	Y	Y	#N/A	noIPR	Mycgr3G111382
ZtritIPO323_04t02607	10:667335-668514	24.2205	9.48117	38.2159	38.2475	#N/A	2.01223	#N/A	#N/A	heme-dependent catalase	EC:1.11.1.7, EC:1.11.1.6	#N/A	#N/A	#N/A	IPR011614 Catalase core domain DOMAIN	#N/A
ZtritIPO323_04t08405	3:3395819-3397099	3.85051	10.6175	27.7431	42.8427	2.849	2.0126	#N/A	#N/A	NAD dependent epimerase dehydratase family	#N/A	#N/A	#N/A	#N/A	IPR001509 NAD-dependent epimerase/dehydratase, N-terminal domain DOMAIN	Mycgr3G39401
ZtritIPO323_04t09393	4:2745132-2745819	149.118	51.325	269.001	207.201	#N/A	2.01329	-1.53872	#N/A	hypothetical protein MYCGRDRAFT_92901	#N/A	Y	Y	#N/A	noIPR	Mycgr3G92901
ZtritIPO323_04t03710	12:378916-381174	9.78829	9.93716	33.8813	40.1487	1.79136	2.01445	#N/A	#N/A	DUF1680 domain	#N/A	#N/A	#N/A	#N/A	noIPR	Mycgr3G64097
ZtritIPO323_04t06335	2:2357975-2358941	13.5023	9.9434	51.9172	40.3538	1.94301	2.02089	#N/A	#N/A	hypothetical protein MYCGRDRAFT_68633	#N/A	#N/A	#N/A	#N/A	IPR008685 Centromere protein Mis12 FAMILY	Mycgr3G68633
ZtritIPO323_04t13646	9:1467909-1469783	28.1612	29.6119	71.6115	120.245	#N/A	2.02173	#N/A	#N/A	phosphoglycerate mutase	EC:3.1, EC:3.1.3.41, EC:3.1.3.2	#N/A	#N/A	#N/A	IPR000560 Histidine phosphatase superfamily, clade-2 FAMILY	Mycgr3G110820
ZtritIPO323_04t07313	3:541940-543068	25.4762	26.1596	107.37	106.501	2.07537	2.02545	#N/A	#N/A	hypothetical protein MYCGRDRAFT_37838	#N/A	#N/A	#N/A	#N/A	IPR006913 Glutathione-dependent formaldehyde-activating enzyme/centromere protein V DOMAIN	Mycgr3G37838
ZtritIPO323_04t07824	3:1969676-1970730	90.7185	108.283	277.825	442.384	1.61471	2.03049	#N/A	#N/A	NADH-cytochrome b5 reductase 1 like	#N/A	#N/A	#N/A	#N/A	IPR001834 NADH:cytochrome b5 reductase (CBR) FAMILY	Mycgr3G69942
ZtritIPO323_04t11588	7:882262-883459	20.1925	18.5249	82.9781	75.7251	2.03891	2.03131	#N/A	#N/A	hypothetical protein MYCGRDRAFT_105154, partial	#N/A	#N/A	#N/A	#N/A	IPR009057 Homeodomain-like DOMAIN	Mycgr3G105154
ZtritIPO323_04t02718	10:938914-940909	42.3533	26.4045	154.696	107.982	1.86889	2.03194	#N/A	#N/A	vps52 sac2 family	#N/A	#N/A	#N/A	#N/A	noIPR	Mycgr3G76401
ZtritIPO323_04t11876	7:1623825-1624773	98.242	36.271	166.327	148.334	#N/A	2.03196	#N/A	#N/A	heme-thiolate peroxidase aromatic peroxygenase like	EC:1.11.1.7	#N/A	#N/A	#N/A	IPR000028 Chloroperoxidase DOMAIN	#N/A
ZtritIPO323_04t12940	8:1698184-1699827	32.2138	19.9893	110.017	82.0666	1.77197	2.03757	#N/A	#N/A	glycosyltransferase family 21	#N/A	#N/A	#N/A	Y	IPR025993 Ceramide glucosyltransferase FAMILY	Mycgr3G46348
ZtritIPO323_04t10196	5:2098370-2101080	11.5437	12.5886	55.8974	51.7125	2.27568	2.03839	#N/A	#N/A	glycoside hydrolase family 3	#N/A	Y	#N/A	#N/A	IPR001764 Glycoside hydrolase, family 3, N-terminal DOMAIN	Mycgr3G42323
ZtritIPO323_04t03716	12:395872-397183	31.6053	32.209	129.232	132.345	2.03173	2.03877	#N/A	#N/A	mitochondrial carrier	#N/A	#N/A	#N/A	#N/A	IPR018108 Mitochondrial substrate/solute carrier REPEAT	Mycgr3G88216
ZtritIPO323_04t06603	2:3012861-3014419	6.4269	10.5347	68.5478	43.3556	3.41491	2.04106	#N/A	#N/A	SAF domain-containing	#N/A	#N/A	#N/A	#N/A	IPR013974 SAF domain DOMAIN	#N/A
ZtritIPO323_04t05587	2:404893-406749	4.93403	3.48701	9.00141	14.3722	#N/A	2.04321	#N/A	#N/A	dipeptidyl-peptidase V like	#N/A	#N/A	#N/A	#N/A	IPR001375 Peptidase S9, prolyl oligopeptidase, catalytic domain DOMAIN	Mycgr3G37519
ZtritIPO323_04t02731	10:968573-970386	25.4975	42.2012	143.208	174.023	2.48968	2.04392	#N/A	#N/A	dihydroxyacetone kinase	EC:2.7.1.29	#N/A	#N/A	#N/A	IPR004007 DhaL domain DOMAIN	Mycgr3G76425
ZtritIPO323_04t08550	4:443327-444561	21.0194	19.8105	59.7273	81.7763	1.50667	2.04541	#N/A	#N/A	hypothetical protein MYCGRDRAFT_70695	#N/A	#N/A	#N/A	#N/A	IPR002737 MEMO1 family FAMILY	Mycgr3G70695
ZtritIPO323_04t08431	3:3463386-3463854	97.4328	122.64	342.628	506.72	1.81416	2.04676	#N/A	#N/A	ubiquitin-conjugating enzyme E2	#N/A	#N/A	#N/A	#N/A	noIPR	Mycgr3G92218
ZtritIPO323_04t03229	11:711849-712843	104.319	111.467	458.401	461.451	2.13561	2.04956	#N/A	#N/A	hypothetical protein MYCGRDRAFT_111249	#N/A	#N/A	#N/A	#N/A	IPR023473 AMMECR1 FAMILY	Mycgr3G111249
ZtritIPO323_04t08065	3:2571981-2572725	9.77652	11.8193	39.6055	48.9594	#N/A	2.05044	#N/A	#N/A	hypothetical protein TI39_contig4231g00008	#N/A	#N/A	#N/A	#N/A	#N/A	Mycgr3G91945
ZtritIPO323_04t12699	8:1167571-1168867	6.51464	8.94473	48.7497	37.1074	2.90363	2.0526	#N/A	#N/A	hypothetical protein TI39_contig354g00103	#N/A	#N/A	#N/A	#N/A	IPR015880 Zinc finger, C2H2-like DOMAIN	Mycgr3G46610
ZtritIPO323_04t06659	2:3168081-3168747	23.3233	16.8587	30.4931	69.9546	#N/A	2.05293	#N/A	#N/A	Ca2+-modulated nonselective cation channel polycystin	#N/A	#N/A	#N/A	#N/A	noIPR	#N/A
ZtritIPO323_04t08352	3:3265749-3267528	31.5136	27.4783	82.5551	114.026	#N/A	2.053	#N/A	#N/A	mitochondrial distribution and morphology 34	#N/A	#N/A	#N/A	#N/A	noIPR	Mycgr3G70491
ZtritIPO323_04t03817	12:711637-716692	1.63708	3.87572	11.1136	16.0975	2.76313	2.0543	#N/A	#N/A	ABC transporter	EC:3.6.1, EC:3.6.1.3, EC:3.6.1.15	#N/A	#N/A	Y	IPR003593 AAA+ ATPase domain DOMAIN	Mycgr3G50464
ZtritIPO323_04t02729	10:961836-964851	28.0847	27.5002	65.2254	114.335	#N/A	2.05576	#N/A	#N/A	DCP2-domain-containing partial	#N/A	#N/A	#N/A	#N/A	IPR007722 mRNA decapping protein 2, Box A domain DOMAIN	Mycgr3G49141
ZtritIPO323_04t03070	11:312623-313577	36.8128	152.781	360.309	635.905	3.29096	2.05735	2.05318	#N/A	alpha beta-hydrolase	#N/A	Y	#N/A	#N/A	IPR010126 Esterase, PHB depolymerase FAMILY	Mycgr3G106075
ZtritIPO323_04t00536	1:1533546-1535009	24.1135	61.9707	149.385	258.474	2.63113	2.06036	#N/A	#N/A	F-box and wd40 domain	#N/A	#N/A	#N/A	#N/A	IPR001680 WD40 repeat REPEAT	#N/A
ZtritIPO323_04t08198	3:2902300-2904100	13.5512	39.9953	126.364	167.069	3.22109	2.06254	1.56141	#N/A	hypothetical protein MYCGRDRAFT_92043	#N/A	#N/A	#N/A	#N/A	noIPR	Mycgr3G92043
ZtritIPO323_04t05277	18:333857-334397	38.8361	29.8079	70.2236	124.736	#N/A	2.06512	#N/A	#N/A	lethal(2)essential for life-like	#N/A	#N/A	#N/A	#N/A	noIPR	#N/A
ZtritIPO323_04t04091	12:1396814-1399038	7.51871	9.94046	40.2564	41.6126	2.42066	2.06564	#N/A	#N/A	hypothetical protein MYCGRDRAFT_97235	#N/A	#N/A	#N/A	#N/A	noIPR	Mycgr3G97235
ZtritIPO323_04t09690	5:750105-751062	24.8947	24.5235	93.896	102.681	1.91523	2.06594	#N/A	#N/A	hypothetical protein MYCGRDRAFT_109402	#N/A	#N/A	#N/A	#N/A	noIPR	Mycgr3G109402
ZtritIPO323_04t09218	4:2286009-2287146	3.9725	12.3598	98.2598	51.7753	4.62848	2.0666	#N/A	#N/A	hypothetical protein MYCGRDRAFT_92790	#N/A	Y	#N/A	#N/A	noIPR	Mycgr3G92790
ZtritIPO323_04t04770	15:279435-281739	26.9891	17.6357	89.2982	73.9613	1.72625	2.06827	#N/A	#N/A	hypothetical protein MYCGRDRAFT_106612, partial	#N/A	#N/A	#N/A	#N/A	noIPR	Mycgr3G106612
ZtritIPO323_04t03034	11:218841-219951	29.5938	22.593	113.153	94.7839	1.93491	2.06877	#N/A	#N/A	class II aldolase like	#N/A	#N/A	#N/A	#N/A	IPR001303 Class II aldolase/adducin N-terminal DOMAIN	Mycgr3G101514
ZtritIPO323_04t08360	3:3289246-3290383	80.8641	37.4407	168.9	157.214	#N/A	2.07005	#N/A	#N/A	alpha beta-hydrolase	#N/A	#N/A	#N/A	Y	IPR029058 Alpha/Beta hydrolase fold DOMAIN	Mycgr3G37733
ZtritIPO323_04t03552	11:1534482-1535533	22.3322	17.2557	100.982	72.4719	2.1769	2.07035	#N/A	#N/A	hypothetical protein MYCGRDRAFT_50078, partial	#N/A	#N/A	#N/A	#N/A	IPR013078 Histidine phosphatase superfamily, clade-1 FAMILY	Mycgr3G50078
ZtritIPO323_04t04409	13:779094-781102	15.4966	8.31676	48.2968	35.0066	1.63997	2.07353	#N/A	#N/A	hypothetical protein HIM_12162	#N/A	#N/A	#N/A	#N/A	noIPR	#N/A
ZtritIPO323_04t11064	6:1923017-1924964	128.974	91.9827	198.972	387.214	#N/A	2.0737	#N/A	#N/A	hypothetical protein TI39_contig4228g00001	#N/A	#N/A	#N/A	#N/A	#N/A	#N/A
ZtritIPO323_04t07896	3:2148649-2149789	19.598	21.9553	92.5129	92.4368	2.23895	2.0739	#N/A	#N/A	CRAL TRIO domain-containing	#N/A	#N/A	#N/A	#N/A	IPR001251 CRAL-TRIO lipid binding domain DOMAIN	Mycgr3G56917
ZtritIPO323_04t11491	7:573957-575097	29.4505	20.3236	91.265	85.6261	1.63177	2.07489	#N/A	#N/A	triacylglycerol lipase extracellular like	#N/A	Y	#N/A	#N/A	IPR002921 Fungal lipase-like domain DOMAIN	Mycgr3G15195
ZtritIPO323_04t02677	10:826569-828131	4.32092	10.875	66.0999	45.8592	3.93524	2.07619	#N/A	#N/A	hypothetical protein MYCGRDRAFT_96239	#N/A	#N/A	#N/A	#N/A	#N/A	Mycgr3G96239
ZtritIPO323_04t09570	5:429207-430220	19.533	12.4913	70.4732	52.7172	1.85116	2.07736	#N/A	#N/A	hypothetical protein TI39_contig609g00014	#N/A	#N/A	#N/A	#N/A	noIPR	#N/A
ZtritIPO323_04t10976	6:1682063-1682787	54.9676	15.1516	87.1646	63.9772	#N/A	2.07809	-1.85911	#N/A	hypothetical protein MYCGRDRAFT_93981	#N/A	#N/A	#N/A	#N/A	#N/A	Mycgr3G93981
ZtritIPO323_04t03741	12:496230-497449	19.4828	10.935	50.2585	46.3137	#N/A	2.08248	#N/A	#N/A	DNA-3-methyladenine glycosylase like	#N/A	#N/A	#N/A	#N/A	IPR003265 HhH-GPD domain DOMAIN	Mycgr3G15641
ZtritIPO323_04t01933	1:4975749-4976600	17.8929	10.7097	54.339	45.3801	#N/A	2.08315	#N/A	#N/A	hypothetical protein DOTSEDRAFT_68019	EC:3.1.1.47, EC:3.1.1.1	#N/A	#N/A	#N/A	IPR005065 Platelet-activating factor acetylhydrolase FAMILY	#N/A
ZtritIPO323_04t06975	20:362353-362878	14.2711	41.8115	49.26	177.991	#N/A	2.08983	#N/A	1.85332	hypothetical protein MYCGRDRAFT_98060	#N/A	#N/A	#N/A	#N/A	#N/A	Mycgr3G98060
ZtritIPO323_04t01736	1:4479248-4481046	17.3349	65.0032	335.997	276.778	4.27669	2.09015	1.90683	#N/A	MFS general substrate transporter	#N/A	#N/A	#N/A	#N/A	noIPR	Mycgr3G53936
ZtritIPO323_04t07181	3:174595-175726	26.8082	46.3545	196.313	197.827	2.87241	2.09346	#N/A	#N/A	hypothetical protein TI39_contig4167g00006, partial	#N/A	#N/A	#N/A	#N/A	#N/A	#N/A
ZtritIPO323_04t00563	1:1597136-1599304	12.2994	9.62746	27.2719	41.1877	#N/A	2.09699	#N/A	#N/A	hypothetical protein TI39_contig279g00047	#N/A	#N/A	#N/A	#N/A	IPR001965 Zinc finger, PHD-type DOMAIN	Mycgr3G89002
ZtritIPO323_04t00727	1:1956818-1957838	63.9987	83.4387	217.108	356.984	1.7623	2.09707	#N/A	#N/A	enoyl- hydratase isomerase like	#N/A	#N/A	#N/A	#N/A	IPR029045 ClpP/crotonase-like domain DOMAIN	Mycgr3G107030
ZtritIPO323_04t05693	2:685499-689273	46.0096	43.1323	241.647	184.975	2.39289	2.10049	#N/A	#N/A	hypothetical protein TI39_contig363g00007	#N/A	#N/A	#N/A	#N/A	IPR029058 Alpha/Beta hydrolase fold DOMAIN	Mycgr3G103073
ZtritIPO323_04t06660	2:3169359-3170445	11.8437	9.28296	7.77228	39.838	#N/A	2.10149	#N/A	2.35773	Ca2+-modulated nonselective cation channel polycystin	#N/A	#N/A	#N/A	#N/A	#N/A	Mycgr3G108312
ZtritIPO323_04t10090	5:1831414-1832911	426.664	393.877	975.197	1690.59	#N/A	2.10171	#N/A	#N/A	hypothetical protein MYCGRDRAFT_72393	#N/A	#N/A	#N/A	#N/A	IPR032675 Leucine-rich repeat domain, L domain-like DOMAIN	Mycgr3G72393
ZtritIPO323_04t03290	11:862233-864087	33.2546	12.3739	35.5129	53.1292	#N/A	2.1022	#N/A	#N/A	inorganic phosphate transporter pho84 like	#N/A	#N/A	#N/A	#N/A	noIPR	#N/A
ZtritIPO323_04t13157	9:47175-47814	40.0591	30.4832	94.4025	131.091	#N/A	2.10449	#N/A	#N/A	hypothetical protein DOTSEDRAFT_69391	#N/A	#N/A	#N/A	#N/A	#N/A	#N/A
ZtritIPO323_04t09803	5:1093285-1094655	15.4213	12.2989	35.4027	52.8966	#N/A	2.10464	#N/A	#N/A	glycosyltransferase family 50	#N/A	#N/A	#N/A	Y	IPR007704 Mannosyltransferase, DXD FAMILY	Mycgr3G71994
ZtritIPO323_04t05330	19:50260-51352	11.7073	7.45422	22.4847	32.0743	#N/A	2.10529	#N/A	#N/A	hypothetical protein MYCGRDRAFT_97922	#N/A	#N/A	#N/A	#N/A	#N/A	Mycgr3G97922
ZtritIPO323_04t08886	4:1380545-1382486	18.992	4.83467	28.7211	20.8047	#N/A	2.10542	-1.9739	#N/A	hypothetical protein TI39_contig5818g00005	#N/A	#N/A	#N/A	#N/A	#N/A	#N/A
ZtritIPO323_04t12286	8:28269-29995	3.90836	4.83427	26.9411	20.8404	2.78517	2.10802	#N/A	#N/A	Lipase 3	#N/A	#N/A	#N/A	#N/A	IPR029058 Alpha/Beta hydrolase fold DOMAIN	Mycgr3G94866
ZtritIPO323_04t08626	4:640546-642259	18.8478	24.3404	32.159	105.379	#N/A	2.11416	#N/A	1.71229	isoeugenol monooxygenase	EC:1.13.11	#N/A	#N/A	#N/A	IPR004294 Carotenoid oxygenase FAMILY	Mycgr3G99833
ZtritIPO323_04t01617	1:4205463-4207885	20.2572	22.1137	89.5516	95.8196	2.14428	2.11538	#N/A	#N/A	fungal specific transcription factor domain	#N/A	#N/A	#N/A	#N/A	IPR001138 Zn(2)-C6 fungal-type DNA-binding domain DOMAIN	Mycgr3G34788
ZtritIPO323_04t07825	3:1971029-1971726	31.2962	29.3245	128.194	127.403	2.03426	2.11922	#N/A	#N/A	hypothetical protein MYCGRDRAFT_99579	#N/A	#N/A	#N/A	#N/A	IPR022036 Protein of unknown function DUF3605 FAMILY	Mycgr3G99579
ZtritIPO323_04t07949	3:2265975-2267884	12.9261	6.83065	27.0962	29.691	#N/A	2.11993	#N/A	#N/A	serine carboxypeptidase	#N/A	Y	#N/A	#N/A	IPR029058 Alpha/Beta hydrolase fold DOMAIN	Mycgr3G70079
ZtritIPO323_04t08219	3:2967428-2969072	4.57467	10.8376	38.8782	47.2091	3.08722	2.12302	#N/A	#N/A	mfs allantoate transporter like	#N/A	#N/A	#N/A	#N/A	noIPR	Mycgr3G38058
ZtritIPO323_04t05601	2:433741-437840	16.4917	4.01312	20.1529	17.5012	#N/A	2.12466	-2.03894	#N/A	ABC transporter	EC:3.6.1, EC:3.6.1.3, EC:3.6.1.15	#N/A	#N/A	Y	IPR003593 AAA+ ATPase domain DOMAIN	Mycgr3G67785
ZtritIPO323_04t03257	11:789210-791164	4.87054	4.61331	44.5981	20.1445	3.19483	2.12651	#N/A	#N/A	hypothetical protein MYCGRDRAFT_111258	#N/A	#N/A	#N/A	#N/A	IPR029068 Glyoxalase/Bleomycin resistance protein/Dihydroxybiphenyl dioxygenase DOMAIN	Mycgr3G111258
ZtritIPO323_04t06146	2:1919117-1920472	4.26664	8.3633	30.3474	36.5961	2.8304	2.12955	#N/A	#N/A	hypothetical protein SEPMUDRAFT_115133	#N/A	#N/A	#N/A	#N/A	IPR021765 Protein of unknown function DUF3328 FAMILY	Mycgr3G18432
ZtritIPO323_04t03129	11:476665-478321	6.09822	14.0185	39.678	61.3892	2.70188	2.13065	#N/A	#N/A	mfs transporter	#N/A	#N/A	#N/A	#N/A	noIPR	Mycgr3G96554
ZtritIPO323_04t07385	3:756532-758234	47.8288	67.6459	520.401	296.368	3.44367	2.13131	#N/A	#N/A	AMP-binding enzyme like	#N/A	#N/A	#N/A	#N/A	noIPR	Mycgr3G103608
ZtritIPO323_04t00424	1:1242824-1244184	11.189	15.2484	39.3468	66.9741	1.81417	2.13495	#N/A	#N/A	hypothetical protein TI39_contig468g00031	#N/A	#N/A	#N/A	#N/A	noIPR	Mycgr3G106883
ZtritIPO323_04t09422	4:2812740-2814149	20.2411	12.0145	69.4644	52.7803	1.77898	2.13522	#N/A	#N/A	hypothetical protein MYCGRDRAFT_71656	#N/A	#N/A	#N/A	Y	IPR018819 Protein of unknown function DUF2418 FAMILY	Mycgr3G71656
ZtritIPO323_04t10769	6:1089470-1090160	31.9481	27.7983	187.48	122.187	2.55294	2.13601	#N/A	#N/A	hypothetical protein MYCGRDRAFT_109818	#N/A	#N/A	#N/A	#N/A	#N/A	Mycgr3G109818
ZtritIPO323_04t13489	9:990838-992543	5.09765	4.97111	21.8316	21.8633	2.09851	2.13687	#N/A	#N/A	amino acid transporter	#N/A	#N/A	#N/A	Y	IPR002293 Amino acid/polyamine transporter I FAMILY	Mycgr3G47254
ZtritIPO323_04t09219	4:2288174-2289064	14.909	14.7802	63.2419	65.1067	2.0847	2.13914	#N/A	#N/A	---NA---	#N/A	#N/A	#N/A	#N/A	noIPR	#N/A
ZtritIPO323_04t13270	9:416905-419287	4.79404	6.63229	22.9956	29.2542	2.26204	2.14106	#N/A	#N/A	peptidase M3A and thimet oligopeptidase F	EC:3.4.24	Y	#N/A	#N/A	IPR024079 Metallopeptidase, catalytic domain DOMAIN	Mycgr3G47846
ZtritIPO323_04t10322	5:2469631-2470772	7.69681	11.9537	25.824	52.802	#N/A	2.14314	#N/A	#N/A	polysaccharide lyase family 1	#N/A	Y	#N/A	#N/A	IPR002022 Pectate lyase/Amb allergen DOMAIN	Mycgr3G42327
ZtritIPO323_04t09269	4:2422828-2424937	92.1208	61.2011	151.036	271.038	#N/A	2.14686	#N/A	#N/A	fungal specific transcription factor domain-containing	#N/A	#N/A	#N/A	Y	IPR001138 Zn(2)-C6 fungal-type DNA-binding domain DOMAIN	Mycgr3G109284
ZtritIPO323_04t08121	3:2718070-2719971	10.4706	38.5173	95.1904	170.619	3.18447	2.1472	1.87916	#N/A	P450 monooxygenase	#N/A	#N/A	#N/A	#N/A	IPR002401 Cytochrome P450, E-class, group I FAMILY	Mycgr3G70283
ZtritIPO323_04t01749	1:4510695-4511870	361.467	78.9785	251.02	350.024	#N/A	2.14792	-2.19433	#N/A	hypothetical protein MYCGRDRAFT_34332	#N/A	Y	#N/A	#N/A	IPR011042 Six-bladed beta-propeller, TolB-like DOMAIN	Mycgr3G34332
ZtritIPO323_04t10160	5:1984969-1985854	4.4803	8.52467	23.1558	37.8169	#N/A	2.14932	#N/A	#N/A	ankyrin repeat-containing	#N/A	#N/A	#N/A	#N/A	IPR002110 Ankyrin repeat REPEAT	#N/A
ZtritIPO323_04t08647	4:714635-715837	11.0619	70.6057	193.04	313.374	4.12523	2.15003	2.67419	#N/A	transaldolase like	#N/A	#N/A	#N/A	#N/A	IPR001585 Transaldolase/Fructose-6-phosphate aldolase FAMILY	Mycgr3G92369
ZtritIPO323_04t09185	4:2206505-2207462	337.024	460.518	1535.02	2048.72	2.18734	2.15339	#N/A	#N/A	mitochondrial 2-oxoglutarate malate carrier	#N/A	#N/A	#N/A	#N/A	IPR002067 Mitochondrial carrier protein FAMILY	Mycgr3G85831
ZtritIPO323_04t02810	10:1151988-1153975	343.712	54.5143	249.759	242.836	#N/A	2.15528	-2.6565	#N/A	siderophore-dependent iron transporter	#N/A	#N/A	#N/A	#N/A	noIPR	Mycgr3G101477
ZtritIPO323_04t01182	1:3095313-3096468	95.3105	77.777	347.871	346.49	1.86785	2.1554	#N/A	#N/A	short-chain dehydrogenase like	#N/A	#N/A	#N/A	#N/A	IPR002347 Short-chain dehydrogenase/reductase SDR FAMILY	Mycgr3G89478
ZtritIPO323_04t05831	2:1042804-1045006	2.45023	2.90743	10.0868	12.9658	#N/A	2.1569	#N/A	#N/A	hypothetical protein MYCGRDRAFT_36449	#N/A	#N/A	#N/A	#N/A	IPR029045 ClpP/crotonase-like domain DOMAIN	Mycgr3G36449
ZtritIPO323_04t10075	5:1741010-1742850	7.70805	10.953	39.9006	48.8909	2.37197	2.15824	#N/A	#N/A	hypothetical protein Z518_01757	#N/A	#N/A	#N/A	#N/A	IPR002293 Amino acid/polyamine transporter I FAMILY	Mycgr3G93355
ZtritIPO323_04t04599	14:211549-213133	21.8088	11.2876	41.6009	50.3985	#N/A	2.15864	#N/A	#N/A	hypothetical protein MYCGRDRAFT_97562	#N/A	#N/A	#N/A	#N/A	noIPR	Mycgr3G97562
ZtritIPO323_04t01597	1:4142806-4143796	74.0852	42.6059	182.476	190.402	#N/A	2.15992	#N/A	#N/A	phosphoglycerate mutase	#N/A	#N/A	#N/A	#N/A	IPR013078 Histidine phosphatase superfamily, clade-1 FAMILY	Mycgr3G66809
ZtritIPO323_04t00957	1:2510552-2512205	193.981	209.085	551.703	934.522	1.50798	2.16014	#N/A	#N/A	hypothetical protein MYCGRDRAFT_107136	#N/A	#N/A	#N/A	#N/A	#N/A	Mycgr3G107136
ZtritIPO323_04t03614	12:157398-159188	5.19409	10.8486	48.9156	48.5175	3.23535	2.161	#N/A	#N/A	Glycosyl hydrolases family	EC:3.2.1.23, EC:3.2.1	#N/A	#N/A	#N/A	IPR013781 Glycoside hydrolase, catalytic domain DOMAIN	Mycgr3G101693
ZtritIPO323_04t12332	8:192763-193426	16.7282	13.1228	30.0699	58.6965	#N/A	2.16119	#N/A	#N/A	thymidylate kinase	EC:2.7.4.9	#N/A	#N/A	#N/A	noIPR	Mycgr3G47065
ZtritIPO323_04t09702	5:780557-781415	11.0125	9.24513	44.1785	41.3641	2.0042	2.16161	#N/A	#N/A	ser Thr phosphatase	#N/A	#N/A	#N/A	#N/A	IPR004843 Calcineurin-like phosphoesterase domain, apaH type DOMAIN	Mycgr3G71881
ZtritIPO323_04t10042	5:1637749-1639337	43.29	33.2401	224.284	148.952	2.37322	2.16386	#N/A	#N/A	hypothetical protein MYCGRDRAFT_72330	#N/A	#N/A	#N/A	#N/A	#N/A	Mycgr3G72330
ZtritIPO323_04t00373	1:1085178-1087630	5.11011	12.3849	22.02	55.5309	2.10739	2.16471	#N/A	#N/A	glycoside hydrolase family 31	#N/A	Y	#N/A	#N/A	IPR000322 Glycoside hydrolase family 31 FAMILY	Mycgr3G29881
ZtritIPO323_04t13376	9:716766-717427	49.6402	272.34	312.59	1223.93	2.65469	2.16804	2.45583	1.96918	glutathione-dependent formaldehyde-activating enzyme	EC:4.4.1.22	#N/A	#N/A	#N/A	IPR014185 Glutathione-dependent formaldehyde-activating enzyme FAMILY	Mycgr3G87443
ZtritIPO323_04t10701	6:907108-908720	26.0274	17.9307	72.0152	80.6148	#N/A	2.16861	#N/A	#N/A	MFS general substrate transporter	#N/A	#N/A	#N/A	#N/A	IPR011701 Major facilitator superfamily FAMILY	Mycgr3G93770
ZtritIPO323_04t00025	1:155511-156639	26.1866	71.2346	237.07	320.834	3.17841	2.17118	#N/A	#N/A	hypothetical protein TI39_contig1039g00005	#N/A	#N/A	#N/A	#N/A	IPR019251 Domain of unknown function DUF2231, transmembrane DOMAIN	#N/A
ZtritIPO323_04t11894	7:1665139-1666720	24.59	21.7223	75.4962	97.9078	1.61833	2.17225	#N/A	#N/A	leucine rich repeat domain	#N/A	#N/A	#N/A	#N/A	IPR032675 Leucine-rich repeat domain, L domain-like DOMAIN	#N/A
ZtritIPO323_04t13564	9:1201700-1202690	16.6002	10.3919	109.285	46.8452	2.71882	2.17244	#N/A	#N/A	arginine metabolism regulation iii	EC:2.7.1.127	#N/A	#N/A	#N/A	IPR005522 Inositol polyphosphate kinase FAMILY	Mycgr3G47390
ZtritIPO323_04t03196	11:628190-630293	19.1094	18.283	62.2493	82.5022	1.70377	2.17393	#N/A	#N/A	hypothetical protein MYCGRDRAFT_76800	EC:3.1.6.1	Y	#N/A	#N/A	IPR012083 Arylsulfatase FAMILY	Mycgr3G76800
ZtritIPO323_04t06215	2:2087756-2089121	9.11293	4.85034	21.7041	21.8884	#N/A	2.17401	#N/A	#N/A	alpha beta-hydrolase	#N/A	#N/A	#N/A	#N/A	IPR029058 Alpha/Beta hydrolase fold DOMAIN	Mycgr3G27804
ZtritIPO323_04t08116	3:2706694-2708409	9.01335	4.56955	48.1323	20.6397	2.41687	2.17529	#N/A	#N/A	fatty-acid amide hydrolase like	#N/A	#N/A	#N/A	#N/A	noIPR	Mycgr3G70271
ZtritIPO323_04t10054	5:1667683-1669147	41.182	25.6233	116.404	115.957	#N/A	2.17807	#N/A	#N/A	hypothetical protein TI39_contig311g00020	#N/A	#N/A	#N/A	#N/A	IPR027417 P-loop containing nucleoside triphosphate hydrolase DOMAIN	Mycgr3G42977
ZtritIPO323_04t09682	5:724648-725680	15.3399	12.6868	46.1179	57.5552	1.58804	2.18162	#N/A	#N/A	alcohol dehydrogenase like	#N/A	#N/A	#N/A	#N/A	IPR020843 Polyketide synthase, enoylreductase domain DOMAIN	Mycgr3G41893
ZtritIPO323_04t06257	2:2178403-2180185	24.3182	25.1278	67.2935	114.203	#N/A	2.18425	#N/A	#N/A	cytochrome P450	#N/A	#N/A	#N/A	#N/A	IPR002403 Cytochrome P450, E-class, group IV FAMILY	Mycgr3G36954
ZtritIPO323_04t01024	1:2660053-2661331	22.0038	25.8003	65.5159	117.942	1.57409	2.19262	#N/A	#N/A	SUN domain (Uth1)	#N/A	Y	#N/A	#N/A	IPR005556 SUN family FAMILY	Mycgr3G66023
ZtritIPO323_04t13245	9:330264-331662	2.54075	6.19248	26.2343	28.3132	#N/A	2.19289	#N/A	#N/A	hypothetical protein MYCGRDRAFT_96349	#N/A	#N/A	#N/A	#N/A	noIPR	Mycgr3G105651
ZtritIPO323_04t10169	5:2018345-2020607	9.80265	8.61485	32.4347	39.4035	1.7263	2.19343	#N/A	#N/A	hypothetical protein TI39_contig4367g00003	#N/A	#N/A	#N/A	#N/A	noIPR	#N/A
ZtritIPO323_04t03007	11:142073-142787	11.1644	11.2923	178.89	51.6557	4.00209	2.19359	#N/A	-1.79207	---NA---	#N/A	#N/A	#N/A	#N/A	#N/A	#N/A
ZtritIPO323_04t09873	5:1245604-1247805	0.940029	3.22161	10.8073	14.7496	3.52315	2.19483	#N/A	#N/A	hypothetical protein TI39_contig4364g00004	#N/A	#N/A	#N/A	#N/A	#N/A	#N/A
ZtritIPO323_04t02031	1:5252068-5252704	67.7849	72.2537	264.563	331.073	1.96457	2.19601	#N/A	#N/A	2 ,3 -cyclic-nucleotide 3 -phosphodiesterase like	EC:3.1.4, EC:3.1	#N/A	#N/A	Y	IPR009097 RNA ligase/cyclic nucleotide phosphodiesterase DOMAIN	Mycgr3G107673
ZtritIPO323_04t11480	7:546614-548090	5.25237	5.45518	10.3862	25.0082	#N/A	2.1967	#N/A	#N/A	cytochrome P450	#N/A	#N/A	#N/A	Y	IPR002401 Cytochrome P450, E-class, group I FAMILY	Mycgr3G45000
ZtritIPO323_04t10998	6:1735618-1736955	17.5967	23.9589	35.4239	110.05	#N/A	2.19952	#N/A	1.63536	hypothetical protein TI39_contig4146g00005	#N/A	#N/A	#N/A	#N/A	noIPR	Mycgr3G60149
ZtritIPO323_04t04497	13:1023000-1024444	53.3967	54.28	145.305	249.341	#N/A	2.19963	#N/A	#N/A	hypothetical protein TI39_contig605g00003	#N/A	#N/A	#N/A	#N/A	noIPR	Mycgr3G51492
ZtritIPO323_04t09073	4:1920852-1921788	221.103	120.867	351.177	555.355	#N/A	2.19999	#N/A	#N/A	hypothetical protein MYCGRDRAFT_104228	#N/A	#N/A	#N/A	#N/A	#N/A	Mycgr3G104228
ZtritIPO323_04t01845	1:4749131-4750487	11.655	6.18186	55.8442	28.4705	2.26046	2.20336	#N/A	#N/A	lytic polysaccharide partial	#N/A	Y	#N/A	#N/A	noIPR	Mycgr3G32157
ZtritIPO323_04t05612	2:478292-479279	1.78384	207.915	616.889	959.234	#N/A	2.20589	#N/A	#N/A	hypothetical protein MYCGRDRAFT_67799	#N/A	Y	#N/A	#N/A	noIPR	Mycgr3G67799
ZtritIPO323_04t03332	11:970278-971440	100.902	45.0882	73.628	208.295	#N/A	2.2078	#N/A	1.5003	hypothetical protein MYCGRDRAFT_96701	#N/A	#N/A	#N/A	#N/A	#N/A	Mycgr3G96701
ZtritIPO323_04t06259	2:2182062-2183030	6.68713	9.50886	35.3446	43.9667	2.40203	2.20907	#N/A	#N/A	hypothetical protein MYCGRDRAFT_90850	#N/A	#N/A	#N/A	#N/A	#N/A	Mycgr3G90850
ZtritIPO323_04t06322	2:2323329-2324603	47.4934	27.3996	225.986	126.727	2.25044	2.2095	#N/A	#N/A	CRAL-TRIO domain-containing C3H8,02	#N/A	#N/A	#N/A	#N/A	#N/A	Mycgr3G108148
ZtritIPO323_04t05747	2:829791-831009	11.5803	23.2172	45.2559	107.46	1.96643	2.21053	#N/A	#N/A	hypothetical protein TI39_contig295g00015	#N/A	#N/A	#N/A	#N/A	IPR021765 Protein of unknown function DUF3328 FAMILY	Mycgr3G25795
ZtritIPO323_04t13116	8:2231124-2232308	18.6694	20.7235	1390.87	96.5095	6.21917	2.21941	#N/A	-3.84917	hypothetical protein MYCGRDRAFT_110633	#N/A	Y	Y	#N/A	noIPR	Mycgr3G110633
ZtritIPO323_04t10186	5:2076235-2078253	9.17338	17.0749	20.5899	79.6071	#N/A	2.22102	#N/A	1.95096	major facilitator superfamily transporter	#N/A	#N/A	#N/A	#N/A	IPR010573 Siderophore iron transporter 1/trichothecene efflux pump Tri12 FAMILY	Mycgr3G93429
ZtritIPO323_04t07369	3:722197-723403	131.448	226.211	943.387	1056.9	2.84335	2.2241	#N/A	#N/A	hypothetical protein MYCGRDRAFT_103601	EC:3.5.1.9	#N/A	#N/A	#N/A	noIPR	Mycgr3G103601
ZtritIPO323_04t10647	6:703288-705725	282.024	2075.01	2945.99	9705.89	3.38486	2.22574	2.87923	1.72011	alcohol oxidase p68	#N/A	#N/A	#N/A	#N/A	IPR012132 Glucose-methanol-choline oxidoreductase FAMILY	Mycgr3G72883
ZtritIPO323_04t11394	7:335775-338660	14.9873	13.5977	46.8201	63.6103	1.64339	2.2259	#N/A	#N/A	hypothetical protein TI39_contig262g00025	#N/A	#N/A	#N/A	#N/A	noIPR	#N/A
ZtritIPO323_04t03063	11:296988-297610	33.0233	43.5206	193.129	203.816	2.54801	2.2275	#N/A	#N/A	hypothetical protein MYCGRDRAFT_49869	#N/A	#N/A	#N/A	#N/A	noIPR	Mycgr3G49869
ZtritIPO323_04t02831	10:1215945-1218970	96.1218	163.202	519.86	764.888	2.43519	2.22859	#N/A	#N/A	hypothetical protein TI39_contig55g00006	#N/A	#N/A	#N/A	#N/A	noIPR	Mycgr3G87870
ZtritIPO323_04t10361	5:2560858-2562034	138.48	28.2548	214.011	132.486	#N/A	2.22928	-2.29311	#N/A	C2H2 finger domain	#N/A	#N/A	#N/A	#N/A	IPR015880 Zinc finger, C2H2-like DOMAIN	#N/A
ZtritIPO323_04t00724	1:1949197-1950919	12.4985	56.7506	283.319	266.157	4.50261	2.22957	2.18288	#N/A	nadph oxidase like	#N/A	#N/A	#N/A	#N/A	IPR000778 Cytochrome b245, heavy chain FAMILY	#N/A
ZtritIPO323_04t11222	6:2470874-2471859	18.6479	11.9242	55.8287	55.9716	1.582	2.2308	#N/A	#N/A	hypothetical protein MYCGRDRAFT_110017	#N/A	#N/A	#N/A	#N/A	IPR001810 F-box domain DOMAIN	Mycgr3G110017
ZtritIPO323_04t12669	8:1099096-1102114	6.69556	4.15553	24.9019	19.5099	1.89498	2.2311	#N/A	#N/A	ATP dependent DNA ligase domain-containing	EC:6.5.1, EC:6.5.1.1	#N/A	#N/A	#N/A	IPR012310 DNA ligase, ATP-dependent, central DOMAIN	Mycgr3G47069
ZtritIPO323_04t00109	1:360516-363476	2.23318	1.58025	15.5894	7.42022	2.80339	2.23131	#N/A	#N/A	glutaminase like	#N/A	Y	#N/A	#N/A	IPR032515 Domain of unknown function DUF4964 DOMAIN	Mycgr3G106753
ZtritIPO323_04t02845	10:1279607-1281103	25.2398	11.025	10.3438	51.8407	#N/A	2.2333	#N/A	2.32532	hypothetical protein TI39_contig5923g00001, partial	#N/A	#N/A	#N/A	#N/A	noIPR	#N/A
ZtritIPO323_04t13131	8:2346206-2348024	6.12521	4.6257	46.707	21.7684	2.93081	2.23449	#N/A	#N/A	carboxylesterase family	#N/A	Y	#N/A	#N/A	IPR029058 Alpha/Beta hydrolase fold DOMAIN	Mycgr3G45976
ZtritIPO323_04t05815	2:1001271-1002356	86.8043	38.9155	184.808	183.281	#N/A	2.23564	#N/A	#N/A	glutathione s-transferase like	#N/A	#N/A	#N/A	#N/A	IPR010987 Glutathione S-transferase, C-terminal-like DOMAIN	#N/A
ZtritIPO323_04t05906	2:1241686-1242820	18.3535	10.1396	36.4383	47.7681	#N/A	2.23605	#N/A	#N/A	calcium calmodulin dependent kinase	#N/A	#N/A	#N/A	#N/A	IPR000719 Protein kinase domain DOMAIN	Mycgr3G36765
ZtritIPO323_04t08074	3:2586173-2587190	16.8498	15.5534	50.0619	73.2905	1.57098	2.2364	#N/A	#N/A	hypothetical protein TI39_contig4231g00002	#N/A	#N/A	#N/A	#N/A	noIPR	#N/A
ZtritIPO323_04t11056	6:1896960-1897680	102.452	127.326	749.222	601.602	2.87044	2.24028	#N/A	#N/A	yippee family	#N/A	#N/A	#N/A	#N/A	IPR004910 Yippee/Mis18/Cereblon FAMILY	#N/A
ZtritIPO323_04t01160	1:3036099-3036876	28.3039	29.3958	90.1859	138.94	1.6719	2.24078	#N/A	#N/A	kinase-like domain like	#N/A	#N/A	#N/A	#N/A	noIPR	Mycgr3G17787
ZtritIPO323_04t10368	5:2579701-2581862	4.31145	4.60464	21.3963	21.7923	2.31112	2.24266	#N/A	#N/A	related to PHO-4 phosphate-repressible phosphate permease	#N/A	#N/A	#N/A	#N/A	IPR001204 Phosphate transporter FAMILY	Mycgr3G42292
ZtritIPO323_04t07326	3:615096-616422	10.0689	9.49266	20.8303	45.0376	#N/A	2.24625	#N/A	#N/A	HET domain-containing	#N/A	#N/A	#N/A	#N/A	noIPR	#N/A
ZtritIPO323_04t01944	1:5005594-5007538	6.55921	4.17796	12.5554	19.8264	#N/A	2.24655	#N/A	#N/A	hypothetical protein MYCGRDRAFT_84186	#N/A	#N/A	#N/A	#N/A	noIPR	Mycgr3G84186
ZtritIPO323_04t13503	9:1016690-1017825	12.4617	35.0084	46.6966	166.145	1.90582	2.24667	#N/A	1.83105	alpha beta-hydrolase like	#N/A	#N/A	#N/A	#N/A	IPR009081 Phosphopantetheine binding ACP domain DOMAIN	Mycgr3G27565
ZtritIPO323_04t06569	2:2929625-2930408	22.9943	14.0747	57.4616	66.8869	#N/A	2.24862	#N/A	#N/A	MYND finger family	#N/A	#N/A	#N/A	#N/A	IPR002893 Zinc finger, MYND-type DOMAIN	Mycgr3G108268
ZtritIPO323_04t07144	3:53672-55389	31.3193	33.5994	234.452	159.729	2.90417	2.24912	#N/A	#N/A	mfs transporter like	#N/A	#N/A	#N/A	#N/A	noIPR	Mycgr3G69215
ZtritIPO323_04t10642	6:683856-685018	18.7886	15.0897	45.1963	71.8612	#N/A	2.25165	#N/A	#N/A	deoxycytidylate deaminase like	#N/A	#N/A	#N/A	#N/A	IPR002125 Cytidine and deoxycytidylate deaminases, zinc-binding DOMAIN	#N/A
ZtritIPO323_04t09541	5:363133-364346	15.8594	6.01631	221.461	28.6517	3.80364	2.25167	#N/A	-2.95036	hypothetical protein TI39_contig456g00005	#N/A	#N/A	#N/A	#N/A	noIPR	#N/A
ZtritIPO323_04t00871	1:2299110-2300181	7.37129	6.71268	31.1211	31.9819	2.0779	2.25229	#N/A	#N/A	Hypoxia up-regulated 1	#N/A	#N/A	#N/A	#N/A	#N/A	Mycgr3G89227
ZtritIPO323_04t08646	4:713834-714621	10.7934	28.7509	36.8599	137.028	#N/A	2.25279	#N/A	1.89435	basic helix-loop-helix dimerization region bhlh	#N/A	#N/A	#N/A	#N/A	IPR011598 Myc-type, basic helix-loop-helix (bHLH) domain DOMAIN	#N/A
ZtritIPO323_04t03192	11:617755-618754	10.4966	8.1673	35.143	38.9708	1.74331	2.25446	#N/A	#N/A	hypothetical protein MYCGRDRAFT_96600	#N/A	#N/A	#N/A	#N/A	#N/A	Mycgr3G96600
ZtritIPO323_04t00754	1:2009358-2011151	4.80178	15.4076	68.4832	73.5389	3.83411	2.25486	#N/A	#N/A	general substrate transporter	#N/A	#N/A	#N/A	#N/A	IPR005828 Major facilitator, sugar transporter-like FAMILY	Mycgr3G65661
ZtritIPO323_04t00931	1:2454307-2457682	2.02621	2.81908	21.8869	13.5024	3.43321	2.25992	#N/A	#N/A	ent-kaurene synthase	#N/A	#N/A	#N/A	#N/A	IPR008930 Terpenoid cyclases/protein prenyltransferase alpha-alpha toroid DOMAIN	Mycgr3G65882
ZtritIPO323_04t13070	8:2066132-2067929	6.40806	6.26186	10.7836	29.9966	#N/A	2.26014	#N/A	#N/A	glycosyltransferase family 4	#N/A	#N/A	#N/A	Y	IPR028098 Glycosyltransferase subfamily 4-like, N-terminal domain DOMAIN	#N/A
ZtritIPO323_04t08406	3:3397682-3399096	11.7558	16.8129	39.5126	80.582	1.74894	2.26089	#N/A	#N/A	---NA---	#N/A	#N/A	#N/A	#N/A	#N/A	#N/A
ZtritIPO323_04t09221	4:2291892-2293155	16.1857	9.05851	52.6798	43.6691	1.70253	2.26927	#N/A	#N/A	hypothetical protein MYCGRDRAFT_92792	#N/A	Y	#N/A	#N/A	noIPR	Mycgr3G92792
ZtritIPO323_04t13048	8:2016588-2018250	6.93533	2.78092	22.9272	13.4331	1.72502	2.27215	#N/A	#N/A	liver carboxylesterase 1 precursor	EC:3.1.1.8, EC:3.1.1.1	Y	#N/A	#N/A	IPR000997 Cholinesterase FAMILY	Mycgr3G75146
ZtritIPO323_04t08642	4:704685-706746	53.1348	62.0099	173.915	299.766	1.71066	2.27326	#N/A	#N/A	hypothetical protein MYCGRDRAFT_70800	#N/A	#N/A	#N/A	#N/A	noIPR	Mycgr3G12418
ZtritIPO323_04t09298	4:2489209-2489961	10.9811	11.0913	37.2633	53.7262	#N/A	2.2762	#N/A	#N/A	hypothetical protein MYCGRDRAFT_92846	#N/A	#N/A	#N/A	#N/A	#N/A	Mycgr3G92846
ZtritIPO323_04t03297	11:880196-882172	37.0733	50.6651	141.576	245.602	1.93312	2.27726	#N/A	#N/A	hypothetical protein TI39_contig392g00034	#N/A	#N/A	#N/A	#N/A	#N/A	Mycgr3G88038
ZtritIPO323_04t07644	3:1510975-1511804	16.5467	16.4248	103.302	0	#N/A	2.27895	-2.15454	#N/A	---NA---	#N/A	#N/A	#N/A	#N/A	#N/A	Mycgr3G103691
ZtritIPO323_04t12173	7:2319042-2320327	749.11	588.513	2171.05	2856.56	1.53514	2.27913	#N/A	#N/A	aromatic peroxygenase like	EC:1.11.1.7	#N/A	#N/A	Y	IPR000028 Chloroperoxidase DOMAIN	Mycgr3G74298
ZtritIPO323_04t08785	4:1084779-1085304	34.4654	182.093	238.859	884.566	2.79294	2.2803	2.40145	1.88881	---NA---	#N/A	#N/A	#N/A	#N/A	noIPR	#N/A
ZtritIPO323_04t13518	9:1079313-1081613	21.1619	29.764	280.263	144.657	3.72724	2.28099	#N/A	#N/A	glycoside hydrolase family 43	#N/A	Y	#N/A	#N/A	IPR023296 Glycosyl hydrolase, five-bladed beta-propellor domain DOMAIN	Mycgr3G75584
ZtritIPO323_04t09789	5:1040717-1041144	130.122	127.934	626.937	622.404	2.26845	2.28245	#N/A	#N/A	hypothetical protein MYCGRDRAFT_58850	#N/A	#N/A	#N/A	#N/A	IPR004910 Yippee/Mis18/Cereblon FAMILY	Mycgr3G58850
ZtritIPO323_04t13611	9:1306622-1308110	3.97952	2.59458	17.0045	12.6297	#N/A	2.28325	#N/A	#N/A	MFS general substrate transporter	#N/A	#N/A	#N/A	#N/A	IPR011701 Major facilitator superfamily FAMILY	Mycgr3G95809
ZtritIPO323_04t05114	17:307884-309795	8.89863	7.7829	37.0305	37.9095	2.05706	2.28418	#N/A	#N/A	hypothetical protein MYCGRDRAFT_106645, partial	#N/A	#N/A	#N/A	#N/A	noIPR	Mycgr3G106645
ZtritIPO323_04t08593	4:568846-570220	17.2477	47.0151	316.732	229.115	4.19878	2.28487	#N/A	#N/A	sorbitol dehydrogenase	#N/A	#N/A	#N/A	#N/A	IPR013149 Alcohol dehydrogenase, C-terminal DOMAIN	Mycgr3G70756
ZtritIPO323_04t12811	8:1390768-1391458	52.4796	17.619	89.0568	86.04	#N/A	2.28787	#N/A	#N/A	hypothetical protein TI39_contig685g00005	#N/A	#N/A	#N/A	#N/A	#N/A	#N/A
ZtritIPO323_04t10339	5:2516865-2518668	12.0268	7.84063	71.6782	38.3197	2.57529	2.28905	#N/A	#N/A	alpha beta-hydrolase	EC:3.4.21, EC:3.4.16	Y	#N/A	#N/A	IPR001563 Peptidase S10, serine carboxypeptidase FAMILY	Mycgr3G42709
ZtritIPO323_04t11119	6:2114160-2115706	14.6801	15.803	83.367	77.3147	2.50562	2.29055	#N/A	#N/A	integral membrane	#N/A	#N/A	#N/A	#N/A	IPR006593 Cytochrome b561/ferric reductase transmembrane DOMAIN	#N/A
ZtritIPO323_04t05033	16:592247-593999	8.36031	4.62399	38.9615	22.6341	2.22042	2.29129	#N/A	#N/A	Aminoglycoside phosphotransferase	#N/A	#N/A	#N/A	#N/A	noIPR	Mycgr3G51700
ZtritIPO323_04t03062	11:295308-296745	8.16886	5.87024	47.004	28.741	2.52458	2.29162	#N/A	#N/A	pyridoxal-dependent decarboxylase like	#N/A	#N/A	#N/A	#N/A	IPR002129 Pyridoxal phosphate-dependent decarboxylase FAMILY	Mycgr3G63492
ZtritIPO323_04t03426	11:1223782-1224349	41.6207	26.3651	109.04	129.106	#N/A	2.29186	#N/A	#N/A	hypothetical protein TI39_contig4281g00006	#N/A	#N/A	#N/A	#N/A	#N/A	#N/A
ZtritIPO323_04t02911	10:1482196-1483451	7.09363	4.76773	2.92709	23.415	#N/A	2.29606	#N/A	#N/A	C2H2 type zinc finger domain	#N/A	#N/A	#N/A	Y	IPR015880 Zinc finger, C2H2-like DOMAIN	#N/A
ZtritIPO323_04t05497	2:90712-92091	1.82405	7.96349	85.7522	39.1307	5.55496	2.29683	#N/A	#N/A	hypothetical protein MYCGRDRAFT_90329	#N/A	#N/A	#N/A	#N/A	noIPR	Mycgr3G90329
ZtritIPO323_04t06345	2:2381190-2382568	5.52176	3.9132	9.02596	19.2514	#N/A	2.29854	#N/A	#N/A	Amine oxidase	#N/A	#N/A	#N/A	#N/A	IPR002937 Amine oxidase DOMAIN	Mycgr3G90917
ZtritIPO323_04t12881	8:1551110-1551960	19.2125	10.8689	38.0753	53.5389	#N/A	2.30038	#N/A	#N/A	hypothetical protein MYCGRDRAFT_95302	#N/A	#N/A	#N/A	#N/A	#N/A	Mycgr3G95302
ZtritIPO323_04t11784	7:1387790-1388945	135.965	103.43	333.509	510.363	#N/A	2.30287	#N/A	#N/A	trihydroxytoluene oxygenase	EC:1.6.3.1, EC:1.14.13.9, EC:1.14.13	#N/A	#N/A	#N/A	IPR029068 Glyoxalase/Bleomycin resistance protein/Dihydroxybiphenyl dioxygenase DOMAIN	Mycgr3G74111
ZtritIPO323_04t12548	8:836691-837575	58.0475	53.9818	249.1	266.547	2.10142	2.30384	#N/A	#N/A	ER-associated proteolytic system Der1	#N/A	#N/A	#N/A	Y	noIPR	Mycgr3G74597
ZtritIPO323_04t00846	1:2240079-2241156	5.17888	4.01662	7.89175	19.8504	#N/A	2.30511	#N/A	#N/A	hypothetical protein MYCGRDRAFT_89208	#N/A	#N/A	#N/A	#N/A	noIPR	Mycgr3G89208
ZtritIPO323_04t08145	3:2776736-2777822	57.2783	43.9757	245.331	217.442	2.09867	2.30585	#N/A	#N/A	1-acyl-sn-glycerol-3-phosphate acyltransferase beta like	EC:2.3.1.51, EC:2.3.1	#N/A	#N/A	Y	IPR002123 Phospholipid/glycerol acyltransferase DOMAIN	Mycgr3G85380
ZtritIPO323_04t07971	3:2318491-2319857	24.8647	23.4125	55.9259	116.137	#N/A	2.31049	#N/A	#N/A	CMGC SRPK kinase	#N/A	#N/A	#N/A	#N/A	IPR000719 Protein kinase domain DOMAIN	Mycgr3G70094
ZtritIPO323_04t01639	1:4250848-4251874	7.28921	5.52153	34.7204	27.5128	2.25195	2.31696	#N/A	#N/A	glycoside hydrolase family 43	#N/A	#N/A	#N/A	#N/A	IPR023296 Glycosyl hydrolase, five-bladed beta-propellor domain DOMAIN	Mycgr3G98714
ZtritIPO323_04t12631	8:1019234-1020731	5.21505	12.5843	52.5541	62.7487	3.33305	2.31796	#N/A	#N/A	hypothetical protein TI39_contig354g00043	#N/A	#N/A	#N/A	#N/A	#N/A	Mycgr3G95118
ZtritIPO323_04t10051	5:1660526-1661646	17.1533	11.42	85.1636	57.2609	2.31175	2.32599	#N/A	#N/A	f-box domain-containing	#N/A	#N/A	#N/A	#N/A	IPR001810 F-box domain DOMAIN	Mycgr3G109574
ZtritIPO323_04t09154	4:2144235-2144946	35.4364	56.3891	364.513	283.705	3.36267	2.3309	#N/A	#N/A	hypothetical protein MYCGRDRAFT_109235	#N/A	#N/A	#N/A	Y	noIPR	#N/A
ZtritIPO323_04t03880	12:887778-888270	294.736	256.751	1007.87	1292.18	1.77381	2.33137	#N/A	#N/A	hypothetical protein MYCGRDRAFT_111502	#N/A	#N/A	#N/A	#N/A	#N/A	Mycgr3G111502
ZtritIPO323_04t03415	11:1200213-1201885	4.30752	5.77973	18.9198	29.1209	2.13496	2.33298	#N/A	#N/A	carboxypeptidase 2	EC:3.4.17	#N/A	#N/A	#N/A	noIPR	Mycgr3G49571
ZtritIPO323_04t03213	11:662892-664287	12.6241	5.88553	42.1794	29.7309	1.74036	2.33672	#N/A	#N/A	hypothetical protein TI39_contig336g00049	#N/A	#N/A	#N/A	#N/A	IPR019236 Domain of unknown function DUF2183 DOMAIN	Mycgr3G30246
ZtritIPO323_04t10106	5:1869337-1873345	2.9835	16.3919	22.5156	82.9047	2.91584	2.33847	2.4579	1.88053	ankyrin repeat	#N/A	#N/A	#N/A	Y	IPR002110 Ankyrin repeat REPEAT	#N/A
ZtritIPO323_04t05725	2:759625-761368	38.0257	86.0939	451.868	435.542	3.57085	2.33883	#N/A	#N/A	hypothetical protein MYCGRDRAFT_67942	#N/A	#N/A	#N/A	#N/A	#N/A	Mycgr3G67942
ZtritIPO323_04t08881	4:1369944-1371641	13.0837	14.0459	66.9485	71.1513	2.35528	2.34074	#N/A	#N/A	triacylglycerol lipase like	#N/A	#N/A	#N/A	#N/A	IPR002018 Carboxylesterase, type B DOMAIN	Mycgr3G99913
ZtritIPO323_04t07243	3:309415-314726	0	0.115277	6.25134	0	#N/A	2.34752	#N/A	#N/A	Ca2+-modulated nonselective cation channel polycystin	#N/A	#N/A	#N/A	#N/A	noIPR	#N/A
ZtritIPO323_04t02266	1:5798139-5800204	66.6951	92.7665	516.889	474.142	2.9542	2.35364	#N/A	#N/A	hypothetical protein MYCGRDRAFT_107781	#N/A	#N/A	#N/A	#N/A	noIPR	Mycgr3G107781
ZtritIPO323_04t02296	1:5875742-5876888	6.85472	6.59026	75.5185	33.817	3.46166	2.35934	#N/A	#N/A	hypothetical protein MYCGRDRAFT_107790	#N/A	#N/A	#N/A	#N/A	noIPR	Mycgr3G107790
ZtritIPO323_04t02021	1:5232149-5233178	17.3986	27.0672	72.5373	139.036	2.05975	2.36084	#N/A	#N/A	hypothetical protein MYCGRDRAFT_90090	EC:3.4.21	#N/A	#N/A	#N/A	IPR022764 Peptidase S54, rhomboid domain DOMAIN	Mycgr3G90090
ZtritIPO323_04t01367	1:3553398-3556154	56.8963	57.3098	182.592	294.894	1.68222	2.36334	#N/A	#N/A	transcriptional activator acu-15	#N/A	#N/A	#N/A	#N/A	noIPR	Mycgr3G66501
ZtritIPO323_04t10082	5:1761735-1762785	1.29229	7.56246	17.7183	38.9747	#N/A	2.36561	#N/A	#N/A	tyrosinase family	#N/A	#N/A	#N/A	#N/A	IPR002227 Tyrosinase copper-binding domain DOMAIN	Mycgr3G86183
ZtritIPO323_04t06596	2:2998774-3001035	29.1692	19.1866	76.5048	98.9163	#N/A	2.36611	#N/A	#N/A	fad binding domain-containing	#N/A	Y	#N/A	#N/A	IPR006094 FAD linked oxidase, N-terminal DOMAIN	Mycgr3G68962
ZtritIPO323_04t09118	4:2059619-2062505	5.36275	5.58969	22.1381	28.8742	2.04548	2.36894	#N/A	#N/A	class V chitinase	#N/A	Y	#N/A	#N/A	IPR001002 Chitin-binding, type 1 DOMAIN	Mycgr3G92716
ZtritIPO323_04t03078	11:328856-329726	7.12876	6.17474	9.64348	31.9238	#N/A	2.37018	#N/A	#N/A	hypothetical protein MYCGRDRAFT_111193	#N/A	#N/A	#N/A	#N/A	noIPR	Mycgr3G111193
ZtritIPO323_04t13502	9:1015478-1016648	19.4184	53.8909	77.8332	278.686	2.00296	2.37053	#N/A	1.84018	C2H2 finger domain	#N/A	#N/A	#N/A	#N/A	IPR015880 Zinc finger, C2H2-like DOMAIN	Mycgr3G47621
ZtritIPO323_04t13261	9:374514-374784	87.0565	149.373	2020.05	772.664	4.5363	2.37093	#N/A	#N/A	hypothetical protein MYCGRDRAFT_105657	#N/A	#N/A	#N/A	#N/A	#N/A	Mycgr3G105657
ZtritIPO323_04t08336	3:3232068-3235581	1.26547	1.0651	1.44423	5.51037	#N/A	2.37116	#N/A	#N/A	DNA2 NAM7 partial	EC:3.6.1, EC:3.6.1.15	#N/A	#N/A	#N/A	noIPR	Mycgr3G20505
ZtritIPO323_04t13045	8:2001503-2002080	40.8704	30.9911	117.258	160.379	#N/A	2.37156	#N/A	#N/A	Zinc C2H2	#N/A	#N/A	#N/A	#N/A	IPR015880 Zinc finger, C2H2-like DOMAIN	#N/A
ZtritIPO323_04t07682	3:1617218-1619702	9.59908	8.11444	20.619	42.031	#N/A	2.37289	#N/A	#N/A	glycoside hydrolase	EC:3.2.1.51, EC:3.2.1	Y	#N/A	#N/A	IPR016286 Alpha-L-fucosidase, metazoa-type FAMILY	Mycgr3G38237
ZtritIPO323_04t09988	5:1520733-1521423	96.5562	100.961	453.635	523.528	2.23209	2.37447	#N/A	#N/A	methyltransferase type 11	#N/A	#N/A	#N/A	#N/A	IPR029063 S-adenosyl-L-methionine-dependent methyltransferase DOMAIN	Mycgr3G72253
ZtritIPO323_04t03412	11:1193338-1194369	11.3003	5.84852	39.084	30.4567	1.79021	2.38062	#N/A	#N/A	hypothetical protein MYCGRDRAFT_96758	#N/A	#N/A	#N/A	#N/A	#N/A	Mycgr3G96758
ZtritIPO323_04t11615	7:965001-966579	4.54386	4.8492	154.049	25.2896	5.08333	2.38272	#N/A	-2.60678	hypothetical protein TI39_contig289g00004	#N/A	Y	Y	#N/A	noIPR	#N/A
ZtritIPO323_04t13276	9:434604-435879	3.62309	4.01343	6.51973	20.9823	#N/A	2.38627	#N/A	#N/A	hypothetical protein MYCGRDRAFT_101149	#N/A	#N/A	#N/A	#N/A	noIPR	Mycgr3G101149
ZtritIPO323_04t04152	13:165941-167495	86.2953	75.4798	1121.61	394.973	3.70014	2.38759	#N/A	-1.50574	hypothetical protein MYCGRDRAFT_101835	#N/A	#N/A	#N/A	#N/A	IPR027589 Choice-of-anchor B domain DOMAIN	Mycgr3G101835
ZtritIPO323_04t06726	2:3429241-3430691	4.33695	2.47546	3.56855	12.9569	#N/A	2.38796	#N/A	#N/A	---NA---	#N/A	#N/A	#N/A	#N/A	#N/A	#N/A
ZtritIPO323_04t07579	3:1366513-1367113	19.939	36.8946	148.863	193.438	2.90032	2.39039	#N/A	#N/A	haloacid dehalogenase-like hydrolase	#N/A	#N/A	#N/A	#N/A	IPR023214 HAD-like domain DOMAIN	Mycgr3G69689
ZtritIPO323_04t13040	8:1988715-1989021	46.8452	282.462	609.009	1482.5	#N/A	2.3919	#N/A	#N/A	hypothetical protein AC578_9004	#N/A	#N/A	#N/A	#N/A	noIPR	Mycgr3G105598
ZtritIPO323_04t06041	2:1593980-1595774	16.8628	29.4061	54.7372	154.738	1.69868	2.39564	#N/A	#N/A	major myo-inositol transporter iolT	#N/A	#N/A	#N/A	#N/A	noIPR	Mycgr3G68287
ZtritIPO323_04t13737	9:1714122-1714692	37.7292	31.7755	76.5542	167.206	#N/A	2.39564	#N/A	#N/A	hypothetical protein TI39_contig58g00009	#N/A	#N/A	#N/A	#N/A	noIPR	Mycgr3G18313
ZtritIPO323_04t03150	11:522787-523980	9.60444	10.135	29.8105	53.3844	1.63405	2.39707	#N/A	#N/A	Serine threonine- kinase partial	#N/A	#N/A	#N/A	#N/A	IPR000719 Protein kinase domain DOMAIN	#N/A
ZtritIPO323_04t05767	2:880140-882065	31.1522	44.8666	147.992	236.672	2.24811	2.39917	#N/A	#N/A	hypothetical protein MYCGRDRAFT_107916	#N/A	#N/A	#N/A	#N/A	#N/A	Mycgr3G107916
ZtritIPO323_04t02018	1:5190670-5192491	17.0192	17.4566	87.5062	92.8342	2.36222	2.41088	#N/A	#N/A	O-acetylhomoserine O-acetylserine sulfhydrylase	#N/A	#N/A	#N/A	#N/A	IPR003781 CoA-binding DOMAIN	Mycgr3G107669
ZtritIPO323_04t08728	4:909515-912433	4.68617	5.44721	41.5718	29.0073	3.14913	2.41283	#N/A	#N/A	beta- partial	#N/A	Y	#N/A	#N/A	IPR001764 Glycoside hydrolase, family 3, N-terminal DOMAIN	Mycgr3G41307
ZtritIPO323_04t06679	2:3307236-3308413	19.9789	18.9614	115.818	101.002	2.53531	2.41324	#N/A	#N/A	hypothetical protein MYCGRDRAFT_91170	#N/A	#N/A	#N/A	#N/A	IPR009571 Membrane protein SUR7/Rim9-like, fungi FAMILY	Mycgr3G91170
ZtritIPO323_04t01905	1:4889653-4891161	11.0583	5.92555	37.0074	31.632	1.74269	2.41637	#N/A	#N/A	hypothetical protein MYCGRDRAFT_33882	#N/A	#N/A	#N/A	#N/A	IPR018713 Domain of unknown function DUF2236 DOMAIN	Mycgr3G33882
ZtritIPO323_04t11814	7:1486649-1487627	5.66742	5.3039	14.8194	28.415	#N/A	2.42153	#N/A	#N/A	hypothetical protein TI39_contig4197g00008	#N/A	#N/A	#N/A	#N/A	#N/A	#N/A
ZtritIPO323_04t11291	7:16683-18372	6.10232	4.51909	22.4413	24.2211	1.87873	2.42216	#N/A	#N/A	hypothetical protein TI39_contig626g00004	#N/A	#N/A	#N/A	#N/A	noIPR	Mycgr3G94201
ZtritIPO323_04t06746	2:3476221-3478278	10.018	18.9048	103.115	101.393	3.36359	2.42314	#N/A	#N/A	glycogen debranching	#N/A	Y	#N/A	#N/A	IPR008979 Galactose-binding domain-like DOMAIN	Mycgr3G69100
ZtritIPO323_04t04496	13:1020708-1022410	52.1294	40.8917	173.148	219.877	1.73183	2.42682	#N/A	#N/A	hypothetical protein TI39_contig605g00004	#N/A	#N/A	#N/A	#N/A	noIPR	#N/A
ZtritIPO323_04t04081	12:1369379-1370519	17.4251	18.6263	72.8957	100.273	2.06467	2.42852	#N/A	#N/A	hypothetical protein TI39_contig851g00007	#N/A	#N/A	#N/A	#N/A	noIPR	Mycgr3G50467
ZtritIPO323_04t05655	2:585895-586989	31.7957	15.7587	127.672	84.873	2.00554	2.42916	#N/A	#N/A	hypothetical protein MYCGRDRAFT_107867	#N/A	#N/A	#N/A	#N/A	IPR009057 Homeodomain-like DOMAIN	Mycgr3G107867
ZtritIPO323_04t12770	8:1313017-1314410	15.8983	13.6712	46.8466	73.6334	#N/A	2.42922	#N/A	#N/A	hypothetical protein TI39_contig354g00163	#N/A	#N/A	#N/A	#N/A	noIPR	#N/A
ZtritIPO323_04t08296	3:3147051-3148643	30.49	19.4737	133.605	105.746	2.13157	2.441	#N/A	#N/A	ZIP Zinc transporter like	#N/A	#N/A	#N/A	#N/A	IPR003689 Zinc/iron permease FAMILY	#N/A
ZtritIPO323_04t10264	5:2306037-2307112	7.61647	8.3177	25.1015	45.1815	#N/A	2.44148	#N/A	#N/A	Galactosyl transferase	#N/A	#N/A	#N/A	#N/A	noIPR	Mycgr3G42884
ZtritIPO323_04t07365	3:713277-714756	11.4836	35.2197	242.207	191.35	4.3986	2.44176	1.61681	#N/A	hypothetical protein TI39_contig344g00006	#N/A	#N/A	#N/A	#N/A	noIPR	#N/A
ZtritIPO323_04t02009	1:5169427-5170042	8.04248	10.8895	33.876	59.496	#N/A	2.44986	#N/A	#N/A	hypothetical protein MYCGRDRAFT_34239	#N/A	#N/A	#N/A	#N/A	IPR006674 HD domain DOMAIN	Mycgr3G34239
ZtritIPO323_04t07403	3:865924-867704	4.38414	3.17468	15.8912	17.3744	1.85786	2.45228	#N/A	#N/A	transporter mfs2	#N/A	#N/A	#N/A	#N/A	IPR011701 Major facilitator superfamily FAMILY	#N/A
ZtritIPO323_04t13842	9:2054413-2055748	14.7628	9.29857	87.7126	50.9889	2.57082	2.4551	#N/A	#N/A	integral membrane	#N/A	#N/A	#N/A	#N/A	IPR006759 Glycosyl transferase family 54 FAMILY	Mycgr3G48212
ZtritIPO323_04t12325	8:178257-179523	16.2114	23.5586	75.8351	129.426	2.22586	2.45781	#N/A	#N/A	carbohydrate-binding module family 1 Non-catalytic module family CDH	#N/A	#N/A	#N/A	#N/A	noIPR	Mycgr3G94898
ZtritIPO323_04t01530	1:3980410-3982498	11.3934	14.8737	42.2787	81.8791	1.89174	2.46073	#N/A	#N/A	hypothetical protein TI39_contig4265g00004	#N/A	#N/A	#N/A	#N/A	noIPR	Mycgr3G102690
ZtritIPO323_04t01994	1:5138590-5140418	2.04	2.30782	1.12703	12.7165	#N/A	2.4621	#N/A	3.4961	hypothetical protein TI39_contig403g00008	#N/A	#N/A	#N/A	#N/A	noIPR	#N/A
ZtritIPO323_04t08912	4:1448466-1449255	19.2431	9.98456	11.714	55.0215	#N/A	2.46222	#N/A	2.23176	short-chain dehydrogenase	#N/A	#N/A	#N/A	#N/A	IPR002347 Short-chain dehydrogenase/reductase SDR FAMILY	Mycgr3G71140
ZtritIPO323_04t11294	7:23130-24060	168.454	220.504	652.75	1215.69	1.95418	2.4629	#N/A	#N/A	hypothetical protein MYCGRDRAFT_105024	#N/A	#N/A	#N/A	#N/A	#N/A	Mycgr3G105024
ZtritIPO323_04t12923	8:1666195-1668802	11.2386	21.0121	83.6345	116.092	2.89564	2.46598	#N/A	#N/A	hypothetical protein TI39_contig321g00039	EC:3.4, EC:3.4.19.12	#N/A	#N/A	#N/A	IPR003409 MORN motif REPEAT	#N/A
ZtritIPO323_04t06407	2:2547039-2548225	5.35711	4.83969	33.5153	27.0551	2.64529	2.48291	#N/A	#N/A	glycoside hydrolase family 2	#N/A	#N/A	#N/A	Y	IPR001938 Thaumatin FAMILY	Mycgr3G15838
ZtritIPO323_04t10377	5:2615502-2616629	7.12914	5.18545	14.9313	29.1078	#N/A	2.48886	#N/A	#N/A	hypothetical protein TI39_contig4295g00008	#N/A	Y	#N/A	#N/A	IPR021884 Protein of unknown function DUF3494 FAMILY	Mycgr3G42777
ZtritIPO323_04t01520	1:3956227-3957913	75.2756	103.671	1043.48	582.257	3.79308	2.48965	#N/A	#N/A	major facilitator superfamily transporter like	#N/A	#N/A	#N/A	#N/A	IPR011701 Major facilitator superfamily FAMILY	Mycgr3G102685
ZtritIPO323_04t05387	19:245417-246599	18.6729	8.50475	43.0721	47.7838	#N/A	2.49018	#N/A	#N/A	hypothetical protein MYCGRDRAFT_97959	#N/A	#N/A	#N/A	#N/A	#N/A	Mycgr3G97959
ZtritIPO323_04t11560	7:830855-832545	8.36251	2.88683	67.5637	16.2231	3.01424	2.4905	#N/A	-2.0582	P450 monooxygenase	#N/A	#N/A	#N/A	#N/A	IPR002403 Cytochrome P450, E-class, group IV FAMILY	Mycgr3G44640
ZtritIPO323_04t01664	1:4308484-4310016	13.2744	5.88961	43.144	33.1156	1.70051	2.49127	#N/A	#N/A	hypothetical protein TI39_contig4478g00001	#N/A	#N/A	#N/A	#N/A	noIPR	#N/A
ZtritIPO323_04t00423	1:1240708-1241926	28.3218	17.0559	63.0991	96.1201	#N/A	2.49457	#N/A	#N/A	hypothetical protein TI39_contig468g00032	#N/A	#N/A	#N/A	#N/A	IPR001279 Metallo-beta-lactamase DOMAIN	#N/A
ZtritIPO323_04t06586	2:2981449-2982037	567.232	84.0336	758.113	473.868	#N/A	2.49545	-2.7549	#N/A	hypothetical protein MYCGRDRAFT_103423	#N/A	#N/A	#N/A	#N/A	#N/A	Mycgr3G103423
ZtritIPO323_04t04040	12:1292247-1293531	10.1671	3.34239	5.47338	18.9007	#N/A	2.49949	#N/A	1.78793	hypothetical protein MYCGRDRAFT_97203	#N/A	#N/A	#N/A	#N/A	#N/A	Mycgr3G97203
ZtritIPO323_04t07847	3:2027041-2028817	3.13844	2.05139	5.36727	11.6358	#N/A	2.5039	#N/A	#N/A	E3 ubiquitin- ligase RING1-like	#N/A	#N/A	#N/A	#N/A	IPR001841 Zinc finger, RING-type DOMAIN	#N/A
ZtritIPO323_04t07131	3:33540-35394	44.0161	54.4907	276.925	309.751	2.65339	2.50703	#N/A	#N/A	ser Thr phosphatase family	#N/A	Y	#N/A	#N/A	IPR014485 Predicted phosphoesterase, C1039.02 type FAMILY	Mycgr3G69205
ZtritIPO323_04t05223	18:149803-151213	4.69415	3.35922	15.9693	19.2791	#N/A	2.52084	#N/A	#N/A	hypothetical protein MYCGRDRAFT_97868	#N/A	#N/A	#N/A	#N/A	#N/A	Mycgr3G97868
ZtritIPO323_04t06352	2:2398398-2399519	7.88715	4.6719	16.9302	26.8586	#N/A	2.5233	#N/A	#N/A	hypothetical protein TI39_contig66g00002	#N/A	#N/A	#N/A	#N/A	#N/A	#N/A
ZtritIPO323_04t11786	7:1397791-1398750	21.9435	25.2439	105.188	145.468	2.2611	2.52669	#N/A	#N/A	short chain dehydrogenase reductase	#N/A	#N/A	#N/A	#N/A	IPR002347 Short-chain dehydrogenase/reductase SDR FAMILY	Mycgr3G94547
ZtritIPO323_04t07366	3:715133-717062	4.41032	7.92578	38.5201	45.7681	3.12666	2.52972	#N/A	#N/A	hypothetical protein AC578_1910	#N/A	#N/A	#N/A	#N/A	IPR010730 Heterokaryon incompatibility DOMAIN	Mycgr3G38090
ZtritIPO323_04t10953	6:1569889-1571993	12.61	13.9354	41.6871	80.6323	1.72503	2.53261	#N/A	#N/A	hypothetical protein MYCGRDRAFT_109901	#N/A	#N/A	#N/A	#N/A	IPR032675 Leucine-rich repeat domain, L domain-like DOMAIN	Mycgr3G109901
ZtritIPO323_04t08262	3:3075197-3076172	10.4893	6.15405	102.894	35.6207	3.29417	2.53311	#N/A	-1.53037	Mitochondrial carrier	#N/A	#N/A	#N/A	#N/A	IPR023395 Mitochondrial carrier domain DOMAIN	Mycgr3G80182
ZtritIPO323_04t02578	10:606152-607727	5.36396	4.89364	22.8569	28.3457	2.09126	2.53415	#N/A	#N/A	microcystin LR degradation	#N/A	#N/A	#N/A	#N/A	IPR009197 Microcystin LR degradation protein MlrC FAMILY	Mycgr3G48419
ZtritIPO323_04t09293	4:2478810-2482733	1.74924	3.93213	2.70365	22.7895	#N/A	2.53499	#N/A	3.07539	hypothetical protein TI39_contig50g00005	#N/A	#N/A	#N/A	#N/A	IPR027417 P-loop containing nucleoside triphosphate hydrolase DOMAIN	#N/A
ZtritIPO323_04t13373	9:712723-714190	7.72383	3.07823	64.0576	17.8914	3.05198	2.53909	#N/A	-1.8401	flavin-containing superfamily Amine oxidase	#N/A	Y	#N/A	#N/A	noIPR	#N/A
ZtritIPO323_04t08411	3:3412615-3413545	28.3801	10.0582	58.2593	58.5939	#N/A	2.54238	#N/A	#N/A	hypothetical protein MYCGRDRAFT_92203	#N/A	#N/A	#N/A	#N/A	noIPR	Mycgr3G92203
ZtritIPO323_04t06428	2:2587149-2588355	53.8916	89.7031	302.414	523.099	2.48839	2.54385	#N/A	#N/A	N-terminal nucleophile aminohydrolase	EC:3.4.21, EC:3.4.19	#N/A	#N/A	#N/A	IPR026869 Putative glutamine amidotransferase type 2 FAMILY	Mycgr3G108197
ZtritIPO323_04t03400	11:1177871-1178482	75.0999	21.7596	88.3562	127.157	#N/A	2.54689	-1.78716	#N/A	hypothetical protein MYCGRDRAFT_82659, partial	#N/A	#N/A	#N/A	#N/A	noIPR	#N/A
ZtritIPO323_04t08204	3:2915390-2915930	56.8424	105.868	448.717	619.919	2.98077	2.54981	#N/A	#N/A	glutathione-dependent formaldehyde-activating enzyme like	#N/A	#N/A	#N/A	#N/A	IPR006913 Glutathione-dependent formaldehyde-activating enzyme/centromere protein V DOMAIN	Mycgr3G39016
ZtritIPO323_04t10304	5:2429186-2431252	16.2044	27.0705	78.2946	158.519	2.27252	2.54986	#N/A	#N/A	MFS transporter like	#N/A	#N/A	#N/A	#N/A	noIPR	Mycgr3G109656
ZtritIPO323_04t01582	1:4104650-4106708	2.812	12.6751	77.8139	74.2969	4.79036	2.55131	2.17233	#N/A	bZIP transcription factor like	#N/A	#N/A	#N/A	#N/A	noIPR	Mycgr3G89777
ZtritIPO323_04t09294	4:2483079-2484554	1.88851	3.592	2.39587	21.1059	#N/A	2.55479	#N/A	#N/A	hypothetical protein TI39_contig50g00004	#N/A	#N/A	#N/A	#N/A	noIPR	#N/A
ZtritIPO323_04t00304	1:890653-892282	8.30287	3.97846	18.5571	23.4358	#N/A	2.55844	#N/A	#N/A	Ankyrin and HET domain-containing	#N/A	#N/A	#N/A	#N/A	IPR010730 Heterokaryon incompatibility DOMAIN	Mycgr3G106831
ZtritIPO323_04t13752	9:1771008-1774839	13.3997	19.1769	63.4556	113.121	2.24354	2.56042	#N/A	#N/A	receptor-activated Ca2+-permeable partial	#N/A	#N/A	#N/A	#N/A	noIPR	Mycgr3G20435
ZtritIPO323_04t01717	1:4430860-4431280	60.7798	62.8616	227.076	370.982	1.90151	2.5611	#N/A	#N/A	hypothetical protein MYCGRDRAFT_19271, partial	#N/A	#N/A	#N/A	#N/A	IPR009395 Biogenesis of lysosome-related organelles complex 1 subunit 1 FAMILY	Mycgr3G19271
ZtritIPO323_04t04220	13:309765-313180	1.43057	2.33749	8.07314	13.8524	2.49654	2.5671	#N/A	#N/A	glycoside hydrolase family 2	EC:3.2.1.23, EC:3.2.1	#N/A	#N/A	#N/A	IPR006101 Glycoside hydrolase, family 2 FAMILY	Mycgr3G51250
ZtritIPO323_04t13793	9:1902128-1903802	5.49595	3.99629	27.0807	23.7744	2.30083	2.57268	#N/A	#N/A	cytochrome p450 like	#N/A	#N/A	#N/A	Y	IPR002403 Cytochrome P450, E-class, group IV FAMILY	Mycgr3G47266
ZtritIPO323_04t03121	11:445542-448676	9.11039	3.05984	148.18	18.2136	4.02369	2.57349	#N/A	-3.02427	hypothetical protein MYCGRDRAFT_96548	#N/A	#N/A	#N/A	#N/A	IPR008427 Extracellular membrane protein, CFEM domain DOMAIN	Mycgr3G96548
ZtritIPO323_04t13384	9:728713-730924	10.3057	10.3208	42.5412	61.4697	2.04541	2.57432	#N/A	#N/A	Spc97 Spc98 family	#N/A	#N/A	#N/A	#N/A	IPR007259 Gamma-tubulin complex component protein FAMILY	Mycgr3G75424
ZtritIPO323_04t02913	10:1485337-1485838	18.9539	14.9031	130.031	88.8238	2.77829	2.57533	#N/A	#N/A	hypothetical protein MYCGRDRAFT_111138	#N/A	#N/A	#N/A	#N/A	noIPR	Mycgr3G111138
ZtritIPO323_04t08050	3:2519060-2520256	37.7874	41.998	313.549	251.326	3.05272	2.58117	#N/A	#N/A	WD repeat	#N/A	#N/A	#N/A	#N/A	IPR020472 G-protein beta WD-40 repeat REPEAT	Mycgr3G70194
ZtritIPO323_04t13368	9:705131-706300	11.5409	15.5974	79.925	93.5827	2.79189	2.58493	#N/A	#N/A	carbohydrate esterase family 1	#N/A	#N/A	#N/A	#N/A	IPR029058 Alpha/Beta hydrolase fold DOMAIN	#N/A
ZtritIPO323_04t00890	1:2343419-2345597	2.75407	7.3944	27.8587	44.3852	3.33849	2.58557	#N/A	#N/A	sugar transporter	#N/A	#N/A	#N/A	#N/A	IPR003663 Sugar/inositol transporter FAMILY	#N/A
ZtritIPO323_04t13248	9:336559-338369	51.395	40.2411	200.796	242.354	1.96603	2.59037	#N/A	#N/A	CYP-42 P450 monooxygenase	#N/A	#N/A	#N/A	Y	IPR002401 Cytochrome P450, E-class, group I FAMILY	Mycgr3G47956
ZtritIPO323_04t09474	5:136992-138216	6.85494	5.89471	29.0921	35.5537	2.08541	2.59251	#N/A	#N/A	hypothetical protein MYCGRDRAFT_80635	#N/A	#N/A	#N/A	#N/A	noIPR	Mycgr3G80635
ZtritIPO323_04t01596	1:4140140-4141193	5.86389	8.03013	17.187	48.4473	#N/A	2.59292	#N/A	#N/A	hypothetical protein TI39_contig307g00049	#N/A	Y	Y	#N/A	noIPR	#N/A
ZtritIPO323_04t01912	1:4903302-4904988	31.3394	23.9985	105.852	144.856	1.756	2.5936	#N/A	#N/A	beta-xylosidase like	#N/A	Y	#N/A	#N/A	IPR013781 Glycoside hydrolase, catalytic domain DOMAIN	Mycgr3G14239
ZtritIPO323_04t02565	10:576928-578764	16.2915	15.3188	78.8247	92.4689	2.27453	2.59366	#N/A	#N/A	sugar transporter family	#N/A	#N/A	#N/A	#N/A	IPR005828 Major facilitator, sugar transporter-like FAMILY	Mycgr3G76200
ZtritIPO323_04t04133	13:120502-124200	4.4541	7.43208	27.0933	44.8834	2.60473	2.59435	#N/A	#N/A	hypothetical protein TI39_contig258g00010, partial	#N/A	#N/A	#N/A	#N/A	IPR002889 Carbohydrate-binding WSC DOMAIN	#N/A
ZtritIPO323_04t08900	4:1411620-1413713	5.70619	9.00124	63.2105	54.566	3.46956	2.59981	#N/A	#N/A	MFS sugar transporter	#N/A	#N/A	#N/A	#N/A	IPR003663 Sugar/inositol transporter FAMILY	Mycgr3G71117
ZtritIPO323_04t11385	7:308334-309269	20.598	24.3086	133.811	147.42	2.69962	2.60039	#N/A	#N/A	hypothetical protein MYCGRDRAFT_94265	#N/A	#N/A	#N/A	#N/A	IPR007361 Domain of unknown function DUF427 DOMAIN	Mycgr3G94265
ZtritIPO323_04t01464	1:3817782-3818177	281.046	107.72	348.503	653.466	#N/A	2.60083	#N/A	#N/A	hypothetical protein MYCGRDRAFT_102658	#N/A	#N/A	#N/A	#N/A	#N/A	Mycgr3G102658
ZtritIPO323_04t10652	6:720614-721415	8.27401	8.30271	10.2843	50.3755	#N/A	2.60107	#N/A	2.29227	hypothetical protein MYCGRDRAFT_93740	#N/A	#N/A	#N/A	Y	noIPR	Mycgr3G93740
ZtritIPO323_04t03492	11:1395216-1396065	7.13888	13.5382	63.8624	82.2155	3.1612	2.60237	#N/A	#N/A	class I glutamine amidotransferase	#N/A	#N/A	#N/A	#N/A	IPR005320 Peptidase S51 FAMILY	Mycgr3G49854
ZtritIPO323_04t11317	7:82882-83314	44.9579	28.158	211.668	171.233	2.23516	2.60434	#N/A	#N/A	hypothetical protein MYCGRDRAFT_94220	#N/A	#N/A	#N/A	#N/A	#N/A	Mycgr3G94220
ZtritIPO323_04t02741	10:988861-989725	33.3065	16.4153	70.3717	99.8479	#N/A	2.60469	#N/A	#N/A	hypothetical protein MYCGRDRAFT_96284	#N/A	#N/A	#N/A	#N/A	#N/A	Mycgr3G96284
ZtritIPO323_04t00476	1:1373840-1375226	6.44092	4.86306	12.7887	29.6032	#N/A	2.60582	#N/A	#N/A	MFS transporter	#N/A	#N/A	#N/A	#N/A	IPR003663 Sugar/inositol transporter FAMILY	Mycgr3G65312
ZtritIPO323_04t10667	6:831054-832273	7.3159	8.98858	62.3097	54.7526	3.09035	2.60676	#N/A	#N/A	alpha beta-hydrolase	#N/A	Y	#N/A	#N/A	IPR000073 Alpha/beta hydrolase fold-1 DOMAIN	Mycgr3G30339
ZtritIPO323_04t03748	12:526250-527801	57.4919	48.8534	148.066	299.504	#N/A	2.61604	#N/A	#N/A	peroxisomal-coenzyme a synthetase like	#N/A	#N/A	#N/A	#N/A	IPR025110 AMP-binding enzyme C-terminal domain DOMAIN	Mycgr3G77337
ZtritIPO323_04t10303	5:2425722-2427841	4.73915	2.58789	4.65849	15.8895	#N/A	2.61822	#N/A	#N/A	MFS general substrate transporter	#N/A	#N/A	#N/A	#N/A	noIPR	Mycgr3G93504
ZtritIPO323_04t06099	2:1762509-1763319	52.5816	28.4662	187.092	174.876	1.83112	2.61901	#N/A	#N/A	translation initiation factor eIF4e	#N/A	#N/A	#N/A	#N/A	IPR001040 Translation Initiation factor eIF- 4e FAMILY	Mycgr3G108058
ZtritIPO323_04t12840	8:1455771-1457616	26.9753	52.5924	184.227	323.946	2.77177	2.62283	#N/A	#N/A	mitochondrial chaperone bcs1 like	#N/A	#N/A	#N/A	#N/A	noIPR	Mycgr3G110524
ZtritIPO323_04t01662	1:4305038-4305888	7.14831	8.15301	40.0128	50.2408	2.48479	2.62345	#N/A	#N/A	phytanoyl- dioxygenase	#N/A	#N/A	#N/A	#N/A	noIPR	Mycgr3G35104
ZtritIPO323_04t09043	4:1835131-1837365	7.04992	41.1706	89.1929	254.653	3.66125	2.62885	2.54593	1.51354	sugar transporter like	#N/A	#N/A	#N/A	#N/A	IPR003663 Sugar/inositol transporter FAMILY	Mycgr3G58174
ZtritIPO323_04t11574	7:859104-859833	83.181	35.139	291.385	217.644	1.8086	2.63083	#N/A	#N/A	hypothetical protein MYCGRDRAFT_94401	#N/A	#N/A	#N/A	#N/A	#N/A	Mycgr3G94401
ZtritIPO323_04t10107	5:1874233-1875322	15.5726	45.9237	103.624	285.345	2.73428	2.6354	1.56023	#N/A	hemolysin-III family	#N/A	#N/A	#N/A	Y	IPR004254 AdipoR/Haemolysin-III-related FAMILY	Mycgr3G42841
ZtritIPO323_04t10325	5:2474833-2476894	18.2191	10.1843	182.485	63.363	3.32425	2.63729	#N/A	-1.52607	hypothetical protein TI39_contig4215g00006	#N/A	#N/A	#N/A	#N/A	noIPR	#N/A
ZtritIPO323_04t11025	6:1832333-1834148	39.4036	10.0258	204.77	62.477	2.3776	2.63961	-1.97461	-1.7126	FAD-binding domain-containing	#N/A	Y	#N/A	#N/A	IPR016167 FAD-binding, type 2, subdomain 1 DOMAIN	Mycgr3G13483
ZtritIPO323_04t05918	2:1280817-1281333	17.7732	12.7611	95.2359	79.9305	#N/A	2.64699	#N/A	#N/A	acyl- thioesterase like	EC:3.1.2.20, EC:3.1.2	#N/A	#N/A	#N/A	noIPR	#N/A
ZtritIPO323_04t08416	3:3422180-3423050	46.5852	26.638	340.46	167.274	2.86954	2.65065	#N/A	#N/A	hypothetical protein MYCGRDRAFT_108910	#N/A	#N/A	#N/A	#N/A	noIPR	Mycgr3G108910
ZtritIPO323_04t10259	5:2293773-2297217	4.31579	6.41654	53.4538	40.4165	3.6306	2.65508	#N/A	#N/A	nitric oxide synthase	EC:1.14.13.39, EC:1.14.13	#N/A	#N/A	#N/A	noIPR	Mycgr3G42401
ZtritIPO323_04t07188	3:187027-188377	12.2718	9.71806	47.2824	61.2986	1.94596	2.65711	#N/A	#N/A	Actin actin	#N/A	#N/A	#N/A	#N/A	IPR004000 Actin family FAMILY	Mycgr3G69260
ZtritIPO323_04t13478	9:942274-943718	26.0715	5.91716	122.599	37.4565	2.2334	2.66224	-2.13949	-1.71066	aspartyl partial	EC:3.4.23	Y	#N/A	#N/A	IPR001461 Aspartic peptidase A1 family FAMILY	Mycgr3G26445
ZtritIPO323_04t07132	3:36200-37493	11.2639	6.74333	34.2481	42.8046	1.60432	2.66623	#N/A	#N/A	tubulin-tyrosine ligase family	#N/A	#N/A	#N/A	#N/A	IPR004344 Tubulin-tyrosine ligase/Tubulin polyglutamylase FAMILY	Mycgr3G37793
ZtritIPO323_04t04143	13:145319-147069	41.7469	53.0921	253.99	339.255	2.60503	2.6758	#N/A	#N/A	proline-specific permease like	#N/A	#N/A	#N/A	#N/A	IPR004841 Amino acid permease/ SLC12A domain DOMAIN	Mycgr3G51380
ZtritIPO323_04t08477	4:181738-183769	18.5517	4.93165	4.64374	31.6325	-1.99819	2.68126	-1.91141	2.76805	SRA-YDG domain-containing	#N/A	#N/A	#N/A	#N/A	noIPR	Mycgr3G92250
ZtritIPO323_04t01819	1:4699702-4701907	5.95281	3.32604	11.2393	21.3666	#N/A	2.68348	#N/A	#N/A	hypothetical protein MYCGRDRAFT_107589	#N/A	#N/A	#N/A	#N/A	noIPR	#N/A
ZtritIPO323_04t01607	1:4179886-4181194	41.0685	35.0887	312.21	225.827	2.92641	2.68614	#N/A	#N/A	subtilisin-like protease	EC:3.4.21	#N/A	#N/A	#N/A	IPR015500 Peptidase S8, subtilisin-related FAMILY	Mycgr3G30229
ZtritIPO323_04t11512	7:639480-640365	12.9581	7.36889	37.0081	47.4448	#N/A	2.68673	#N/A	#N/A	hypothetical protein TI39_contig4222g00004	#N/A	#N/A	#N/A	#N/A	IPR001841 Zinc finger, RING-type DOMAIN	#N/A
ZtritIPO323_04t09300	4:2493845-2495609	66.7246	76.0612	350.827	490.594	2.39447	2.6893	#N/A	#N/A	alpha beta-hydrolase	#N/A	#N/A	#N/A	#N/A	IPR000073 Alpha/beta hydrolase fold-1 DOMAIN	Mycgr3G109293
ZtritIPO323_04t10876	6:1378133-1379537	8.18701	4.96834	46.1004	32.0813	2.49337	2.6909	#N/A	#N/A	glycoside hydrolase family 76	#N/A	#N/A	#N/A	#N/A	IPR005198 Glycoside hydrolase, family 76 FAMILY	Mycgr3G81215
ZtritIPO323_04t09540	5:361968-363089	3.49231	4.53988	18.8652	29.3222	#N/A	2.69127	#N/A	#N/A	F-box WD repeat-containing pof1	#N/A	#N/A	#N/A	#N/A	IPR001680 WD40 repeat REPEAT	#N/A
ZtritIPO323_04t05045	17:103356-104467	3.19318	3.75222	9.30137	24.3049	#N/A	2.69543	#N/A	#N/A	hypothetical protein MYCGRDRAFT_97784	#N/A	#N/A	#N/A	#N/A	noIPR	Mycgr3G97784
ZtritIPO323_04t03325	11:951143-952767	20.3572	2.97067	57.6243	19.3276	1.50114	2.7018	-2.77668	-1.57601	amino acid transporter like	#N/A	#N/A	#N/A	Y	IPR013057 Amino acid transporter, transmembrane domain DOMAIN	Mycgr3G101603
ZtritIPO323_04t07771	3:1825845-1827396	63.9999	47.2959	145.567	307.836	#N/A	2.70237	#N/A	#N/A	mitochondrial carrier	#N/A	#N/A	#N/A	#N/A	IPR023395 Mitochondrial carrier domain DOMAIN	Mycgr3G56776
ZtritIPO323_04t10608	6:551595-553406	13.212	14.1422	341.798	92.7587	4.69322	2.71347	#N/A	-1.88159	sterol esterase carbohydrate esterase family partial	#N/A	Y	#N/A	#N/A	IPR002018 Carboxylesterase, type B DOMAIN	Mycgr3G29873
ZtritIPO323_04t05473	2:41113-43119	7.41988	20.1056	31.6871	132.294	2.09443	2.71808	#N/A	2.06178	general substrate transporter	#N/A	#N/A	#N/A	Y	IPR003663 Sugar/inositol transporter FAMILY	Mycgr3G67680
ZtritIPO323_04t05953	2:1375050-1376931	9.45246	7.74897	21.0084	51.0161	#N/A	2.71888	#N/A	#N/A	sugar transporter like	#N/A	#N/A	#N/A	#N/A	IPR003663 Sugar/inositol transporter FAMILY	Mycgr3G99072
ZtritIPO323_04t10441	5:2795711-2796676	8.08058	10.326	16.8567	68.1205	#N/A	2.72181	#N/A	2.01476	hypothetical protein TI39_contig4193g00002	#N/A	#N/A	#N/A	#N/A	#N/A	#N/A
ZtritIPO323_04t09320	4:2553256-2553642	56.1824	44.3474	134.48	294.376	#N/A	2.73074	#N/A	#N/A	hypothetical protein MYCGRDRAFT_80611	#N/A	#N/A	#N/A	Y	IPR029008 Rab5-interacting protein family FAMILY	Mycgr3G80611
ZtritIPO323_04t00318	1:949485-950814	4.78309	5.08202	51.3404	33.7697	3.42408	2.73225	#N/A	#N/A	L-rhamnoate dehydratase	#N/A	#N/A	#N/A	#N/A	IPR013342 Mandelate racemase/muconate lactonizing enzyme, C-terminal DOMAIN	Mycgr3G32540
ZtritIPO323_04t03489	11:1387840-1390735	3.6206	5.05544	18.8263	33.6308	2.37845	2.73387	#N/A	#N/A	hypothetical protein TI39_contig4517g00001	#N/A	#N/A	#N/A	#N/A	noIPR	Mycgr3G96806
ZtritIPO323_04t09773	5:996626-999127	36.7993	48.0346	258.304	321.167	2.81132	2.74118	#N/A	#N/A	glycosyltransferase family 8	#N/A	#N/A	#N/A	#N/A	IPR029044 Nucleotide-diphospho-sugar transferases DOMAIN	#N/A
ZtritIPO323_04t01841	1:4740503-4741892	118.081	4.97233	60.7309	33.2783	#N/A	2.74259	-4.56971	#N/A	glycoside hydrolase family 64	#N/A	Y	#N/A	#N/A	IPR032477 Beta-1,3-glucanase, N-terminal DOMAIN	Mycgr3G84149
ZtritIPO323_04t05630	2:529122-532196	8.1012	24.2342	50.6593	162.532	2.64462	2.74561	1.58084	1.68183	peptidase M3A and thimet oligopeptidase F	EC:3.4.24	Y	#N/A	#N/A	IPR024080 Neurolysin/Thimet oligopeptidase, N-terminal DOMAIN	Mycgr3G11143
ZtritIPO323_04t10579	6:480181-481778	1.84464	9.45788	35.7982	63.5171	4.27847	2.74756	#N/A	#N/A	heterokaryon incompatibility	#N/A	#N/A	#N/A	#N/A	IPR010730 Heterokaryon incompatibility DOMAIN	#N/A
ZtritIPO323_04t11449	7:481450-484222	4.73789	2.02098	1.82461	13.6316	#N/A	2.75383	#N/A	2.90129	DNA mismatch repair msh4	#N/A	#N/A	#N/A	#N/A	IPR011184 DNA mismatch repair MutS FAMILY	Mycgr3G44908
ZtritIPO323_04t07232	3:282177-283056	39.0607	10.0376	65.3559	67.7984	#N/A	2.75583	-1.9603	#N/A	short-chain dehydrogenase	#N/A	#N/A	#N/A	#N/A	IPR002347 Short-chain dehydrogenase/reductase SDR FAMILY	Mycgr3G38624
ZtritIPO323_04t06177	2:2008869-2009335	2.91069	67.4504	207.335	457.62	#N/A	2.76225	#N/A	#N/A	---NA---	#N/A	#N/A	#N/A	#N/A	noIPR	#N/A
ZtritIPO323_04t04168	13:196307-198072	1.22801	3.59135	11.9675	24.4162	3.28472	2.76524	#N/A	#N/A	MFS general substrate transporter	#N/A	#N/A	#N/A	#N/A	noIPR	Mycgr3G97279
ZtritIPO323_04t03291	11:864980-865709	9.11616	8.95675	51.2684	61.0116	2.49157	2.76804	#N/A	#N/A	dash complex component	#N/A	#N/A	#N/A	#N/A	IPR013962 DASH complex subunit Dam1 FAMILY	#N/A
ZtritIPO323_04t02019	1:5199444-5200040	26.4371	26.9581	117.791	184.136	#N/A	2.77198	#N/A	#N/A	copper-translocating p-type atpase	EC:3.6.1, EC:3.6.1.3, EC:3.6.1.15	#N/A	#N/A	#N/A	IPR014710 RmlC-like jelly roll fold DOMAIN	Mycgr3G54228
ZtritIPO323_04t00565	1:1602122-1603238	90.7427	39.4266	327.688	269.853	1.85247	2.77493	#N/A	#N/A	short-chain dehydrogenase reductase like	#N/A	#N/A	#N/A	#N/A	#N/A	Mycgr3G106960
ZtritIPO323_04t00774	1:2076980-2078957	8.41806	3.97774	24.0931	27.2281	#N/A	2.77507	#N/A	#N/A	fungal specific transcription factor	#N/A	#N/A	#N/A	#N/A	noIPR	Mycgr3G107053
ZtritIPO323_04t04350	13:636244-638476	30.9321	45.6534	189.961	314.078	2.61853	2.78233	#N/A	#N/A	MFS transporter like	#N/A	#N/A	#N/A	#N/A	noIPR	Mycgr3G51406
ZtritIPO323_04t09546	5:373692-374686	526.028	237.543	1818.23	1648.65	1.78933	2.79502	#N/A	#N/A	Gpr Fun34 family	#N/A	#N/A	#N/A	Y	IPR000791 Acetate transporter GPR1/FUN34/SatP family FAMILY	Mycgr3G104351
ZtritIPO323_04t01114	1:2922426-2924309	2.65467	5.26339	47.6471	36.5672	4.16578	2.79648	#N/A	#N/A	phenylacetate 2-hydroxylase	#N/A	#N/A	#N/A	#N/A	IPR002401 Cytochrome P450, E-class, group I FAMILY	Mycgr3G83782
ZtritIPO323_04t06568	2:2927145-2929128	6.91926	5.97068	123.177	41.5931	4.15397	2.80037	#N/A	-1.56632	MFS alpha-glucoside transporter like	#N/A	#N/A	#N/A	#N/A	noIPR	Mycgr3G108267
ZtritIPO323_04t03593	12:68458-70489	10.6205	15.3921	147.856	107.318	3.79927	2.80163	#N/A	#N/A	pentafunctional arom polypeptide like	EC:4.2.1.10	#N/A	#N/A	#N/A	IPR013785 Aldolase-type TIM barrel DOMAIN	#N/A
ZtritIPO323_04t01769	1:4575745-4578649	3.08451	13.6994	29.5221	96.2154	3.25868	2.81216	2.15099	1.70447	glycoside hydrolase family 2	#N/A	Y	#N/A	#N/A	IPR013781 Glycoside hydrolase, catalytic domain DOMAIN	Mycgr3G107565
ZtritIPO323_04t02050	1:5289081-5290026	23.2511	17.085	128.497	120.076	2.46636	2.81314	#N/A	#N/A	hypothetical protein TI39_contig4126g00018	#N/A	#N/A	#N/A	#N/A	noIPR	#N/A
ZtritIPO323_04t07849	3:2031390-2032013	54.6374	52.4464	232.532	372.835	2.08947	2.82962	#N/A	#N/A	polyketide cyclase dehydrase	#N/A	#N/A	#N/A	#N/A	IPR019587 Polyketide cyclase/dehydrase FAMILY	Mycgr3G91799
ZtritIPO323_04t00013	1:130030-131722	8.64332	4.90276	28.5391	34.978	1.72329	2.83478	#N/A	#N/A	hypothetical protein TI39_contig381g00007	#N/A	Y	#N/A	#N/A	noIPR	Mycgr3G33309
ZtritIPO323_04t02642	10:744640-746196	24.7914	11.9108	71.7066	85.1269	1.53226	2.83735	#N/A	#N/A	hypothetical protein MYCGRDRAFT_111039	#N/A	#N/A	#N/A	#N/A	IPR002656 Acyltransferase 3 DOMAIN	Mycgr3G111039
ZtritIPO323_04t08479	4:185872-188101	14.4169	5.45519	12.1327	39.0989	#N/A	2.84143	#N/A	1.68822	flavin-binding monooxygenase-like family	#N/A	#N/A	#N/A	#N/A	IPR023753 FAD/NAD(P)-binding domain DOMAIN	Mycgr3G40311
ZtritIPO323_04t09251	4:2384349-2385990	32.4223	35.1244	298.26	251.961	3.20151	2.84265	#N/A	#N/A	disulfide partial	#N/A	#N/A	#N/A	#N/A	noIPR	Mycgr3G58400
ZtritIPO323_04t02905	10:1473011-1474574	5.52243	4.8568	11.3124	34.9135	#N/A	2.8457	#N/A	1.62588	hypothetical protein MYCGRDRAFT_96400	#N/A	#N/A	#N/A	#N/A	noIPR	Mycgr3G96400
ZtritIPO323_04t07160	3:95101-96719	2.70685	6.82663	64.6691	49.1329	4.57839	2.84744	#N/A	#N/A	Benzoate 4-monooxygenase cytochrome P450	#N/A	#N/A	#N/A	Y	IPR001128 Cytochrome P450 FAMILY	Mycgr3G23237
ZtritIPO323_04t11915	7:1746675-1747341	16.7891	21.1671	149.009	152.639	3.1498	2.85023	#N/A	#N/A	hypothetical protein MYCGRDRAFT_44946	#N/A	#N/A	#N/A	#N/A	IPR006045 Cupin 1 DOMAIN	Mycgr3G44946
ZtritIPO323_04t06587	2:2982419-2983427	12.0611	17.1194	81.9436	123.508	2.76428	2.8509	#N/A	#N/A	hypothetical protein MYCGRDRAFT_91101	#N/A	#N/A	#N/A	#N/A	#N/A	Mycgr3G91101
ZtritIPO323_04t00078	1:290538-292224	27.9359	60.4021	329.281	436.787	3.55913	2.85426	#N/A	#N/A	major facilitator superfamily transporter like	#N/A	#N/A	#N/A	#N/A	noIPR	Mycgr3G64910
ZtritIPO323_04t11806	7:1466175-1468122	8.27675	3.59599	14.8901	26.0469	#N/A	2.85665	#N/A	#N/A	Genome poly	#N/A	#N/A	#N/A	#N/A	IPR021858 Fungal transcription factor FAMILY	Mycgr3G110233
ZtritIPO323_04t05811	2:994721-996092	21.0534	15.2743	98.6496	111.456	2.22826	2.86729	#N/A	#N/A	PQ loop repeat	#N/A	#N/A	#N/A	#N/A	IPR006603 PQ-loop repeat REPEAT	#N/A
ZtritIPO323_04t11296	7:26514-28081	1.88861	3.81107	15.6006	27.8286	#N/A	2.8683	#N/A	#N/A	Cytochrome P450	#N/A	#N/A	#N/A	#N/A	IPR001128 Cytochrome P450 FAMILY	Mycgr3G44780
ZtritIPO323_04t11691	7:1149764-1151027	43.5457	16.0014	108.13	117.553	#N/A	2.87704	#N/A	#N/A	Alpha beta hydrolase fold-1 like	#N/A	#N/A	#N/A	#N/A	IPR000639 Epoxide hydrolase-like FAMILY	Mycgr3G74004
ZtritIPO323_04t08792	4:1120045-1121538	85.1786	15.2428	114.634	112.37	#N/A	2.88205	-2.48237	#N/A	hypothetical protein TI39_contig372g00014	#N/A	#N/A	#N/A	#N/A	noIPR	#N/A
ZtritIPO323_04t03041	11:234749-236323	15.9144	5.74428	108.807	42.3733	2.77337	2.88296	#N/A	#N/A	glycoside hydrolase family 18	EC:3.2.1.14	Y	#N/A	#N/A	IPR011583 Chitinase II DOMAIN	Mycgr3G49750
ZtritIPO323_04t05939	2:1336054-1336732	14.6572	21.5574	200.495	159.744	3.77388	2.88951	#N/A	#N/A	hypothetical protein TI39_contig4243g00004	#N/A	#N/A	#N/A	#N/A	#N/A	Mycgr3G35653
ZtritIPO323_04t01833	1:4724708-4725596	7.92625	6.1202	34.7648	45.4102	#N/A	2.89136	#N/A	#N/A	hypothetical protein MYCGRDRAFT_107596	#N/A	#N/A	#N/A	#N/A	IPR009097 RNA ligase/cyclic nucleotide phosphodiesterase DOMAIN	Mycgr3G107596
ZtritIPO323_04t04260	13:425779-427191	2.1472	1.54929	3.85328	11.5266	#N/A	2.89529	#N/A	#N/A	extracellular GDSL-like lipase acylhydrolase	#N/A	#N/A	#N/A	#N/A	IPR013830 SGNH hydrolase-type esterase domain DOMAIN	Mycgr3G51092
ZtritIPO323_04t06514	2:2817009-2818002	2.30211	2.33335	7.02024	17.4348	#N/A	2.90149	#N/A	#N/A	hypothetical protein MYCGRDRAFT_91042	#N/A	#N/A	#N/A	#N/A	noIPR	Mycgr3G91042
ZtritIPO323_04t11789	7:1403170-1404171	7.42667	12.0726	80.781	90.4145	3.44323	2.90481	#N/A	#N/A	retinol dehydrogenase	#N/A	#N/A	#N/A	#N/A	IPR002347 Short-chain dehydrogenase/reductase SDR FAMILY	Mycgr3G45389
ZtritIPO323_04t01253	1:3287573-3288591	48.3289	139.369	988.929	1050.21	4.35491	2.9137	1.52795	#N/A	hypothetical protein MYCGRDRAFT_66368	#N/A	#N/A	#N/A	#N/A	noIPR	Mycgr3G66368
ZtritIPO323_04t00234	1:703273-705608	10.3818	21.3738	87.0012	161.513	3.06698	2.91773	#N/A	#N/A	isochorismatase family family	#N/A	#N/A	#N/A	#N/A	IPR027450 Alpha-ketoglutarate-dependent dioxygenase AlkB-like DOMAIN	Mycgr3G106799
ZtritIPO323_04t00559	1:1586806-1588206	4.94355	6.52683	15.9772	49.7577	#N/A	2.93046	#N/A	1.63891	hypothetical protein TI39_contig4101g00032	#N/A	#N/A	#N/A	#N/A	#N/A	#N/A
ZtritIPO323_04t09507	5:270907-271837	4.14789	7.15217	30.0816	54.8076	#N/A	2.93792	#N/A	#N/A	atp-dependent rrna helicase rrp3	#N/A	#N/A	#N/A	#N/A	#N/A	#N/A
ZtritIPO323_04t01993	1:5135324-5136302	11.5562	25.4975	89.6861	198.209	2.95622	2.95859	#N/A	#N/A	---NA---	#N/A	#N/A	#N/A	#N/A	#N/A	#N/A
ZtritIPO323_04t10563	6:373380-375494	3.16363	4.96182	16.5349	38.7642	2.38586	2.96578	#N/A	#N/A	hypothetical protein MYCGRDRAFT_43643	#N/A	#N/A	#N/A	Y	noIPR	Mycgr3G43643
ZtritIPO323_04t12009	7:2007276-2008263	19.142	12.1431	61.5245	95.9069	1.68442	2.9815	#N/A	#N/A	soluble epoxide hydrolase	#N/A	#N/A	#N/A	#N/A	IPR000639 Epoxide hydrolase-like FAMILY	Mycgr3G94695
ZtritIPO323_04t06697	2:3352652-3354971	28.7866	27.6301	90.464	218.386	1.65195	2.98257	#N/A	#N/A	alpha beta-hydrolase	#N/A	Y	#N/A	#N/A	IPR002018 Carboxylesterase, type B DOMAIN	Mycgr3G35982
ZtritIPO323_04t08934	4:1505265-1506261	12.4788	5.09688	44.7399	40.3035	1.84208	2.98322	#N/A	#N/A	calcineurin-like phosphoesterase	#N/A	#N/A	#N/A	#N/A	IPR022137 Protein of unknown function DUF3669, zinc finger protein FAMILY	Mycgr3G40830
ZtritIPO323_04t04347	13:629815-631126	14.1035	6.06409	48.3212	47.9731	1.77661	2.98386	#N/A	#N/A	hypothetical protein MYCGRDRAFT_51173	#N/A	#N/A	#N/A	#N/A	IPR002492 Transposase, Tc1-like DOMAIN	#N/A
ZtritIPO323_04t07444	3:977977-979502	8.08255	8.91447	49.3157	70.7304	2.60916	2.98811	#N/A	#N/A	C6 finger domain	#N/A	#N/A	#N/A	#N/A	IPR001138 Zn(2)-C6 fungal-type DNA-binding domain DOMAIN	#N/A
ZtritIPO323_04t10578	6:477266-479459	63.2137	241.516	1068.91	1916.98	4.07976	2.98865	1.93381	#N/A	alcohol oxidase	#N/A	#N/A	#N/A	#N/A	IPR012132 Glucose-methanol-choline oxidoreductase FAMILY	Mycgr3G72806
ZtritIPO323_04t01842	1:4742056-4743393	6.62998	7.18832	37.4871	57.723	2.49932	3.00542	#N/A	#N/A	thioredoxin reductase like	#N/A	Y	#N/A	#N/A	noIPR	Mycgr3G107601
ZtritIPO323_04t06124	2:1820148-1822108	1.36977	2.56154	20.946	20.6612	3.93467	3.01184	#N/A	#N/A	hypothetical protein MYCGRDRAFT_90757	#N/A	#N/A	#N/A	#N/A	#N/A	Mycgr3G90757
ZtritIPO323_04t13815	9:1982072-1982891	13.6804	8.40891	31.0913	67.9175	#N/A	3.01379	#N/A	#N/A	serine threonine kinase	#N/A	#N/A	#N/A	#N/A	IPR000719 Protein kinase domain DOMAIN	Mycgr3G18768
ZtritIPO323_04t03111	11:415539-417018	12.2728	17.6838	88.7644	142.88	2.85451	3.01431	#N/A	#N/A	hypothetical protein TI39_contig961g00010	#N/A	#N/A	#N/A	#N/A	noIPR	Mycgr3G106091
ZtritIPO323_04t10661	6:818585-819184	33.1923	42.2394	220.214	341.331	2.72999	3.01451	#N/A	#N/A	hypothetical protein MYCGRDRAFT_109771	#N/A	#N/A	#N/A	#N/A	noIPR	Mycgr3G109771
ZtritIPO323_04t09713	5:797074-798054	8.82942	10.9293	60.5352	88.3681	2.77738	3.01533	#N/A	#N/A	hypothetical protein AC579_6141	#N/A	#N/A	#N/A	Y	IPR021765 Protein of unknown function DUF3328 FAMILY	Mycgr3G104414
ZtritIPO323_04t12549	8:837733-838306	18.5612	11.2816	34.8464	91.2243	#N/A	3.01544	#N/A	#N/A	hypothetical protein DOTSEDRAFT_72870	#N/A	Y	#N/A	#N/A	noIPR	#N/A
ZtritIPO323_04t01595	1:4137026-4139588	43.4216	20.96	159.94	170.262	1.88105	3.02205	#N/A	#N/A	hypothetical protein MYCGRDRAFT_107474	#N/A	#N/A	#N/A	#N/A	IPR021858 Fungal transcription factor FAMILY	Mycgr3G107474
ZtritIPO323_04t09739	5:852036-852618	6.93763	4.9734	7.90498	40.8025	#N/A	3.03635	#N/A	#N/A	---NA---	#N/A	#N/A	#N/A	#N/A	#N/A	#N/A
ZtritIPO323_04t07959	3:2289045-2289759	11.8221	3.78139	27.6069	31.3959	#N/A	3.05359	#N/A	#N/A	endonuclease exonuclease phosphatase family	#N/A	#N/A	#N/A	#N/A	#N/A	#N/A
ZtritIPO323_04t13517	9:1047158-1048482	15.4912	31.3503	371.747	261.012	4.5848	3.05756	#N/A	#N/A	epoxide hydrolase like	EC:3.3.2.9	#N/A	#N/A	#N/A	IPR000639 Epoxide hydrolase-like FAMILY	Mycgr3G110764
ZtritIPO323_04t03594	12:72250-74823	8.6914	19.6287	149.157	163.81	4.1011	3.06099	#N/A	#N/A	hypothetical protein TI39_contig4181g00009	#N/A	#N/A	#N/A	#N/A	noIPR	#N/A
ZtritIPO323_04t08223	3:2974752-2975715	26.4896	29.4074	173.415	246.784	2.71073	3.069	#N/A	#N/A	hypothetical protein MYCGRDRAFT_92062	#N/A	#N/A	#N/A	#N/A	#N/A	Mycgr3G92062
ZtritIPO323_04t00524	1:1502082-1503473	61.9612	75.9026	508.194	641.621	3.03594	3.0795	#N/A	#N/A	NAD(P)-binding Rossmann-fold containing	#N/A	#N/A	#N/A	#N/A	IPR002347 Short-chain dehydrogenase/reductase SDR FAMILY	Mycgr3G106942
ZtritIPO323_04t00244	1:731226-734630	7.58933	6.02437	33.5263	50.9283	2.14325	3.07959	#N/A	#N/A	glycoside hydrolase family 115	#N/A	Y	#N/A	#N/A	IPR029018 Chitobiase/beta-hexosaminidase domain 2-like DOMAIN	Mycgr3G65051
ZtritIPO323_04t11239	6:2514779-2515779	15.4917	8.94503	155.331	76.1265	3.32578	3.08924	#N/A	#N/A	methyltransferase domain-containing	#N/A	#N/A	#N/A	#N/A	noIPR	#N/A
ZtritIPO323_04t13603	9:1286534-1286909	62.8974	61.9291	241.576	528.3	1.9414	3.09267	#N/A	#N/A	hypothetical protein MYCGRDRAFT_87541	#N/A	#N/A	#N/A	#N/A	#N/A	Mycgr3G87541
ZtritIPO323_04t08529	4:383361-384951	8.84743	7.21755	50.3105	61.7007	2.50753	3.09571	#N/A	#N/A	acid phosphatase	EC:3.1, EC:3.1.3.41, EC:3.1.3.2	#N/A	#N/A	Y	IPR029033 Histidine phosphatase superfamily FAMILY	Mycgr3G70665
ZtritIPO323_04t03813	12:701852-702380	16.7303	28.6698	179.062	245.402	3.41992	3.09754	#N/A	#N/A	cis-3-chloroacrylic acid	#N/A	#N/A	#N/A	#N/A	IPR028116 Putative oxalocrotonate tautomerase DOMAIN	Mycgr3G106348
ZtritIPO323_04t00310	1:931529-933012	12.2922	26.801	123.086	229.929	3.32384	3.10083	#N/A	#N/A	aromatic peroxygenase like	EC:1.11.1.7	#N/A	#N/A	#N/A	IPR000028 Chloroperoxidase DOMAIN	Mycgr3G15056
ZtritIPO323_04t08580	4:515332-517337	9.28778	21.4022	176.338	184.641	4.24686	3.10889	#N/A	#N/A	hypothetical protein MYCGRDRAFT_70742	#N/A	#N/A	#N/A	#N/A	IPR016624 Uncharacterised conserved protein UCP014753 FAMILY	Mycgr3G70742
ZtritIPO323_04t08699	4:837036-837505	7.99097	43.502	59.7863	375.96	#N/A	3.11143	#N/A	2.6527	---NA---	#N/A	Y	#N/A	#N/A	noIPR	#N/A
ZtritIPO323_04t08174	3:2855783-2856953	11.9541	15.7221	163.779	136.307	3.77617	3.11599	#N/A	#N/A	oxidoreductase like	#N/A	#N/A	#N/A	#N/A	IPR027443 Isopenicillin N synthase-like DOMAIN	#N/A
ZtritIPO323_04t08215	3:2939068-2941289	10.0499	8.18844	18.095	70.997	#N/A	3.1161	#N/A	1.97217	histidine permease	#N/A	#N/A	#N/A	Y	IPR002293 Amino acid/polyamine transporter I FAMILY	Mycgr3G39797
ZtritIPO323_04t11754	7:1318632-1319700	1.5358	2.48124	20.7192	21.6155	#N/A	3.12294	#N/A	#N/A	tat pathway signal sequence	#N/A	#N/A	#N/A	#N/A	IPR021765 Protein of unknown function DUF3328 FAMILY	Mycgr3G29302
ZtritIPO323_04t09189	4:2216515-2218696	18.0066	25.4075	147.766	224.017	3.03672	3.14028	#N/A	#N/A	hypothetical protein MYCGRDRAFT_109248	#N/A	#N/A	#N/A	#N/A	noIPR	Mycgr3G109248
ZtritIPO323_04t04354	13:654293-655766	47.8373	57.8616	413.862	513.55	3.11294	3.14983	#N/A	#N/A	glutathione s-transferase	#N/A	#N/A	#N/A	#N/A	IPR004045 Glutathione S-transferase, N-terminal DOMAIN	Mycgr3G77856
ZtritIPO323_04t09138	4:2112893-2115594	51.6241	66.7863	389.266	594.533	2.91464	3.15413	#N/A	#N/A	glutaminase A L-glutamine amidohydrolase	EC:3.5.1.2	Y	#N/A	#N/A	IPR014870 Domain of unknown function DUF1793 DOMAIN	Mycgr3G71401
ZtritIPO323_04t05720	2:752661-754826	43.5925	235.763	1692.12	2099.43	5.27861	3.15459	2.43519	#N/A	alcohol oxidase like	#N/A	#N/A	#N/A	#N/A	IPR012132 Glucose-methanol-choline oxidoreductase FAMILY	Mycgr3G67933
ZtritIPO323_04t04569	14:155614-156586	10.9024	5.17453	37.7442	46.0946	1.79161	3.1551	#N/A	#N/A	hypothetical protein MYCGRDRAFT_97550	#N/A	#N/A	#N/A	#N/A	noIPR	Mycgr3G97550
ZtritIPO323_04t01685	1:4355211-4356321	1.30107	1.69635	6.58203	15.1792	#N/A	3.16159	#N/A	#N/A	hypothetical protein TI39_contig287g00027	#N/A	#N/A	#N/A	#N/A	IPR009057 Homeodomain-like DOMAIN	#N/A
ZtritIPO323_04t10333	5:2495397-2496502	444.714	58.1523	598.994	520.534	#N/A	3.16208	-2.93497	#N/A	fatty acid hydroxylase superfamily	#N/A	#N/A	#N/A	Y	IPR006694 Fatty acid hydroxylase DOMAIN	Mycgr3G72602
ZtritIPO323_04t00442	1:1286228-1287458	1350.39	37.1168	1376.67	332.539	#N/A	3.16338	-5.18516	-2.04959	Cuticle-degrading protease	EC:3.4.21	Y	#N/A	#N/A	IPR015500 Peptidase S8, subtilisin-related FAMILY	Mycgr3G34453
ZtritIPO323_04t01186	1:3103183-3105099	28.4262	29.1725	130.68	262.943	2.20074	3.17207	#N/A	#N/A	cytochrome P450 78A3	#N/A	#N/A	#N/A	#N/A	IPR002403 Cytochrome P450, E-class, group IV FAMILY	Mycgr3G66283
ZtritIPO323_04t10315	5:2453670-2454168	92.9262	24.552	170.643	222.002	#N/A	3.17666	#N/A	#N/A	endoribonuclease l-psp like	#N/A	#N/A	#N/A	#N/A	IPR013813 Endoribonuclease L-PSP/chorismate mutase-like DOMAIN	Mycgr3G93514
ZtritIPO323_04t07291	3:471146-473377	4.2856	2.76795	38.9571	25.0869	3.18432	3.18005	#N/A	#N/A	glycoside hydrolase family 78	#N/A	#N/A	#N/A	Y	IPR008902 Bacterial alpha-L-rhamnosidase DOMAIN	Mycgr3G69329
ZtritIPO323_04t05579	2:373503-375429	11.7942	5.51826	48.3184	50.749	2.0345	3.20109	#N/A	#N/A	hypothetical protein MYCGRDRAFT_90383	#N/A	#N/A	#N/A	#N/A	#N/A	Mycgr3G90383
ZtritIPO323_04t02848	10:1286155-1289717	0.86477	0.495138	1.30367	4.58525	#N/A	3.2111	#N/A	#N/A	hypothetical protein MYCGRDRAFT_96362	#N/A	#N/A	#N/A	#N/A	#N/A	#N/A
ZtritIPO323_04t02644	10:748554-749700	19.7468	8.22433	87.3219	76.2511	2.14473	3.21279	#N/A	#N/A	glycosyltransferase family 32	#N/A	#N/A	#N/A	#N/A	IPR007577 Glycosyltransferase, DXD sugar-binding motif CONSERVED_SITE	Mycgr3G111040
ZtritIPO323_04t08083	3:2628032-2629175	25.1857	25.0123	164.467	232.974	2.70712	3.21945	#N/A	#N/A	NADH pyrophosphatase like	#N/A	#N/A	#N/A	#N/A	IPR015376 Zinc ribbon, NADH pyrophosphatase DOMAIN	Mycgr3G91959
ZtritIPO323_04t08055	3:2537679-2538748	23.5753	25.5759	149.72	239.084	2.66692	3.22466	#N/A	#N/A	short chain dehydrogenase	#N/A	#N/A	#N/A	#N/A	IPR002347 Short-chain dehydrogenase/reductase SDR FAMILY	Mycgr3G70203
ZtritIPO323_04t13161	9:117663-119688	2.95145	42.827	168.802	400.73	5.83776	3.22604	3.85902	#N/A	general substrate transporter	#N/A	#N/A	#N/A	Y	IPR003663 Sugar/inositol transporter FAMILY	Mycgr3G101121
ZtritIPO323_04t08258	3:3066594-3067841	4.18098	6.72617	441.757	63.4247	6.72327	3.23719	#N/A	-2.80014	hypothetical protein MYCGRDRAFT_92090	#N/A	#N/A	#N/A	#N/A	noIPR	Mycgr3G92090
ZtritIPO323_04t00189	1:599207-601550	5.1695	2.76303	13.408	26.1587	#N/A	3.24297	#N/A	#N/A	hypothetical protein MYCGRDRAFT_88714	#N/A	Y	Y	#N/A	noIPR	Mycgr3G88714
ZtritIPO323_04t09683	5:730918-731524	28.6866	19.0519	301.012	180.573	#N/A	3.24457	#N/A	#N/A	hypothetical protein MYCGRDRAFT_93078	#N/A	#N/A	#N/A	#N/A	#N/A	Mycgr3G93078
ZtritIPO323_04t12736	8:1248215-1249029	18.8449	22.7185	214.02	216.146	3.5055	3.25007	#N/A	#N/A	metallo-beta-lactamase superfamily	#N/A	#N/A	#N/A	#N/A	IPR001279 Metallo-beta-lactamase DOMAIN	#N/A
ZtritIPO323_04t08809	4:1167956-1170376	2.17553	2.18158	12.9936	20.8184	2.57837	3.25441	#N/A	#N/A	urea active transporter	#N/A	#N/A	#N/A	#N/A	noIPR	Mycgr3G70993
ZtritIPO323_04t03924	12:1028177-1029029	13.6418	6.60381	29.3409	63.038	#N/A	3.25485	#N/A	#N/A	hypothetical protein TI39_contig347g00019	#N/A	#N/A	#N/A	#N/A	#N/A	#N/A
ZtritIPO323_04t13753	9:1775695-1776112	18.9447	12.7798	66.5089	122.419	#N/A	3.2599	#N/A	#N/A	nucleic acid-binding	#N/A	#N/A	#N/A	#N/A	IPR001253 Translation initiation factor 1A (eIF-1A) FAMILY	Mycgr3G101301
ZtritIPO323_04t02880	10:1379646-1381988	14.7957	12.8733	52.215	123.898	1.81929	3.26671	#N/A	#N/A	glycoside hydrolase	EC:3.2.1.55	Y	#N/A	#N/A	IPR010720 Alpha-L-arabinofuranosidase, C-terminal DOMAIN	Mycgr3G111130
ZtritIPO323_04t09920	5:1344732-1345371	27.0922	5.18265	35.6053	49.9383	#N/A	3.26838	#N/A	#N/A	hypothetical protein MYCGRDRAFT_93245	#N/A	#N/A	#N/A	#N/A	IPR007087 Zinc finger, C2H2 DOMAIN	Mycgr3G93245
ZtritIPO323_04t09915	5:1333785-1336293	3.16467	13.5898	114.664	131.035	5.17922	3.26935	2.1024	#N/A	2-hydroxyacyl- lyase 1 like	#N/A	#N/A	#N/A	#N/A	IPR029061 Thiamin diphosphate-binding fold DOMAIN	Mycgr3G100226
ZtritIPO323_04t09302	4:2498548-2500120	14.806	15.2606	55.692	147.192	1.91129	3.26982	#N/A	#N/A	hypothetical protein TI39_contig5851g00001	#N/A	#N/A	#N/A	#N/A	noIPR	#N/A
ZtritIPO323_04t00762	1:2038335-2039616	10.8121	4.09141	16.1633	39.5626	#N/A	3.27346	#N/A	#N/A	epoxide hydrolase	#N/A	#N/A	#N/A	#N/A	IPR000639 Epoxide hydrolase-like FAMILY	Mycgr3G89145
ZtritIPO323_04t13853	9:2083425-2084787	24.6098	10.3636	63.2401	100.26	#N/A	3.27414	#N/A	#N/A	hypothetical protein TI39_contig477g00004	#N/A	#N/A	#N/A	#N/A	noIPR	#N/A
ZtritIPO323_04t12441	8:494264-495299	10.844	7.86669	75.2158	76.6798	2.79413	3.28502	#N/A	#N/A	mitochondrial carrier	#N/A	#N/A	#N/A	#N/A	IPR018108 Mitochondrial substrate/solute carrier REPEAT	Mycgr3G74485
ZtritIPO323_04t02837	10:1238003-1239543	2.40435	1.58103	5.93001	15.4274	#N/A	3.28656	#N/A	#N/A	hypothetical protein MYCGRDRAFT_96354	#N/A	#N/A	#N/A	#N/A	noIPR	Mycgr3G96354
ZtritIPO323_04t08419	3:3429052-3430975	4.9462	3.45812	25.0095	33.9533	2.33809	3.29549	#N/A	#N/A	hypothetical protein MYCGRDRAFT_92209	#N/A	#N/A	#N/A	#N/A	noIPR	Mycgr3G92209
ZtritIPO323_04t00687	1:1881117-1882632	19.9162	12.2285	81.9269	120.946	2.04039	3.30605	#N/A	#N/A	hypothetical protein TI39_contig433g00015	#N/A	#N/A	#N/A	#N/A	#N/A	#N/A
ZtritIPO323_04t13845	9:2058790-2060467	1.45953	1.13931	6.13757	11.3603	#N/A	3.31776	#N/A	#N/A	hypothetical protein MYCGRDRAFT_95982	#N/A	#N/A	#N/A	#N/A	noIPR	Mycgr3G95982
ZtritIPO323_04t11716	7:1200863-1202528	15.277	25.7551	679.024	257.711	5.47403	3.32282	#N/A	#N/A	glycoside hydrolase family 5	#N/A	Y	#N/A	#N/A	IPR013781 Glycoside hydrolase, catalytic domain DOMAIN	Mycgr3G45675
ZtritIPO323_04t00804	1:2147685-2148851	4.36443	10.1922	5.06546	102.024	#N/A	3.32338	#N/A	#N/A	hypothetical protein TI39_contig5893g00001	#N/A	#N/A	#N/A	#N/A	IPR021765 Protein of unknown function DUF3328 FAMILY	#N/A
ZtritIPO323_04t11788	7:1400926-1402990	2.89554	9.40506	49.1136	94.2683	4.08422	3.32526	#N/A	#N/A	C2H2 transcription factor ( )	#N/A	#N/A	#N/A	#N/A	IPR015880 Zinc finger, C2H2-like DOMAIN	Mycgr3G29733
ZtritIPO323_04t07630	3:1483089-1485082	45.0643	22.8012	158.498	229.133	1.81441	3.32901	#N/A	#N/A	monooxygenase like	EC:1.14.13.8, EC:1.14.13	#N/A	#N/A	#N/A	IPR023753 FAD/NAD(P)-binding domain DOMAIN	Mycgr3G108578
ZtritIPO323_04t06150	2:1926736-1927738	51.0714	38.2549	337.666	389.16	2.72501	3.34664	#N/A	#N/A	hva22 domain membrane	#N/A	#N/A	#N/A	Y	IPR004345 TB2/DP1/HVA22-related protein FAMILY	Mycgr3G103256
ZtritIPO323_04t12676	8:1116472-1117814	228.61	69.1655	1478.42	707.019	2.6931	3.35362	-1.72476	#N/A	dna-directed rna polymerase	EC:2.7.7.6	Y	#N/A	#N/A	noIPR	Mycgr3G46866
ZtritIPO323_04t12737	8:1249269-1251092	16.6664	16.8715	224.265	173.342	3.75019	3.36096	#N/A	#N/A	transcription factor C6 like	#N/A	#N/A	#N/A	#N/A	IPR001138 Zn(2)-C6 fungal-type DNA-binding domain DOMAIN	Mycgr3G100994
ZtritIPO323_04t11874	7:1619147-1620321	5.45702	4.00114	114.626	41.2563	4.39268	3.36613	#N/A	#N/A	hypothetical protein BAUCODRAFT_326863	#N/A	#N/A	#N/A	#N/A	noIPR	#N/A
ZtritIPO323_04t12781	8:1330203-1331373	88.2444	26.0971	210.086	269.648	#N/A	3.36912	-1.75762	#N/A	hypothetical protein MYCGRDRAFT_74861	#N/A	#N/A	#N/A	Y	IPR022185 Protein of unknown function DUF3712 FAMILY	Mycgr3G74861
ZtritIPO323_04t05965	2:1401733-1402963	21.3221	10.6889	65.0001	110.898	1.6081	3.37506	#N/A	#N/A	smp-30 gluconolaconase lre-like region	#N/A	#N/A	#N/A	#N/A	IPR013658 SMP-30/Gluconolactonase/LRE-like region DOMAIN	Mycgr3G17006
ZtritIPO323_04t12639	8:1043966-1045621	3.28396	9.91198	48.6544	103.699	3.88906	3.38708	#N/A	#N/A	MFS quinate transporter	#N/A	#N/A	#N/A	#N/A	IPR003663 Sugar/inositol transporter FAMILY	Mycgr3G74690
ZtritIPO323_04t06549	2:2897166-2898908	2.6817	3.84798	44.7474	40.6303	4.06059	3.40038	#N/A	#N/A	Peptidase aspartic	#N/A	#N/A	#N/A	#N/A	noIPR	#N/A
ZtritIPO323_04t11865	7:1601484-1603282	17.9375	20.6851	97.8802	218.84	2.44804	3.40321	#N/A	#N/A	MFS general substrate transporter like	#N/A	#N/A	#N/A	#N/A	IPR003663 Sugar/inositol transporter FAMILY	Mycgr3G74200
ZtritIPO323_04t04527	13:1134424-1136228	6.36555	8.54658	14.2997	91.6491	#N/A	3.4227	#N/A	2.68013	4-coumarate- ligase 1	#N/A	#N/A	#N/A	#N/A	noIPR	Mycgr3G12838
ZtritIPO323_04t08761	4:1022095-1022713	3.62717	9.75911	12.8154	105.175	#N/A	3.4299	#N/A	3.03684	P-loop containing nucleoside triphosphate hydrolase	#N/A	#N/A	#N/A	#N/A	IPR027417 P-loop containing nucleoside triphosphate hydrolase DOMAIN	Mycgr3G40192
ZtritIPO323_04t06783	2:3559010-3561578	29.2251	9.83427	117.261	106.308	2.00444	3.43429	-1.57132	#N/A	glycoside hydrolase family 55	#N/A	Y	#N/A	#N/A	IPR006626 Parallel beta-helix repeat REPEAT	Mycgr3G10638
ZtritIPO323_04t03108	11:407046-408380	13.4652	22.0119	389.219	238.096	4.85327	3.43519	#N/A	#N/A	oxidase like	EC:1.11.1.7	#N/A	#N/A	#N/A	IPR000028 Chloroperoxidase DOMAIN	Mycgr3G63538
ZtritIPO323_04t06370	2:2432613-2434104	1.94923	1.64049	2.42927	17.7551	#N/A	3.43603	#N/A	#N/A	glycoside hydrolase family 16 partial	#N/A	Y	#N/A	#N/A	IPR013320 Concanavalin A-like lectin/glucanase domain DOMAIN	#N/A
ZtritIPO323_04t09917	5:1339500-1340602	14.3047	23.5299	308.37	255.811	4.4301	3.44251	#N/A	#N/A	lipid-transfer mitochondrial precursor	#N/A	#N/A	#N/A	#N/A	IPR016039 Thiolase-like DOMAIN	Mycgr3G104522
ZtritIPO323_04t02819	10:1173672-1174694	100.049	13.6615	227.452	149.695	#N/A	3.45384	-2.87251	#N/A	glutathione-s-transferase gst	#N/A	#N/A	#N/A	#N/A	IPR010987 Glutathione S-transferase, C-terminal-like DOMAIN	Mycgr3G48689
ZtritIPO323_04t11536	7:720553-722264	3.34866	8.11033	94.141	89.007	4.81317	3.45609	#N/A	#N/A	glycoside hydrolase family 79	#N/A	Y	#N/A	#N/A	IPR031728 Beta-glucuronidase, C-terminal DOMAIN	Mycgr3G73873
ZtritIPO323_04t03283	11:844119-845271	50.8935	13.4561	88.622	147.912	#N/A	3.4584	-1.91922	#N/A	hypothetical protein MYCGRDRAFT_111265	#N/A	#N/A	#N/A	#N/A	noIPR	Mycgr3G111265
ZtritIPO323_04t13114	8:2224701-2226396	15.9471	46.9365	520.044	515.942	5.02727	3.45843	1.55742	#N/A	MFS transporter like	#N/A	#N/A	#N/A	#N/A	noIPR	Mycgr3G62049
ZtritIPO323_04t09916	5:1336938-1338965	10.7881	23.6909	245.627	260.975	4.50895	3.46151	#N/A	#N/A	fatty-acid- ligase 35 like	#N/A	#N/A	#N/A	Y	IPR025110 AMP-binding enzyme C-terminal domain DOMAIN	Mycgr3G100227
ZtritIPO323_04t10732	6:986446-988239	3.28921	3.75619	29.0228	41.4351	3.14137	3.46351	#N/A	#N/A	P450 monooxygenase	#N/A	#N/A	#N/A	#N/A	IPR001128 Cytochrome P450 FAMILY	Mycgr3G86441
ZtritIPO323_04t01846	1:4750673-4752330	5.69634	1.9533	43.0326	21.6612	2.91732	3.47113	#N/A	#N/A	MFS transporter	#N/A	#N/A	#N/A	#N/A	IPR005828 Major facilitator, sugar transporter-like FAMILY	Mycgr3G32600
ZtritIPO323_04t08579	4:514518-515001	44.3695	79.5148	913.388	887.301	4.36359	3.48013	#N/A	#N/A	thioredoxin like	#N/A	#N/A	#N/A	#N/A	IPR013766 Thioredoxin domain DOMAIN	Mycgr3G29470
ZtritIPO323_04t07853	3:2039999-2042246	7.03895	10.4632	22.7484	117.044	1.69233	3.48366	#N/A	2.36322	hypothetical protein ISF_02789	#N/A	#N/A	#N/A	#N/A	IPR025340 Protein of unknown function DUF4246 FAMILY	#N/A
ZtritIPO323_04t10516	6:253008-254489	16.4566	11.9293	371.794	134.558	4.49777	3.49565	#N/A	#N/A	zinc carboxypeptidase A	EC:3.4.17	Y	#N/A	#N/A	IPR000834 Peptidase M14, carboxypeptidase A DOMAIN	Mycgr3G59604
ZtritIPO323_04t10218	5:2147762-2148709	36.4314	37.8857	361.99	428.573	3.3127	3.49981	#N/A	#N/A	adenylate kinase	EC:2.7.4.3	#N/A	#N/A	#N/A	IPR000850 Adenylate kinase/UMP-CMP kinase FAMILY	#N/A
ZtritIPO323_04t08420	3:3431351-3433160	5.4177	4.48257	42.5413	50.8119	2.97311	3.50277	#N/A	#N/A	hypothetical protein MYCGRDRAFT_92210	#N/A	#N/A	#N/A	#N/A	noIPR	Mycgr3G92210
ZtritIPO323_04t10369	5:2582103-2584096	16.4014	36.6564	590.965	418.42	5.17118	3.51281	#N/A	#N/A	lipase precursor partial	#N/A	Y	#N/A	#N/A	IPR002018 Carboxylesterase, type B DOMAIN	Mycgr3G72632
ZtritIPO323_04t01207	1:3160194-3161730	35.7385	15.5368	256.419	177.369	2.84295	3.51299	#N/A	#N/A	MFS transporter like	#N/A	#N/A	#N/A	#N/A	IPR011701 Major facilitator superfamily FAMILY	#N/A
ZtritIPO323_04t03177	11:583015-584434	4.30176	3.36236	13.0047	38.3891	#N/A	3.51315	#N/A	1.56166	hypothetical protein TI39_contig348g00022	#N/A	#N/A	#N/A	#N/A	noIPR	#N/A
ZtritIPO323_04t05692	2:684185-684806	33.54	23.3173	369.075	272.307	3.45996	3.54576	#N/A	#N/A	pre-rrna-processing tsr2	#N/A	#N/A	#N/A	#N/A	IPR019398 Pre-rRNA-processing protein TSR2 FAMILY	Mycgr3G107883
ZtritIPO323_04t01559	1:4056983-4058637	3.18651	1.85473	12.6506	21.9026	#N/A	3.56182	#N/A	#N/A	phosphotransferase family	#N/A	#N/A	#N/A	#N/A	noIPR	Mycgr3G33591
ZtritIPO323_04t01359	1:3538757-3540674	12.5267	10.1117	120.043	120.745	3.26048	3.57787	#N/A	#N/A	hypothetical protein TI39_contig807g00002	#N/A	#N/A	#N/A	#N/A	noIPR	#N/A
ZtritIPO323_04t01075	1:2831203-2833105	10.2356	9.40064	117.837	113.053	3.52512	3.58809	#N/A	#N/A	glycoside hydrolase family 27 carbohydrate-binding module family 35	#N/A	Y	#N/A	#N/A	IPR002241 Glycoside hydrolase, family 27 FAMILY	Mycgr3G107208
ZtritIPO323_04t04109	13:53602-55004	9.60741	3.48966	20.4451	42.0501	#N/A	3.59095	#N/A	#N/A	2,2-dialkylglycine decarboxylase (pyruvate)	#N/A	#N/A	#N/A	#N/A	IPR005814 Aminotransferase class-III FAMILY	Mycgr3G88369
ZtritIPO323_04t00566	1:1603800-1605555	39.8685	13.0428	88.5308	159.287	#N/A	3.6103	-1.61199	#N/A	GTP-binding obg	#N/A	#N/A	#N/A	#N/A	IPR006073 GTP binding domain DOMAIN	Mycgr3G22915
ZtritIPO323_04t06785	2:3564010-3565530	4.22561	8.46035	69.3688	103.944	4.03705	3.61895	#N/A	#N/A	hypothetical protein MYCGRDRAFT_91247	#N/A	#N/A	#N/A	#N/A	#N/A	Mycgr3G91247
ZtritIPO323_04t11000	6:1748030-1749685	3.82914	3.10008	12.2816	38.277	#N/A	3.6261	#N/A	1.63998	hypothetical protein MYCGRDRAFT_73298	#N/A	Y	#N/A	#N/A	IPR027589 Choice-of-anchor B domain DOMAIN	Mycgr3G73298
ZtritIPO323_04t07826	3:1971924-1972401	8.47957	10.2356	153.853	127.065	#N/A	3.63389	#N/A	#N/A	guanyl-specific ribonuclease F1	EC:3.1	Y	#N/A	#N/A	IPR000026 Guanine-specific ribonuclease N1/T1/U2 FAMILY	Mycgr3G38105
ZtritIPO323_04t02647	10:755827-758402	10.086	10.7261	95.8632	133.235	3.24863	3.63478	#N/A	#N/A	glycoside hydrolase family 92	#N/A	#N/A	#N/A	#N/A	IPR012939 Glycosyl hydrolase family 92 DOMAIN	Mycgr3G29807
ZtritIPO323_04t02226	1:5690301-5692305	5.2365	4.33863	71.9991	54.6859	3.7813	3.65586	#N/A	#N/A	hypothetical protein TI39_contig4114g00022	#N/A	#N/A	#N/A	#N/A	noIPR	Mycgr3G90237
ZtritIPO323_04t13021	8:1944267-1945857	4.63629	3.16732	37.707	40.2664	3.02379	3.66824	#N/A	#N/A	hypothetical protein TI39_contig4250g00004	#N/A	#N/A	#N/A	#N/A	noIPR	Mycgr3G14795
ZtritIPO323_04t13405	9:777589-778519	3.62156	4.66284	5.9584	59.6507	#N/A	3.67726	#N/A	3.32354	hypothetical protein MYCGRDRAFT_95662	#N/A	#N/A	#N/A	#N/A	#N/A	#N/A
ZtritIPO323_04t13606	9:1292698-1293085	19.6036	24.3128	322.387	311.464	4.0396	3.67928	#N/A	#N/A	hypothetical protein MYCGRDRAFT_95804	#N/A	#N/A	#N/A	#N/A	#N/A	Mycgr3G95804
ZtritIPO323_04t06550	2:2899212-2900031	3.29155	5.57798	76.8093	71.4625	4.54444	3.67937	#N/A	#N/A	hypothetical protein MYCGRDRAFT_27367, partial	#N/A	#N/A	#N/A	#N/A	noIPR	Mycgr3G27367
ZtritIPO323_04t08387	3:3353951-3355749	3.22612	1.57739	5.08257	20.2119	#N/A	3.67959	#N/A	1.99157	efflux pump antibiotic resistance	#N/A	#N/A	#N/A	Y	noIPR	Mycgr3G92187
ZtritIPO323_04t02017	1:5187510-5188824	3.727	2.56746	18.1551	32.9853	2.28429	3.68341	#N/A	#N/A	oxidase like	EC:1.11.1.7	Y	#N/A	#N/A	IPR000028 Chloroperoxidase DOMAIN	Mycgr3G90087
ZtritIPO323_04t03493	11:1396387-1398332	1.52396	15.0113	10.7186	193.562	#N/A	3.68868	3.30015	4.17461	major facilitator superfamily transporter like	#N/A	#N/A	#N/A	#N/A	IPR011701 Major facilitator superfamily FAMILY	Mycgr3G77082
ZtritIPO323_04t06423	2:2577211-2578976	2.7208	1.58405	7.96466	20.4992	#N/A	3.69388	#N/A	#N/A	hypothetical protein TI39_contig438g00014	#N/A	#N/A	#N/A	#N/A	IPR015880 Zinc finger, C2H2-like DOMAIN	#N/A
ZtritIPO323_04t06266	2:2207286-2208099	2.96134	2.72079	39.6416	35.2536	3.7427	3.69567	#N/A	#N/A	SGNH hydrolase	#N/A	#N/A	#N/A	#N/A	IPR013830 SGNH hydrolase-type esterase domain DOMAIN	#N/A
ZtritIPO323_04t09543	5:368085-368754	19.2128	13.2524	118.042	174.396	2.61916	3.71804	#N/A	#N/A	hypothetical protein MYCGRDRAFT_92990	#N/A	Y	#N/A	#N/A	noIPR	Mycgr3G92990
ZtritIPO323_04t02484	10:376941-378798	0.895769	1.19165	20.496	15.8173	4.51607	3.73047	#N/A	#N/A	hypothetical protein MYCGRDRAFT_96103	#N/A	#N/A	#N/A	#N/A	#N/A	#N/A
ZtritIPO323_04t13173	9:139514-143601	6.40355	8.02275	38.2118	108.012	#N/A	3.75095	#N/A	#N/A	amino acid transporter	#N/A	#N/A	#N/A	Y	IPR002293 Amino acid/polyamine transporter I FAMILY	Mycgr3G47131
ZtritIPO323_04t01747	1:4506474-4507128	37.4667	6.38567	13.9812	86.8364	#N/A	3.76539	#N/A	2.63481	hypothetical protein MYCGRDRAFT_107553	#N/A	#N/A	#N/A	#N/A	noIPR	Mycgr3G107553
ZtritIPO323_04t11175	6:2347519-2348403	33.3135	19.7313	220.945	268.511	2.7295	3.76643	#N/A	#N/A	metalloprotease like	#N/A	Y	#N/A	#N/A	IPR008754 Peptidase M43, pregnancy-associated plasma-A DOMAIN	Mycgr3G43998
ZtritIPO323_04t11787	7:1399112-1400320	42.9246	44.9431	271.108	616.137	2.65899	3.77708	#N/A	#N/A	fumarylacetoacetate hydrolase	#N/A	#N/A	#N/A	#N/A	IPR011234 Fumarylacetoacetase, C-terminal-related DOMAIN	Mycgr3G74113
ZtritIPO323_04t00208	1:643262-644448	154.117	7.44552	498.746	102.636	1.69427	3.78502	-4.37151	-2.28077	myb dna-binding domain-containing	#N/A	#N/A	#N/A	#N/A	IPR001005 SANT/Myb domain DOMAIN	Mycgr3G28684
ZtritIPO323_04t11703	7:1172543-1174458	3.82982	12.215	86.5683	168.776	4.49849	3.78839	#N/A	#N/A	sugar transporter STL1	#N/A	#N/A	#N/A	#N/A	IPR003663 Sugar/inositol transporter FAMILY	Mycgr3G44863
ZtritIPO323_04t00320	1:952999-953803	123.975	299.817	1719.18	4154.89	3.7936	3.79265	#N/A	#N/A	GTP-binding protein EsdC	#N/A	#N/A	#N/A	#N/A	noIPR	#N/A
ZtritIPO323_04t04650	14:451255-454033	0.550911	0.724417	5.44199	10.1528	3.30424	3.80892	#N/A	#N/A	hypothetical protein MYCGRDRAFT_27363, partial	#N/A	#N/A	#N/A	#N/A	noIPR	Mycgr3G27363
ZtritIPO323_04t03615	12:159957-161713	10.2628	8.49764	106.487	120.352	3.37518	3.82406	#N/A	#N/A	hexose transporter like	#N/A	#N/A	#N/A	#N/A	IPR003663 Sugar/inositol transporter FAMILY	Mycgr3G50352
ZtritIPO323_04t11184	6:2363413-2365417	17.9143	23.8025	629.043	338.368	5.13397	3.8294	#N/A	#N/A	L-ascorbate oxidase	#N/A	Y	#N/A	#N/A	IPR011707 Multicopper oxidase, type 3 DOMAIN	#N/A
ZtritIPO323_04t03554	11:1538814-1540575	319.337	11.2811	352	161.072	#N/A	3.83572	-4.8231	#N/A	MFS general substrate transporter	#N/A	#N/A	#N/A	#N/A	noIPR	Mycgr3G23191
ZtritIPO323_04t07509	3:1197170-1198794	13.0777	7.92295	525.018	114.255	5.32719	3.85008	#N/A	-2.20011	hypothetical protein TI39_contig429g00031	#N/A	Y	#N/A	#N/A	IPR000782 FAS1 domain DOMAIN	#N/A
ZtritIPO323_04t06786	2:3567743-3568590	19.6233	26.3347	389.965	381.654	4.3127	3.85723	#N/A	#N/A	hypothetical protein TI39_contig290g00026	#N/A	#N/A	#N/A	#N/A	noIPR	#N/A
ZtritIPO323_04t13128	8:2264381-2265483	298.849	302.002	4015.17	4379.89	3.74797	3.85826	#N/A	#N/A	class I glutamine amidotransferase	#N/A	#N/A	#N/A	#N/A	IPR029062 Class I glutamine amidotransferase-like DOMAIN	Mycgr3G75229
ZtritIPO323_04t00372	1:1083429-1084586	3.08616	2.72551	26.7464	39.6708	#N/A	3.86348	#N/A	#N/A	family A G -coupled receptor partial	#N/A	#N/A	#N/A	#N/A	IPR022596 G protein-coupled receptor GPR1, C-terminal DOMAIN	Mycgr3G24616
ZtritIPO323_04t04690	14:663496-664495	12.1115	3.75765	44.4896	55.2375	1.87709	3.87774	#N/A	#N/A	---NA---	#N/A	#N/A	#N/A	#N/A	#N/A	#N/A
ZtritIPO323_04t08729	4:912851-914015	17.0224	24.9247	306.343	367.022	4.16964	3.88021	#N/A	#N/A	C6 zinc finger domain-containing	#N/A	#N/A	#N/A	#N/A	IPR001138 Zn(2)-C6 fungal-type DNA-binding domain DOMAIN	#N/A
ZtritIPO323_04t10258	5:2282508-2284432	44.6578	54.4594	685.853	804.393	3.94091	3.88465	#N/A	#N/A	multicopper oxidase	#N/A	#N/A	#N/A	#N/A	IPR011707 Multicopper oxidase, type 3 DOMAIN	Mycgr3G42793
ZtritIPO323_04t11951	7:1886618-1888718	572.349	179.567	1980.59	2665.96	1.79096	3.89206	-1.67237	#N/A	major facilitator superfamily transporter	#N/A	#N/A	#N/A	#N/A	IPR010573 Siderophore iron transporter 1/trichothecene efflux pump Tri12 FAMILY	Mycgr3G105313
ZtritIPO323_04t04543	14:84742-85489	18.257	7.9724	74.3211	118.874	2.02532	3.89827	#N/A	#N/A	hypothetical protein TI39_contig1053g00002	#N/A	#N/A	#N/A	#N/A	#N/A	#N/A
ZtritIPO323_04t03152	11:525427-527146	41.6163	7.23002	104.669	108.564	#N/A	3.9084	-2.52508	#N/A	P450 monooxygenase	#N/A	#N/A	#N/A	#N/A	IPR002401 Cytochrome P450, E-class, group I FAMILY	Mycgr3G49735
ZtritIPO323_04t08659	4:741255-741774	5.66096	15.7437	347.984	237.122	#N/A	3.91279	#N/A	#N/A	---NA---	#N/A	#N/A	#N/A	#N/A	noIPR	#N/A
ZtritIPO323_04t06254	2:2174180-2174936	4.61547	5.65364	39.3721	86.5664	#N/A	3.93656	#N/A	#N/A	hypothetical protein MYCGRDRAFT_90847	#N/A	#N/A	#N/A	#N/A	#N/A	Mycgr3G90847
ZtritIPO323_04t00803	1:2145604-2146331	0.425669	37.7194	7.55826	578.534	#N/A	3.93903	#N/A	6.2582	hypothetical protein MYCGRDRAFT_89177	#N/A	#N/A	#N/A	#N/A	noIPR	Mycgr3G89177
ZtritIPO323_04t11295	7:24807-25810	7.60969	5.86404	44.5371	91.2326	2.5491	3.95958	#N/A	#N/A	hypothetical protein MYCGRDRAFT_16788, partial	#N/A	#N/A	#N/A	#N/A	IPR006680 Amidohydrolase-related DOMAIN	Mycgr3G16788
ZtritIPO323_04t11558	7:828453-829484	0.550803	21.3344	26.4101	332.416	#N/A	3.96173	#N/A	3.65383	hypothetical protein COCMIDRAFT_84194, partial	#N/A	#N/A	#N/A	Y	noIPR	#N/A
ZtritIPO323_04t10992	6:1715661-1717611	20.2794	77.5428	470.849	1218.55	4.53718	3.97403	1.93498	#N/A	hypothetical protein MYCGRDRAFT_109922	#N/A	Y	#N/A	#N/A	noIPR	Mycgr3G109922
ZtritIPO323_04t11602	7:920060-922476	9.15938	2.93138	56.151	46.8314	2.61599	3.99783	#N/A	#N/A	cell wall galactomanno	#N/A	#N/A	#N/A	Y	IPR021054 Cell wall mannoprotein 1 FAMILY	Mycgr3G110156
ZtritIPO323_04t09487	5:205792-207125	8.24725	2.70215	77.2055	43.5529	3.22672	4.01059	#N/A	#N/A	SMP-30 Gluconolaconase LRE domain	#N/A	Y	#N/A	#N/A	IPR011042 Six-bladed beta-propeller, TolB-like DOMAIN	Mycgr3G92954
ZtritIPO323_04t11581	7:871999-873008	2.3773	2.72623	46.786	44.027	4.29868	4.01341	#N/A	#N/A	hypothetical protein TI39_contig4149g00004	#N/A	#N/A	#N/A	#N/A	IPR021765 Protein of unknown function DUF3328 FAMILY	Mycgr3G28893
ZtritIPO323_04t01120	1:2941107-2942126	2.93244	2.49597	41.752	40.4286	3.83167	4.01771	#N/A	#N/A	integral membrane	#N/A	#N/A	#N/A	#N/A	IPR009571 Membrane protein SUR7/Rim9-like, fungi FAMILY	Mycgr3G33861
ZtritIPO323_04t11682	7:1126383-1128129	30.8937	11.6846	305.695	191.444	3.30671	4.03424	#N/A	#N/A	hypothetical protein TI39_contig4293g00001	#N/A	#N/A	#N/A	#N/A	noIPR	#N/A
ZtritIPO323_04t08115	3:2702481-2703145	8.53638	6.69577	529.515	109.961	5.9549	4.03759	#N/A	-2.26769	double-stranded rna-binding	#N/A	#N/A	#N/A	#N/A	IPR014720 Double-stranded RNA-binding domain DOMAIN	Mycgr3G91986
ZtritIPO323_04t13146	9:20147-21173	2.58154	4.24522	20.6036	69.7417	#N/A	4.03811	#N/A	1.75913	hypothetical protein TI39_contig4540g00002	#N/A	#N/A	#N/A	#N/A	IPR021765 Protein of unknown function DUF3328 FAMILY	Mycgr3G27248
ZtritIPO323_04t02739	10:986281-987528	1.16495	1.34386	12.05	22.4598	#N/A	4.06289	#N/A	#N/A	NAD binding Rossmann fold oxidoreductase like	#N/A	#N/A	#N/A	#N/A	IPR004104 Oxidoreductase, C-terminal DOMAIN	Mycgr3G48601
ZtritIPO323_04t06253	2:2172575-2173430	3.89663	3.28452	8.29484	55.0309	#N/A	4.06649	#N/A	2.72996	hypothetical protein TI39_contig283g00002	#N/A	#N/A	#N/A	#N/A	#N/A	#N/A
ZtritIPO323_04t08218	3:2965383-2965998	11.524	20.156	89.4228	342.356	2.956	4.08622	#N/A	1.93678	hypothetical protein MYCGRDRAFT_108829	#N/A	#N/A	#N/A	#N/A	#N/A	Mycgr3G108829
ZtritIPO323_04t01791	1:4633636-4634618	51.6101	11.8175	198.528	201.167	1.94362	4.0894	-2.12673	#N/A	hypothetical protein MYCGRDRAFT_67060	EC:1.11.1.7	Y	#N/A	#N/A	IPR000028 Chloroperoxidase DOMAIN	Mycgr3G67060
ZtritIPO323_04t10257	5:2279070-2281267	67.3625	66.5567	947.887	1136.27	3.8147	4.09358	#N/A	#N/A	multicopper oxidase	#N/A	#N/A	#N/A	#N/A	IPR008972 Cupredoxin DOMAIN	Mycgr3G42222
ZtritIPO323_04t06741	2:3463859-3465944	2.88226	7.20656	109.175	126.29	5.2433	4.13129	#N/A	#N/A	sugar transporter	#N/A	#N/A	#N/A	#N/A	IPR003663 Sugar/inositol transporter FAMILY	Mycgr3G35613
ZtritIPO323_04t07989	3:2351908-2353669	8.32099	10.8815	99.5275	194.35	3.58027	4.15871	#N/A	#N/A	MFS general substrate transporter	#N/A	#N/A	#N/A	#N/A	IPR011701 Major facilitator superfamily FAMILY	Mycgr3G39154
ZtritIPO323_04t08410	3:3408709-3410759	1.50792	2.14343	28.0752	38.3107	4.21866	4.15976	#N/A	#N/A	carboxylesterase family	#N/A	Y	#N/A	#N/A	IPR002018 Carboxylesterase, type B DOMAIN	Mycgr3G108908
ZtritIPO323_04t07688	3:1634811-1635789	2.22292	16.3948	250.61	293.758	6.81685	4.16332	2.88271	#N/A	hypothetical protein MYCGRDRAFT_38394	#N/A	#N/A	#N/A	#N/A	IPR002347 Short-chain dehydrogenase/reductase SDR FAMILY	Mycgr3G38394
ZtritIPO323_04t04247	13:396714-398757	7.07958	15.818	101.414	285.757	3.84045	4.17515	#N/A	#N/A	major facilitator superfamily transporter	#N/A	#N/A	#N/A	#N/A	noIPR	Mycgr3G77762
ZtritIPO323_04t13335	9:612585-614525	37.8608	17.3345	715.955	314.303	4.24109	4.18043	#N/A	#N/A	major facilitator superfamily transporter	#N/A	#N/A	#N/A	#N/A	IPR010573 Siderophore iron transporter 1/trichothecene efflux pump Tri12 FAMILY	Mycgr3G48237
ZtritIPO323_04t02842	10:1270982-1273235	4.44998	5.12009	24.5645	93.0155	2.4647	4.18323	#N/A	1.9209	Sugar transporter	#N/A	#N/A	#N/A	#N/A	IPR003663 Sugar/inositol transporter FAMILY	Mycgr3G76541
ZtritIPO323_04t04275	13:468086-470431	10.0739	13.9252	79.8692	253.121	2.98701	4.18406	#N/A	1.66411	plastidic glucose transporter 4	#N/A	#N/A	#N/A	#N/A	IPR003663 Sugar/inositol transporter FAMILY	Mycgr3G64595
ZtritIPO323_04t06740	2:3462076-3463310	19.0922	14.5737	147.264	267.766	2.94735	4.19953	#N/A	#N/A	kynurenine formamidase	EC:3.5.1.9	#N/A	#N/A	#N/A	noIPR	#N/A
ZtritIPO323_04t04332	13:598066-599476	2.49778	1.59886	45.793	29.8353	4.19641	4.2219	#N/A	#N/A	aspartyl protease	EC:3.4.23	Y	#N/A	#N/A	IPR001461 Aspartic peptidase A1 family FAMILY	Mycgr3G77835
ZtritIPO323_04t10791	6:1145640-1146878	112.942	64.5133	1240.6	1208.69	3.45739	4.22771	#N/A	#N/A	heme-dependent catalase	EC:1.11.1.7, EC:1.11.1.6	#N/A	#N/A	#N/A	IPR011614 Catalase core domain DOMAIN	#N/A
ZtritIPO323_04t00936	1:2467105-2468823	1.39513	1.65025	46.1947	31.0144	5.04926	4.23218	#N/A	#N/A	cytochrome p450	#N/A	#N/A	#N/A	#N/A	IPR002403 Cytochrome P450, E-class, group IV FAMILY	Mycgr3G31539
ZtritIPO323_04t08359	3:3284121-3288916	15.0779	14.2583	140.432	268.408	3.21937	4.23455	#N/A	#N/A	hypothetical protein TI39_contig327g00022	#N/A	Y	#N/A	#N/A	IPR011658 PA14 domain DOMAIN	Mycgr3G38880
ZtritIPO323_04t01752	1:4533154-4535344	7.87731	3.5023	98.2399	66.6394	3.64053	4.25	#N/A	#N/A	tripeptidyl-peptidase 1 precursor	EC:3.4.21	Y	#N/A	#N/A	IPR015366 Peptidase S53, activation domain DOMAIN	Mycgr3G67015
ZtritIPO323_04t01919	1:4940002-4941973	8.15226	7.75738	385.055	148.791	5.56172	4.26157	#N/A	#N/A	beta-lactamase transpeptidase	#N/A	Y	#N/A	#N/A	IPR001466 Beta-lactamase-related DOMAIN	Mycgr3G107637
ZtritIPO323_04t13852	9:2079876-2083267	10.1284	6.19701	51.3349	120.764	2.34153	4.28448	#N/A	#N/A	glycoside hydrolase family 35	#N/A	Y	#N/A	#N/A	IPR001944 Glycoside hydrolase, family 35 FAMILY	Mycgr3G75961
ZtritIPO323_04t13676	9:1555122-1555911	7.60786	12.1344	178.424	241.426	4.55167	4.3144	#N/A	#N/A	hypothetical protein TI39_contig4100g00012	#N/A	Y	#N/A	#N/A	noIPR	Mycgr3G28986
ZtritIPO323_04t09226	4:2315078-2316392	8.07532	1.94423	21.4226	39.3387	#N/A	4.33868	#N/A	#N/A	hypothetical protein MYCGRDRAFT_92796	#N/A	#N/A	#N/A	#N/A	noIPR	Mycgr3G92796
ZtritIPO323_04t09295	4:2484882-2486299	30.0337	64.073	653.124	1303.45	4.4427	4.34647	#N/A	#N/A	alcohol dehydrogenase	#N/A	#N/A	#N/A	#N/A	IPR011032 GroES-like DOMAIN	Mycgr3G100052
ZtritIPO323_04t08366	3:3299746-3301503	1.31131	1.22154	175.456	25.2156	7.06395	4.36754	#N/A	-2.79872	major intrinsic superfamily partial	#N/A	#N/A	#N/A	#N/A	IPR000425 Major intrinsic protein FAMILY	Mycgr3G38655
ZtritIPO323_04t10004	5:1551120-1552272	151.384	152.041	3787.53	3174.97	4.64498	4.38421	#N/A	#N/A	GPR1 FUN34 -class plasma membrane	#N/A	#N/A	#N/A	Y	IPR000791 Acetate transporter GPR1/FUN34/SatP family FAMILY	Mycgr3G42411
ZtritIPO323_04t12663	8:1089207-1091580	8.99402	15.3785	665.416	323.806	6.20915	4.39614	#N/A	#N/A	glycoside hydrolase family 92	#N/A	Y	#N/A	#N/A	noIPR	Mycgr3G74711
ZtritIPO323_04t05527	2:197334-197856	30.5633	16.8975	255.683	356.198	3.06449	4.39779	#N/A	#N/A	hydrophobic surface binding	#N/A	#N/A	#N/A	#N/A	IPR021054 Cell wall mannoprotein 1 FAMILY	#N/A
ZtritIPO323_04t13448	9:874935-877574	2.34098	1.47357	198.097	31.4617	6.40295	4.4162	#N/A	-2.65454	glycoside hydrolase family 92	#N/A	Y	#N/A	#N/A	IPR012939 Glycosyl hydrolase family 92 DOMAIN	Mycgr3G48260
ZtritIPO323_04t03449	11:1277121-1277703	429.754	103.688	3117.37	2238.98	2.85874	4.43252	-2.05126	#N/A	antigenic cell wall galactomanno	#N/A	#N/A	#N/A	#N/A	IPR021054 Cell wall mannoprotein 1 FAMILY	Mycgr3G77055
ZtritIPO323_04t00181	1:571913-573282	81.922	11.3376	2151.76	246.244	4.71513	4.4409	-2.85314	-3.12736	glycoside hydrolase family 5	#N/A	Y	#N/A	#N/A	IPR001547 Glycoside hydrolase, family 5 DOMAIN	Mycgr3G106779
ZtritIPO323_04t13488	9:989248-990395	11.6391	14.5764	560.559	316.758	5.58982	4.44168	#N/A	#N/A	glycoside hydrolase family 43	#N/A	Y	#N/A	#N/A	IPR023296 Glycosyl hydrolase, five-bladed beta-propellor domain DOMAIN	Mycgr3G105728
ZtritIPO323_04t10923	6:1497070-1498397	131.714	46.0345	485.403	1007.52	1.88178	4.45195	-1.51662	#N/A	hypothetical protein MYCGRDRAFT_43487	EC:1.11.1.7	Y	#N/A	#N/A	IPR000028 Chloroperoxidase DOMAIN	Mycgr3G43487
ZtritIPO323_04t06513	2:2804804-2806510	2.62285	4.63324	146.807	102.358	5.80664	4.46546	#N/A	#N/A	glycoside hydrolase family 125	#N/A	Y	#N/A	#N/A	IPR008313 Metal-independent alpha-mannosidase FAMILY	Mycgr3G99257
ZtritIPO323_04t02257	1:5774767-5776403	59.1734	20.5228	547.669	459.601	3.21028	4.48509	-1.52772	#N/A	CFEM domain-containing	#N/A	#N/A	#N/A	#N/A	noIPR	#N/A
ZtritIPO323_04t00199	1:620485-621771	5.47022	7.89324	241.116	178.911	5.46198	4.50248	#N/A	#N/A	aldose 1-epimerase	#N/A	Y	#N/A	#N/A	IPR008183 Aldose 1-/Glucose-6-phosphate 1-epimerase FAMILY	Mycgr3G98175
ZtritIPO323_04t05625	2:520053-522191	3.92463	5.02769	167.96	114.957	5.41942	4.51505	#N/A	#N/A	hypothetical protein MYCGRDRAFT_90418	#N/A	#N/A	#N/A	#N/A	IPR008427 Extracellular membrane protein, CFEM domain DOMAIN	Mycgr3G90418
ZtritIPO323_04t03836	12:786430-787327	103.716	5.34915	1638.32	123.699	3.98151	4.53138	-4.27718	-3.72732	hypothetical protein MYCGRDRAFT_97057	#N/A	#N/A	#N/A	#N/A	#N/A	Mycgr3G97057
ZtritIPO323_04t00457	1:1322657-1324300	7.14575	5.20965	54.8789	123.467	2.94109	4.5668	#N/A	#N/A	oxidase like	EC:1.11.1.7	Y	#N/A	#N/A	IPR000028 Chloroperoxidase DOMAIN	Mycgr3G32802
ZtritIPO323_04t00246	1:736838-738121	11.5645	8.9501	115.903	214.043	3.32514	4.57986	#N/A	#N/A	phosphatidylserine decarboxylase	#N/A	#N/A	#N/A	#N/A	noIPR	Mycgr3G52003
ZtritIPO323_04t06237	2:2136213-2137164	3.37655	3.54941	102.498	85.6218	4.92391	4.59233	#N/A	#N/A	Methyltransferase type 11 like	#N/A	#N/A	#N/A	#N/A	noIPR	Mycgr3G36084
ZtritIPO323_04t02669	10:803321-804356	5.53493	5.20419	69.8198	127.545	3.657	4.61518	#N/A	#N/A	glutathione s-transferase like	#N/A	#N/A	#N/A	#N/A	IPR004045 Glutathione S-transferase, N-terminal DOMAIN	Mycgr3G96234
ZtritIPO323_04t10612	6:559309-560325	79.6903	39.4338	1582.55	980.877	4.3117	4.63657	#N/A	#N/A	metalloprotease 1 like	#N/A	#N/A	#N/A	#N/A	IPR008754 Peptidase M43, pregnancy-associated plasma-A DOMAIN	Mycgr3G72846
ZtritIPO323_04t06747	2:3479077-3479811	9.54684	6.90665	414.255	174.209	5.43935	4.65669	#N/A	#N/A	carbohydrate esterase family 5	#N/A	Y	#N/A	#N/A	IPR000675 Cutinase/acetylxylan esterase DOMAIN	Mycgr3G99331
ZtritIPO323_04t01193	1:3123482-3123974	25.8968	67.0602	1632.1	1764.32	5.97781	4.71751	#N/A	#N/A	hypothetical protein MYCGRDRAFT_102508	#N/A	#N/A	#N/A	#N/A	noIPR	Mycgr3G102508
ZtritIPO323_04t04218	13:304850-305879	6.24687	3.39084	68.3804	89.3357	3.45238	4.71952	#N/A	#N/A	arabinogalactan endo-1,4-beta-galactosidase	EC:3.2.1	Y	#N/A	#N/A	IPR011683 Glycosyl hydrolase family 53 DOMAIN	Mycgr3G51381
ZtritIPO323_04t10741	6:1008478-1010674	5.05876	53.0659	214.017	1400.28	5.4028	4.72179	3.39093	2.70992	steroid monooxygenase	#N/A	#N/A	#N/A	#N/A	IPR023753 FAD/NAD(P)-binding domain DOMAIN	Mycgr3G43176
ZtritIPO323_04t09173	4:2182779-2184795	77.5718	28.5067	1125.43	774.909	3.85879	4.76466	#N/A	#N/A	glucose-methanol-choline (gmc) oxidoreductase like	#N/A	Y	#N/A	#N/A	IPR012132 Glucose-methanol-choline oxidoreductase FAMILY	Mycgr3G71439
ZtritIPO323_04t05499	2:95884-97551	0.797347	1.73803	28.6854	48.3645	#N/A	4.79842	#N/A	#N/A	hypothetical protein MYCGRDRAFT_90331	#N/A	#N/A	#N/A	#N/A	noIPR	#N/A
ZtritIPO323_04t05652	2:578451-580560	21.1852	13.3196	632.018	380.952	4.89883	4.83799	#N/A	#N/A	glycoside hydrolase family 47	EC:3.2.1.113, EC:3.2.1.24, EC:3.2.1	Y	#N/A	#N/A	IPR001382 Glycoside hydrolase family 47 FAMILY	Mycgr3G54752
ZtritIPO323_04t13148	9:31927-32638	2.47218	4.10218	1.93816	125.093	#N/A	4.93047	#N/A	#N/A	hypothetical protein MYCGRDRAFT_95478	#N/A	#N/A	#N/A	#N/A	noIPR	Mycgr3G95478
ZtritIPO323_04t00655	1:1814590-1816069	6.24068	4.80603	114.168	149.756	4.19331	4.96163	#N/A	#N/A	hypothetical protein TI39_contig844g00012	#N/A	#N/A	#N/A	#N/A	#N/A	Mycgr3G14647
ZtritIPO323_04t10209	5:2130332-2132657	0.891399	1.12402	73.7358	35.8868	6.37015	4.99671	#N/A	#N/A	alkaline serine protease	EC:3.4.21	Y	#N/A	#N/A	IPR015366 Peptidase S53, activation domain DOMAIN	Mycgr3G72506
ZtritIPO323_04t08815	4:1179273-1180185	5.70476	2.79538	62.6588	92.3618	3.45728	5.04618	#N/A	#N/A	saccharopine dehydrogenase-like oxidoreductase	#N/A	#N/A	#N/A	#N/A	IPR008030 NmrA-like domain DOMAIN	Mycgr3G71002
ZtritIPO323_04t08185	3:2874197-2877434	35.199	26.1426	509.203	890.34	3.85463	5.08988	#N/A	#N/A	P450 monooxygenase	EC:1.6.2.4, EC:1.14.14.1, EC:1.14.14	#N/A	#N/A	#N/A	IPR001128 Cytochrome P450 FAMILY	Mycgr3G70343
ZtritIPO323_04t03303	11:897215-898548	33.2925	7.15051	185.129	251.197	2.47526	5.13463	-2.21908	#N/A	hypothetical protein MYCGRDRAFT_96677	EC:1.11.1.7	Y	#N/A	#N/A	IPR000028 Chloroperoxidase DOMAIN	Mycgr3G96677
ZtritIPO323_04t10428	5:2770865-2772427	7.43805	13.0394	389.115	468.148	5.70913	5.16602	#N/A	#N/A	sarcosine oxidase like	#N/A	#N/A	#N/A	#N/A	IPR006076 FAD dependent oxidoreductase DOMAIN	Mycgr3G109694
ZtritIPO323_04t07922	3:2207133-2207867	3.68709	6.12445	31.0485	228.327	3.07397	5.22038	#N/A	2.8785	BTB POZ domain	#N/A	#N/A	#N/A	#N/A	noIPR	Mycgr3G27686
ZtritIPO323_04t12248	7:2498430-2499777	1.73046	2.06213	56.3389	77.4569	5.0249	5.23119	#N/A	#N/A	endo-1,4-beta-xylanase like	#N/A	Y	#N/A	#N/A	IPR001000 Glycoside hydrolase family 10 domain DOMAIN	Mycgr3G94846
ZtritIPO323_04t07683	3:1622413-1623395	356.188	16.6757	698.268	644.382	#N/A	5.27209	-4.41682	#N/A	hypothetical protein MYCGRDRAFT_69789	#N/A	Y	Y	#N/A	noIPR	Mycgr3G69789
ZtritIPO323_04t13078	8:2102942-2105024	215.493	11.3192	728.668	448.001	1.75762	5.30665	-4.2508	#N/A	ABC transporter	EC:3.6.1, EC:3.6.1.3, EC:3.6.1.15	#N/A	#N/A	Y	IPR003593 AAA+ ATPase domain DOMAIN	Mycgr3G110616
ZtritIPO323_04t09200	4:2239464-2241672	5.80488	8.54743	235.14	339.469	5.34011	5.31165	#N/A	#N/A	glycoside hydrolase family 51	EC:3.2.1.55	Y	#N/A	#N/A	IPR010720 Alpha-L-arabinofuranosidase, C-terminal DOMAIN	Mycgr3G71466
ZtritIPO323_04t07952	3:2275450-2275713	337.968	239.047	6636.65	9644.85	4.29549	5.33439	#N/A	#N/A	hypothetical protein TI39_contig4362g00002	#N/A	#N/A	#N/A	#N/A	noIPR	#N/A
ZtritIPO323_04t05597	2:425562-426948	42.0582	27.7104	1709.24	1283.06	5.34483	5.53301	#N/A	#N/A	---NA---	#N/A	Y	#N/A	#N/A	noIPR	#N/A
ZtritIPO323_04t11783	7:1385267-1387305	10.1926	3.31415	109.006	162.108	3.4188	5.61217	#N/A	#N/A	3-(3-hydroxy-phenyl)propionate 3-hydroxycinnamic acid hydroxylase	#N/A	#N/A	#N/A	#N/A	noIPR	Mycgr3G24349
ZtritIPO323_04t07970	3:2308726-2311249	5.2114	10.9403	222.823	610.68	5.41808	5.8027	#N/A	#N/A	N,N-dimethylglycine oxidase like	#N/A	#N/A	#N/A	#N/A	IPR013977 Glycine cleavage T-protein, C-terminal barrel domain DOMAIN	Mycgr3G91876
ZtritIPO323_04t06558	2:2908525-2909491	5.59005	2.44393	561.643	143.502	6.65065	5.87572	#N/A	-1.96858	MULTISPECIES: alpha-L-arabinofuranosidase	EC:3.2.1.55	Y	#N/A	#N/A	IPR023296 Glycosyl hydrolase, five-bladed beta-propellor domain DOMAIN	Mycgr3G68922
ZtritIPO323_04t11672	7:1104498-1106389	6.57512	4.63182	358.404	272.573	5.76842	5.87892	#N/A	#N/A	FAD-binding domain-containing	#N/A	Y	#N/A	#N/A	IPR012951 Berberine/berberine-like DOMAIN	Mycgr3G110178
ZtritIPO323_04t13817	9:1984973-1986433	17.7262	8.65729	591.028	523.682	5.05927	5.91863	#N/A	#N/A	alpha beta-hydrolase	#N/A	Y	#N/A	#N/A	IPR029058 Alpha/Beta hydrolase fold DOMAIN	Mycgr3G62743
ZtritIPO323_04t01628	1:4225826-4227408	8.43533	5.58905	77.7329	462.914	3.20401	6.372	#N/A	2.57415	carbohydrate esterase family 5 partial	EC:3.1.1.74, EC:3.1.1.1	Y	#N/A	#N/A	IPR011150 Cutinase, monofunctional FAMILY	Mycgr3G35055
ZtritIPO323_04t04358	13:661520-662343	15.454	9.17632	411.224	805.076	4.73388	6.45506	#N/A	#N/A	npp1 domain	#N/A	Y	#N/A	#N/A	IPR008701 Necrosis inducing protein FAMILY	Mycgr3G88451
ZtritIPO323_04t09012	4:1760669-1762138	1.3282	1.32154	275.184	135.6	7.69478	6.681	#N/A	#N/A	Cathepsin E	EC:3.4.23	Y	#N/A	#N/A	IPR001461 Aspartic peptidase A1 family FAMILY	#N/A
ZtritIPO323_04t11580	7:869030-870993	1.26046	1.4943	56.6034	197.944	5.48887	7.04948	#N/A	1.80613	P450 monooxygenase	#N/A	#N/A	#N/A	#N/A	IPR001128 Cytochrome P450 FAMILY	Mycgr3G45358
ZtritIPO323_04t11555	7:822117-824085	2.07936	2.14316	198.341	320.228	6.5757	7.22322	#N/A	#N/A	FAD FMN-containing isoamyl alcohol oxidase	#N/A	#N/A	#N/A	#N/A	IPR006094 FAD linked oxidase, N-terminal DOMAIN	Mycgr3G45413
ZtritIPO323_04t13570	9:1216143-1217668	39.7525	6.43043	1632.64	1400.95	5.36002	7.76727	-2.62806	#N/A	secreted chloroperoxidase	EC:1.11.1.7	#N/A	#N/A	#N/A	IPR000028 Chloroperoxidase DOMAIN	Mycgr3G101235
ZtritIPO323_04t08385	3:3350901-3351942	57.5369	10.873	2696.36	2549.37	5.55038	7.87325	-2.40373	#N/A	fatty acid hydroxylase superfamily	#N/A	#N/A	#N/A	Y	IPR006694 Fatty acid hydroxylase DOMAIN	Mycgr3G70541
ZtritIPO323_04t11526	7:677823-679207	23.6683	7.88544	1877.08	1852.62	6.30939	7.87616	#N/A	#N/A	hypothetical protein MYCGRDRAFT_94368	EC:1.11.1.7	Y	#N/A	#N/A	IPR000028 Chloroperoxidase DOMAIN	Mycgr3G94368
ZtritIPO323_04t07969	3:2305777-2307109	1.01774	3.20599	521.807	962.143	#N/A	8.22934	#N/A	#N/A	ISP domain-containing	EC:1.14.12	#N/A	#N/A	#N/A	IPR001663 Aromatic-ring-hydroxylating dioxygenase, alpha subunit DOMAIN	Mycgr3G99625
ZtritIPO323_04t02016	1:5185686-5187163	6.47596	1.47271	2.2317	0	#N/A	diff	#N/A	#NAME?	ABC transporter	EC:3.6.1, EC:3.6.1.3, EC:3.6.3.44, EC:3.6.1.15	#N/A	#N/A	Y	noIPR	Mycgr3G33784
ZtritIPO323_04t06138	2:1858856-1859350	44.9105	36.9174	17.9734	0	#N/A	diff	#N/A	#NAME?	got1 family	#N/A	#N/A	#N/A	Y	IPR007305 Vesicle transport protein, Got1/SFT2-like FAMILY	Mycgr3G55315
ZtritIPO323_04t09245	4:2375085-2376538	14.4729	7.12099	0.739572	0	#N/A	diff	#N/A	#N/A	fatty acid desaturase like partial	#N/A	#N/A	#N/A	Y	IPR005804 Fatty acid desaturase domain DOMAIN	Mycgr3G40751
ZtritIPO323_04t09464	5:111721-112639	7.10075	6.7047	7.0774	0	#N/A	diff	#N/A	#NAME?	hypothetical protein MYCGRDRAFT_109328	#N/A	#N/A	#N/A	Y	IPR000791 Acetate transporter GPR1/FUN34/SatP family FAMILY	#N/A
ZtritIPO323_04t09767	5:909191-909687	147.293	7.96972	0	0	diff	diff	#N/A	#N/A	hypothetical protein MYCGRDRAFT_42731	#N/A	#N/A	#N/A	Y	noIPR	Mycgr3G42731
ZtritIPO323_04t10654	6:723210-724252	8.01667	5.09663	4.13342	0	#N/A	diff	#N/A	#NAME?	hypothetical protein MYCGRDRAFT_43565, partial	#N/A	#N/A	#N/A	Y	IPR021765 Protein of unknown function DUF3328 FAMILY	Mycgr3G43565
ZtritIPO323_04t11460	7:505910-507050	14.1216	2.9296	3.39704	0	#N/A	diff	#N/A	#NAME?	_ -domain-containing	#N/A	#N/A	#N/A	Y	IPR014988 Uncharacterised protein family, YqcI/YcgG FAMILY	Mycgr3G44955
ZtritIPO323_04t11461	7:507878-510119	204.559	257.424	11.9706	0	-4.09495	diff	#N/A	#NAME?	general substrate transporter	#N/A	#N/A	#N/A	Y	IPR003663 Sugar/inositol transporter FAMILY	Mycgr3G73757
ZtritIPO323_04t12628	8:1012901-1014071	10.9369	3.80226	0.932684	0	#N/A	diff	#N/A	#N/A	hypothetical protein MYCGRDRAFT_95115	#N/A	#N/A	#N/A	Y	noIPR	Mycgr3G95115
ZtritIPO323_04t12951	8:1737454-1739089	2.43288	1.58863	8.04024	0	#N/A	diff	#N/A	#NAME?	hypothetical protein MYCGRDRAFT_95346	#N/A	#N/A	#N/A	Y	noIPR	Mycgr3G95346
ZtritIPO323_04t13037	8:1981881-1983180	3.13728	2.97456	12.815	0	#N/A	diff	#N/A	#NAME?	hypothetical protein TI39_contig2624g00001, partial	#N/A	#N/A	#N/A	Y	noIPR	#N/A
ZtritIPO323_04t13642	9:1424864-1434019	8.32979	6.82493	0	0	diff	diff	#N/A	#N/A	hypothetical protein MYCGRDRAFT_78241, partial	#N/A	#N/A	#N/A	Y	noIPR	#N/A
ZtritIPO323_04t13658	9:1507246-1508554	7.17093	1.99204	1.81012	0	#N/A	diff	#N/A	#NAME?	hypothetical protein MYCGRDRAFT_95850	#N/A	#N/A	#N/A	Y	noIPR	Mycgr3G95850
ZtritIPO323_04t10618	6:572665-573489	145.241	619.975	45.9508	0	-1.66029	diff	2.09376	#NAME?	hypothetical protein MYCGRDRAFT_81079	#N/A	Y	#N/A	#N/A	noIPR	Mycgr3G81079
ZtritIPO323_04t04140	13:137075-137567	121.979	698.716	26.0329	0	#N/A	diff	2.51808	#NAME?	hypothetical protein MYCGRDRAFT_106445	#N/A	Y	#N/A	#N/A	noIPR	Mycgr3G106445
ZtritIPO323_04t08127	3:2729604-2730162	28.5642	250.913	32.7802	0	#N/A	diff	3.13491	#NAME?	hypothetical protein MYCGRDRAFT_91995	#N/A	Y	#N/A	#N/A	noIPR	Mycgr3G91995
ZtritIPO323_04t13185	9:167133-167549	91.2925	1728.88	19.9648	0	#N/A	diff	4.2432	#N/A	hydrophobin like	#N/A	Y	#N/A	#N/A	IPR010636 Cerato-ulmin hydrophobin family FAMILY	Mycgr3G48129
ZtritIPO323_04t00715	1:1933633-1933948	128.218	176.039	41.8682	0	#N/A	diff	#N/A	#NAME?	hypothetical protein MYCGRDRAFT_78344	#N/A	Y	#N/A	#N/A	IPR002347 Short-chain dehydrogenase/reductase SDR FAMILY	Mycgr3G78344
ZtritIPO323_04t01401	1:3644228-3644798	14.0504	31.9324	63.1585	0	#N/A	diff	#N/A	#NAME?	hypothetical protein MYCGRDRAFT_89647	#N/A	Y	#N/A	#N/A	noIPR	Mycgr3G89647
ZtritIPO323_04t01606	1:4167272-4167630	515.599	648.324	116.265	0	#N/A	diff	#N/A	#N/A	---NA---	#N/A	Y	#N/A	#N/A	noIPR	#N/A
ZtritIPO323_04t02881	10:1382902-1383596	2.49986	5.92523	9.20799	0	#N/A	diff	#N/A	#NAME?	hypothetical protein MYCGRDRAFT_96384	#N/A	Y	#N/A	#N/A	noIPR	Mycgr3G96384
ZtritIPO323_04t02438	10:265014-265796	37.4852	169.369	0	0	diff	diff	#N/A	#N/A	hypothetical protein MYCGRDRAFT_105867	#N/A	Y	#N/A	#N/A	noIPR	Mycgr3G105867
ZtritIPO323_04t02971	11:45664-46066	120.896	184.987	63.9878	0	#N/A	diff	#N/A	#NAME?	hypothetical protein MYCGRDRAFT_96440	#N/A	Y	#N/A	#N/A	noIPR	#N/A
ZtritIPO323_04t04076	12:1361643-1361957	1448.27	2398.18	705.359	0	#N/A	diff	#N/A	#NAME?	hypothetical protein MYCGRDRAFT_82925	#N/A	Y	#N/A	#N/A	noIPR	Mycgr3G82925
ZtritIPO323_04t03672	12:294794-295146	443.057	621.655	20.3943	0	#N/A	diff	#N/A	#N/A	hypothetical protein TI39_contig405g00009	#N/A	Y	#N/A	#N/A	noIPR	#N/A
ZtritIPO323_04t08167	3:2844185-2844689	3.621	16.6568	0	0	#N/A	diff	#N/A	#N/A	hypothetical protein MYCGRDRAFT_103900	#N/A	Y	#N/A	#N/A	noIPR	#N/A
ZtritIPO323_04t08662	4:748740-749195	10.7515	158.74	0	0	#N/A	diff	#N/A	#N/A	---NA---	#N/A	Y	#N/A	#N/A	noIPR	#N/A
ZtritIPO323_04t09603	5:493047-493602	1.36573	13.4454	3.50615	0	#N/A	diff	#N/A	#N/A	hypothetical protein MYCGRDRAFT_93028	#N/A	Y	#N/A	#N/A	noIPR	#N/A
ZtritIPO323_04t09666	5:686963-687401	59.2656	33.1565	21.1375	0	#N/A	diff	#N/A	#NAME?	---NA---	#N/A	Y	#N/A	#N/A	noIPR	#N/A
ZtritIPO323_04t11328	7:118460-119000	3.71965	6.58853	43.7328	0	#N/A	diff	#N/A	#NAME?	hypothetical protein MYCGRDRAFT_110052	#N/A	Y	#N/A	#N/A	noIPR	Mycgr3G110052
ZtritIPO323_04t11856	7:1582264-1582486	1034.09	525.523	150.306	0	#N/A	diff	#N/A	#NAME?	hypothetical protein MYCGRDRAFT_99124	#N/A	Y	#N/A	#N/A	noIPR	#N/A
ZtritIPO323_04t11556	7:825395-825816	58.7246	130.084	0	0	diff	diff	#N/A	#N/A	hypothetical protein MYCGRDRAFT_110142	#N/A	Y	#N/A	#N/A	noIPR	Mycgr3G105142
ZtritIPO323_04t12740	8:1256648-1257131	11.9487	76.798	151.782	0	#N/A	diff	#N/A	#NAME?	hypothetical protein TI39_contig354g00138	#N/A	Y	#N/A	#N/A	IPR018392 LysM domain DOMAIN	#N/A
ZtritIPO323_04t13480	9:955768-956216	6.28386	23.7139	10.4731	0	#N/A	diff	#N/A	#N/A	---NA---	#N/A	Y	#N/A	#N/A	noIPR	#N/A
ZtritIPO323_04t02879	10:1377320-1378660	14.6092	1.61091	0.818837	0	#N/A	diff	-3.18093	#N/A	major royal jelly	#N/A	Y	#N/A	#N/A	IPR017996 Major royal jelly protein/protein yellow FAMILY	Mycgr3G48553
ZtritIPO323_04t10397	5:2690238-2691420	28.9035	4.24199	0.920202	0	#N/A	diff	-2.76843	#N/A	subtilisin-like protease	EC:3.4.21	Y	#N/A	#N/A	IPR015500 Peptidase S8, subtilisin-related FAMILY	Mycgr3G72659
ZtritIPO323_04t07490	3:1155760-1156915	131.243	35.6182	6.66651	0	-4.29917	diff	-1.88156	#NAME?	Ca2+-modulated nonselective cation channel polycystin	#N/A	Y	#N/A	#N/A	noIPR	Mycgr3G91544
ZtritIPO323_04t00486	1:1394264-1395569	2.46339	2.08976	0	0	diff	diff	#N/A	#N/A	hypothetical protein MYCGRDRAFT_88944	#N/A	Y	#N/A	#N/A	noIPR	Mycgr3G88944
ZtritIPO323_04t00661	1:1824970-1825826	0.65808	2.83222	0	0	#N/A	diff	#N/A	#N/A	hypothetical protein TI39_contig844g00006	#N/A	Y	#N/A	#N/A	noIPR	Mycgr3G89079
ZtritIPO323_04t01460	1:3805683-3806799	9.88439	8.86724	8.08663	0	#N/A	diff	#N/A	#NAME?	pectate lyase	EC:4.2.2.2	Y	#N/A	#N/A	IPR004898 Pectate lyase, catalytic DOMAIN	Mycgr3G27839
ZtritIPO323_04t02221	1:5677128-5677983	6.3089	2.82735	2.03277	0	#N/A	diff	#N/A	#N/A	hypothetical protein TI39_contig4275g00004	#N/A	Y	#N/A	#N/A	IPR003609 PAN/Apple domain DOMAIN	#N/A
ZtritIPO323_04t02235	1:5708730-5709564	1.92425	4.27097	1.84716	0	#N/A	diff	#N/A	#N/A	hypothetical protein TI39_contig4114g00012	#N/A	Y	#N/A	#N/A	noIPR	#N/A
ZtritIPO323_04t02544	10:530362-530857	35.265	13.5416	0	0	diff	diff	#N/A	#N/A	---NA---	#N/A	Y	#N/A	#N/A	noIPR	#N/A
ZtritIPO323_04t03064	11:298905-300120	7.33018	4.88172	11.9641	0	#N/A	diff	#N/A	#NAME?	Arabinanase levansucrase invertase	#N/A	Y	#N/A	#N/A	IPR023296 Glycosyl hydrolase, five-bladed beta-propellor domain DOMAIN	Mycgr3G96505
ZtritIPO323_04t03884	12:898676-899362	295.726	147.514	36.4913	0	-3.01863	diff	#N/A	#NAME?	hypothetical protein MYCGRDRAFT_111505	#N/A	Y	#N/A	#N/A	noIPR	Mycgr3G111505
ZtritIPO323_04t04492	13:1003085-1003394	1.23552	301.144	0	0	#N/A	diff	#N/A	#N/A	hypothetical protein MYCFIDRAFT_177545	#N/A	Y	#N/A	#N/A	noIPR	#N/A
ZtritIPO323_04t05556	2:300526-301848	5.23197	18.6054	1.68849	0	#N/A	diff	#N/A	#N/A	hypothetical protein MYCGRDRAFT_107824	#N/A	Y	#N/A	#N/A	noIPR	#N/A
ZtritIPO323_04t07991	3:2360337-2361636	29.152	3.09753	2.35329	0	-3.63084	diff	#N/A	#NAME?	amino acid transporter	#N/A	Y	#N/A	#N/A	IPR002227 Tyrosinase copper-binding domain DOMAIN	Mycgr3G70129
ZtritIPO323_04t11098	6:2004026-2004678	46.1447	10.3168	5.14439	0	-3.16509	diff	#N/A	#NAME?	hypothetical protein TI39_contig402g00009	#N/A	Y	#N/A	#N/A	noIPR	#N/A
ZtritIPO323_04t13280	9:446264-446994	66.6431	20.1746	0	0	diff	diff	#N/A	#N/A	hypothetical protein MYCGRDRAFT_95574	#N/A	Y	#N/A	#N/A	noIPR	Mycgr3G95574
ZtritIPO323_04t13483	9:983310-983702	77.601	40.7033	65.4145	0	#N/A	diff	#N/A	#NAME?	hypothetical protein MYCGRDRAFT_95714	#N/A	Y	#N/A	#N/A	noIPR	Mycgr3G95714
ZtritIPO323_04t13493	9:996942-999317	4.27986	1.94529	1.14626	0	#N/A	diff	#N/A	#NAME?	hypothetical protein TI39_contig4164g00014	#N/A	Y	#N/A	#N/A	noIPR	#N/A
ZtritIPO323_04t11959	7:1918364-1919215	7.49992	43.5812	0	0	diff	diff	2.53876	#N/A	hypothetical protein TI39_contig426g00002	#N/A	Y	Y	#N/A	noIPR	#N/A
ZtritIPO323_04t09898	5:1301504-1302451	39.5885	24.2712	17.5423	0	#N/A	diff	#N/A	#N/A	siderophore biosynthesis	#N/A	Y	Y	#N/A	noIPR	Mycgr3G93231
ZtritIPO323_04t04605	14:261573-263802	111.97	2.17876	0	0	diff	diff	-5.68346	#N/A	actin-like ATPase domain-containing	#N/A	#N/A	#N/A	#N/A	noIPR	Mycgr3G97567
ZtritIPO323_04t00493	1:1414797-1416729	93.8197	3.27369	161.385	0	#N/A	diff	-4.8409	#NAME?	MFS multidrug transporter like	#N/A	#N/A	#N/A	#N/A	IPR011701 Major facilitator superfamily FAMILY	Mycgr3G52282
ZtritIPO323_04t04932	16:272726-273535	20.1256	2.36545	1.76428	0	#N/A	diff	-3.08885	#N/A	hypothetical protein MYCGRDRAFT_97733	#N/A	#N/A	#N/A	#N/A	#N/A	Mycgr3G97733
ZtritIPO323_04t12975	8:1859050-1860452	23.4869	3.00685	4.18207	0	-2.48957	diff	-2.96554	#NAME?	protease inhibitor	#N/A	#N/A	#N/A	#N/A	#N/A	Mycgr3G110580
ZtritIPO323_04t02398	10:168879-169620	82.5898	11.9758	0	0	diff	diff	-2.78585	#N/A	hypothetical protein MYCGRDRAFT_110931	#N/A	#N/A	#N/A	#N/A	#N/A	Mycgr3G110931
ZtritIPO323_04t03659	12:259279-259663	461.11	78.598	47.1782	0	-3.28892	diff	-2.55255	#NAME?	hypothetical protein MYCGRDRAFT_106276	#N/A	#N/A	#N/A	#N/A	noIPR	Mycgr3G106276
ZtritIPO323_04t07236	3:289080-289713	95.6459	18.8406	2.42843	0	#N/A	diff	-2.34386	#N/A	glycoside hydrolase family 128	#N/A	#N/A	#N/A	#N/A	IPR013781 Glycoside hydrolase, catalytic domain DOMAIN	Mycgr3G38212
ZtritIPO323_04t01221	1:3194365-3194799	239.109	49.1621	170.658	0	#N/A	diff	-2.28205	#NAME?	hypothetical protein TI39_contig407g00012	#N/A	#N/A	#N/A	#N/A	#N/A	Mycgr3G102519
ZtritIPO323_04t04535	14:55382-58097	7.26129	1.56332	0	0	diff	diff	-2.21561	#N/A	Reverse partial	#N/A	#N/A	#N/A	#N/A	noIPR	#N/A
ZtritIPO323_04t03661	12:270824-273334	41.1272	12.1672	3.06612	0	-3.74561	diff	-1.7571	#NAME?	hypothetical protein MYCGRDRAFT_96927	#N/A	#N/A	#N/A	#N/A	noIPR	Mycgr3G96927
ZtritIPO323_04t11561	7:833002-833789	17.4922	50.7001	0	0	diff	diff	1.53527	#N/A	Choline ethanolamine kinase	#N/A	#N/A	#N/A	#N/A	noIPR	#N/A
ZtritIPO323_04t12409	8:409611-410556	8.28795	97.3642	3.56157	0	#N/A	diff	3.5543	#NAME?	nmrA-like family	#N/A	#N/A	#N/A	#N/A	IPR008030 NmrA-like domain DOMAIN	Mycgr3G87038
ZtritIPO323_04t06766	2:3521736-3523446	4.18014	64.4432	8.74563	0	#N/A	diff	3.9464	#NAME?	MFS monosaccharide transporter like	#N/A	#N/A	#N/A	#N/A	noIPR	Mycgr3G69117
ZtritIPO323_04t00392	1:1123226-1124420	6.74538	3.1884	6.04271	0	#N/A	diff	#N/A	#NAME?	meiotic recombination dmc1	EC:3.6.1, EC:3.6.1.3, EC:3.6.1.15	#N/A	#N/A	#N/A	IPR016467 DNA recombination and repair protein, RecA-like FAMILY	#N/A
ZtritIPO323_04t00426	1:1247205-1249637	0.992512	1.4642	2.58876	0	#N/A	diff	#N/A	#NAME?	serine threonine kinase	#N/A	#N/A	#N/A	#N/A	IPR000719 Protein kinase domain DOMAIN	Mycgr3G106884
ZtritIPO323_04t00473	1:1366080-1367283	0.801999	1.35493	0	0	#N/A	diff	#N/A	#N/A	hypothetical protein MYCGRDRAFT_88932	#N/A	#N/A	#N/A	#N/A	#N/A	Mycgr3G88932
ZtritIPO323_04t00544	1:1549301-1551416	4.33025	2.37873	0	0	diff	diff	#N/A	#N/A	hypothetical protein AC578_1554	#N/A	#N/A	#N/A	#N/A	noIPR	#N/A
ZtritIPO323_04t00604	1:1700745-1701591	18.9134	19.6918	34.3243	0	#N/A	diff	#N/A	#NAME?	hypothetical protein MYCGRDRAFT_65495	#N/A	#N/A	#N/A	#N/A	noIPR	Mycgr3G65495
ZtritIPO323_04t00697	1:1901049-1901502	511.681	424.362	0	0	diff	diff	#N/A	#N/A	cytochrome-c subunit VIIa	EC:1.9.3.1	#N/A	#N/A	#N/A	IPR014368 Cytochrome c oxidase, subunit VIIa, fungal FAMILY	Mycgr3G31400
ZtritIPO323_04t00718	1:1939362-1939812	32.7317	15.9025	9.87902	0	#N/A	diff	#N/A	#NAME?	integral membrane	#N/A	#N/A	#N/A	#N/A	IPR018908 Putative transmembrane family 234 FAMILY	Mycgr3G31411
ZtritIPO323_04t00775	1:2079522-2080139	15.6651	5.28072	3.07942	0	#N/A	diff	#N/A	#N/A	hypothetical protein MYCGRDRAFT_89155	#N/A	#N/A	#N/A	#N/A	IPR011701 Major facilitator superfamily FAMILY	Mycgr3G89155
ZtritIPO323_04t00806	1:2151134-2152192	7.0896	2.13978	0	0	diff	diff	#N/A	#N/A	hypothetical protein MYCGRDRAFT_89179	EC:1.13.11	#N/A	#N/A	#N/A	noIPR	Mycgr3G89179
ZtritIPO323_04t00813	1:2164568-2165148	1.93144	9.55549	23.2725	0	#N/A	diff	#N/A	#NAME?	hypothetical protein MYCGRDRAFT_89182	#N/A	#N/A	#N/A	#N/A	noIPR	Mycgr3G89182
ZtritIPO323_04t00859	1:2266277-2266720	229.972	491.984	0	0	diff	diff	#N/A	#N/A	hypothetical protein AC579_319	#N/A	#N/A	#N/A	#N/A	noIPR	#N/A
ZtritIPO323_04t00904	1:2377311-2377779	13.2334	13.2667	6.79185	0	#N/A	diff	#N/A	#N/A	anaphase-promoting complex component APC11	#N/A	#N/A	#N/A	#N/A	IPR013083 Zinc finger, RING/FYVE/PHD-type DOMAIN	Mycgr3G29486
ZtritIPO323_04t00944	1:2481717-2482137	384.88	351.718	463.75	0	#N/A	diff	#N/A	#NAME?	hypothetical protein MYCGRDRAFT_78442	#N/A	#N/A	#N/A	#N/A	noIPR	Mycgr3G78442
ZtritIPO323_04t00981	1:2572920-2573475	27.9265	16.3219	21.1368	0	#N/A	diff	#N/A	#NAME?	DNA-directed RNA polymerase III subunit like	#N/A	#N/A	#N/A	#N/A	IPR001222 Zinc finger, TFIIS-type DOMAIN	Mycgr3G33562
ZtritIPO323_04t00066	1:267766-268486	5.07105	3.34282	2.22983	0	#N/A	diff	#N/A	#N/A	hypothetical protein MYCGRDRAFT_88630	#N/A	#N/A	#N/A	#N/A	IPR006640 SprT-like DOMAIN	#N/A
ZtritIPO323_04t01068	1:2812181-2813333	16.972	10.0623	9.46262	0	#N/A	diff	#N/A	#NAME?	SIR2 family histone deacetylase	#N/A	#N/A	#N/A	#N/A	IPR003000 Sirtuin family FAMILY	Mycgr3G34913
ZtritIPO323_04t01175	1:3073325-3074605	32.017	25.1054	16.874	0	#N/A	diff	#N/A	#NAME?	DNA glycosylase	EC:3.1, EC:4.2.99.18, EC:3.2.2	#N/A	#N/A	#N/A	IPR003265 HhH-GPD domain DOMAIN	Mycgr3G34626
ZtritIPO323_04t01189	1:3112490-3113113	55.9948	34.4213	54.2315	0	#N/A	diff	#N/A	#NAME?	hypothetical protein MYCGRDRAFT_33213	#N/A	#N/A	#N/A	#N/A	IPR007512 Protein of unknown function DUF543 FAMILY	Mycgr3G33213
ZtritIPO323_04t01302	1:3397799-3398438	3.06936	7.09912	0	0	#N/A	diff	#N/A	#N/A	hypothetical protein MYCGRDRAFT_89574	#N/A	#N/A	#N/A	#N/A	#N/A	Mycgr3G89574
ZtritIPO323_04t01303	1:3399043-3400252	8.42466	7.87648	1.78661	0	#N/A	diff	#N/A	#NAME?	Egl nine 1	#N/A	#N/A	#N/A	#N/A	IPR002893 Zinc finger, MYND-type DOMAIN	Mycgr3G89575
ZtritIPO323_04t01325	1:3463322-3464537	12.7132	6.32384	5.72243	0	#N/A	diff	#N/A	#NAME?	hypothetical protein TI39_contig481g00029	#N/A	#N/A	#N/A	#N/A	IPR000571 Zinc finger, CCCH-type DOMAIN	#N/A
ZtritIPO323_04t00106	1:356770-357205	36.9535	35.6	30.2483	0	#N/A	diff	#N/A	#NAME?	duf636 domain-containing	#N/A	#N/A	#N/A	#N/A	IPR006913 Glutathione-dependent formaldehyde-activating enzyme/centromere protein V DOMAIN	Mycgr3G31674
ZtritIPO323_04t01476	1:3840794-3842045	23.8401	21.5603	10.6587	0	#N/A	diff	#N/A	#NAME?	Chalcone stilbene N-terminal	#N/A	#N/A	#N/A	#N/A	IPR001099 Chalcone/stilbene synthase, N-terminal DOMAIN	Mycgr3G31911
ZtritIPO323_04t01477	1:3842407-3843148	12.2478	6.84103	7.24283	0	#N/A	diff	#N/A	#NAME?	hypothetical protein MYCGRDRAFT_89702	#N/A	#N/A	#N/A	#N/A	#N/A	Mycgr3G89702
ZtritIPO323_04t01478	1:3854440-3856440	2.74859	1.65689	3.79352	0	#N/A	diff	#N/A	#NAME?	hypothetical protein MYCGRDRAFT_89703	#N/A	#N/A	#N/A	#N/A	noIPR	Mycgr3G89703
ZtritIPO323_04t01529	1:3976389-3979389	2.12833	1.7837	1.66201	0	#N/A	diff	#N/A	#NAME?	hypothetical protein TI39_contig4265g00003	#N/A	#N/A	#N/A	#N/A	#N/A	#N/A
ZtritIPO323_04t01542	1:4013857-4015268	3.33952	7.79629	3.19806	0	#N/A	diff	#N/A	#NAME?	hypothetical protein MYCGRDRAFT_107443	#N/A	#N/A	#N/A	#N/A	IPR032675 Leucine-rich repeat domain, L domain-like DOMAIN	Mycgr3G107443
ZtritIPO323_04t01619	1:4210211-4211324	1.8921	2.16671	1.99383	0	#N/A	diff	#N/A	#NAME?	---NA---	#N/A	#N/A	#N/A	#N/A	#N/A	#N/A
ZtritIPO323_04t01624	1:4217261-4217866	23.5298	7.35899	15.4208	0	#N/A	diff	#N/A	#NAME?	hypothetical protein TI39_contig307g00023	#N/A	#N/A	#N/A	#N/A	noIPR	#N/A
ZtritIPO323_04t01762	1:4560182-4560428	64.5718	53.8159	87.0658	0	#N/A	diff	#N/A	#NAME?	hypothetical protein MYCGRDRAFT_102800	#N/A	#N/A	#N/A	#N/A	noIPR	Mycgr3G102800
ZtritIPO323_04t01811	1:4680442-4681501	7.66905	3.12622	4.79026	0	#N/A	diff	#N/A	#NAME?	mitochondrial carrier	#N/A	#N/A	#N/A	#N/A	IPR018108 Mitochondrial substrate/solute carrier REPEAT	Mycgr3G67094
ZtritIPO323_04t01818	1:4698232-4699018	7.3495	4.60934	2.19379	0	#N/A	diff	#N/A	#N/A	hypothetical protein TI39_contig5867g00005	#N/A	#N/A	#N/A	#N/A	#N/A	Mycgr3G89949
ZtritIPO323_04t01896	1:4869456-4870309	6.69786	2.57339	6.47569	0	#N/A	diff	#N/A	#NAME?	hypothetical protein TI39_contig390g00010	#N/A	#N/A	#N/A	#N/A	#N/A	#N/A
ZtritIPO323_04t01927	1:4956471-4957339	3.20459	4.95702	0	0	diff	diff	#N/A	#N/A	Heterokaryon incompatibility OR allele	#N/A	#N/A	#N/A	#N/A	IPR010730 Heterokaryon incompatibility DOMAIN	Mycgr3G28473
ZtritIPO323_04t01928	1:4957385-4958348	5.33648	5.96016	1.21758	0	#N/A	diff	#N/A	#N/A	Heterokaryon incompatibility OR allele	#N/A	#N/A	#N/A	#N/A	#N/A	#N/A
ZtritIPO323_04t01970	1:5084376-5085594	16.4683	14.5864	7.2837	0	#N/A	diff	#N/A	#NAME?	---NA---	#N/A	#N/A	#N/A	#N/A	#N/A	#N/A
ZtritIPO323_04t01971	1:5086304-5087564	2.76209	3.45892	0	0	diff	diff	#N/A	#N/A	hypothetical protein MYCGRDRAFT_107656	#N/A	#N/A	#N/A	#N/A	#N/A	#N/A
ZtritIPO323_04t01988	1:5126621-5127782	3.37493	7.97407	3.5818	0	#N/A	diff	#N/A	#NAME?	hypothetical protein MYCGRDRAFT_90066	#N/A	#N/A	#N/A	#N/A	#N/A	#N/A
ZtritIPO323_04t02015	1:5184406-5185036	10.6186	5.11856	0	0	diff	diff	#N/A	#N/A	major facilitator superfamily transporter multidrug resistance	#N/A	#N/A	#N/A	#N/A	#N/A	Mycgr3G90085
ZtritIPO323_04t02069	1:5330900-5331217	31.0076	28.637	67.8127	0	#N/A	diff	#N/A	#NAME?	transport SFT2	#N/A	#N/A	#N/A	#N/A	#N/A	Mycgr3G54282
ZtritIPO323_04t00167	1:535031-535865	6.06414	4.15886	10.3604	0	#N/A	diff	#N/A	#NAME?	hypothetical protein TI39_contig611g00008	#N/A	#N/A	#N/A	#N/A	#N/A	#N/A
ZtritIPO323_04t02087	1:5365543-5366074	13.0759	8.30186	28.1854	0	#N/A	diff	#N/A	#NAME?	hypothetical protein TI39_contig4132g00017	#N/A	#N/A	#N/A	#N/A	noIPR	#N/A
ZtritIPO323_04t00172	1:547358-548444	1.63846	1.60914	4.12213	0	#N/A	diff	#N/A	#NAME?	---NA---	#N/A	#N/A	#N/A	#N/A	#N/A	#N/A
ZtritIPO323_04t02230	1:5698961-5699611	59.8546	27.3208	22.5253	0	#N/A	diff	#N/A	#NAME?	gaf domain nucleotide-binding	#N/A	#N/A	#N/A	#N/A	IPR003018 GAF domain DOMAIN	Mycgr3G54489
ZtritIPO323_04t02240	1:5720183-5720513	20.7758	36.8749	36.6921	0	#N/A	diff	#N/A	#NAME?	---NA---	#N/A	#N/A	#N/A	#N/A	#N/A	#N/A
ZtritIPO323_04t02321	1:5958601-5959220	10.9305	6.11726	10.4447	0	#N/A	diff	#N/A	#NAME?	---NA---	#N/A	#N/A	#N/A	#N/A	#N/A	#N/A
ZtritIPO323_04t00207	1:639434-640370	3.97062	5.19066	1.40405	0	#N/A	diff	#N/A	#N/A	hypothetical protein MYCGRDRAFT_88725	#N/A	#N/A	#N/A	#N/A	#N/A	Mycgr3G88725
ZtritIPO323_04t00273	1:817138-818246	1.48313	1.93978	4.66385	0	#N/A	diff	#N/A	#NAME?	hypothetical protein TI39_contig5844g00002	#N/A	#N/A	#N/A	#N/A	IPR000719 Protein kinase domain DOMAIN	#N/A
ZtritIPO323_04t00276	1:822993-823287	40.0414	29.0279	39.7451	0	#N/A	diff	#N/A	#NAME?	ribosomal s28e	#N/A	#N/A	#N/A	#N/A	IPR003749 ThiamineS/Molybdopterin converting factor subunit 1 FAMILY	Mycgr3G34938
ZtritIPO323_04t00303	1:889605-890007	11.7561	12.5252	27.1567	0	#N/A	diff	#N/A	#NAME?	hypothetical protein MYCGRDRAFT_33900	#N/A	#N/A	#N/A	#N/A	IPR024222 CST complex subunit Ten1, fungal FAMILY	Mycgr3G33900
ZtritIPO323_04t00315	1:941973-943008	4.94518	2.14627	18.6467	0	#N/A	diff	#N/A	#NAME?	hypothetical protein MYCGRDRAFT_33747	#N/A	#N/A	#N/A	#N/A	IPR021838 Protein of unknown function DUF3431 FAMILY	Mycgr3G33747
ZtritIPO323_04t02814	10:1161402-1162817	19.8905	3.09657	3.58278	0	-2.47293	diff	#N/A	#NAME?	hypothetical protein MYCGRDRAFT_96339	#N/A	#N/A	#N/A	#N/A	IPR002893 Zinc finger, MYND-type DOMAIN	#N/A
ZtritIPO323_04t02855	10:1298209-1298977	1.90232	2.75138	3.52026	0	#N/A	diff	#N/A	#NAME?	hypothetical protein MYCGRDRAFT_96366	#N/A	#N/A	#N/A	#N/A	#N/A	Mycgr3G96366
ZtritIPO323_04t02877	10:1367578-1369879	0.325973	1.06988	0	0	#N/A	diff	#N/A	#N/A	hypothetical protein MYCGRDRAFT_96380	#N/A	#N/A	#N/A	#N/A	noIPR	#N/A
ZtritIPO323_04t02893	10:1442060-1443747	3.64286	3.59166	4.00825	0	#N/A	diff	#N/A	#NAME?	Pyridoxal phosphate-dependent major domain partial	#N/A	#N/A	#N/A	#N/A	IPR015421 Pyridoxal phosphate-dependent transferase, major region, subdomain 1 DOMAIN	Mycgr3G48965
ZtritIPO323_04t02894	10:1444547-1445821	1.60235	2.19801	3.26275	0	#N/A	diff	#N/A	#NAME?	Short-chain dehydrogenase reductase SDR	#N/A	#N/A	#N/A	#N/A	IPR002347 Short-chain dehydrogenase/reductase SDR FAMILY	Mycgr3G48819
ZtritIPO323_04t02910	10:1481039-1481960	5.43323	6.90551	4.05164	0	#N/A	diff	#N/A	#NAME?	base excision dna repair	#N/A	#N/A	#N/A	#N/A	IPR003265 HhH-GPD domain DOMAIN	Mycgr3G28234
ZtritIPO323_04t02919	10:1501914-1502307	10.5043	9.5856	22.7797	0	#N/A	diff	#N/A	#NAME?	hypothetical protein MYCGRDRAFT_96410	#N/A	#N/A	#N/A	#N/A	#N/A	Mycgr3G96410
ZtritIPO323_04t02948	10:1595148-1596077	10.2303	7.01459	0	0	diff	diff	#N/A	#N/A	hypothetical protein TI39_contig490g00018	#N/A	#N/A	#N/A	#N/A	#N/A	#N/A
ZtritIPO323_04t02342	10:28732-31196	6.38558	1.17622	1.67065	0	#N/A	diff	#N/A	#NAME?	hypothetical protein MYCGRDRAFT_95999	#N/A	#N/A	#N/A	#N/A	noIPR	#N/A
ZtritIPO323_04t02462	10:330667-332023	3.89764	1.6212	3.34219	0	#N/A	diff	#N/A	#NAME?	glycoside hydrolase family 16	#N/A	#N/A	#N/A	#N/A	IPR013320 Concanavalin A-like lectin/glucanase domain DOMAIN	Mycgr3G15476
ZtritIPO323_04t02490	10:390134-391166	2.0341	2.40236	3.78899	0	#N/A	diff	#N/A	#NAME?	hypothetical protein TI39_contig415g00023	#N/A	#N/A	#N/A	#N/A	#N/A	#N/A
ZtritIPO323_04t02505	10:419553-420012	23.28	52.1189	19.766	0	#N/A	diff	#N/A	#NAME?	NEDD4-like E3 ubiquitin- ligase WWP2	#N/A	#N/A	#N/A	#N/A	IPR001202 WW domain DOMAIN	#N/A
ZtritIPO323_04t02537	10:514174-514678	21.5705	100.416	19.9773	0	#N/A	diff	#N/A	#NAME?	---NA---	#N/A	#N/A	#N/A	#N/A	noIPR	#N/A
ZtritIPO323_04t02553	10:547829-548066	111.52	61.2796	89.9204	0	#N/A	diff	#N/A	#NAME?	hypothetical protein MYCGRDRAFT_105901	#N/A	#N/A	#N/A	#N/A	#N/A	Mycgr3G105901
ZtritIPO323_04t02611	10:677702-678032	68	37.8779	70.1209	0	#N/A	diff	#N/A	#NAME?	transcription initiation Spt4	#N/A	#N/A	#N/A	#N/A	IPR022800 Spt4/RpoE2 zinc finger DOMAIN	Mycgr3G76263
ZtritIPO323_04t02654	10:774166-774575	209.704	504.569	203.579	0	#N/A	diff	#N/A	#NAME?	hypothetical protein MYCGRDRAFT_96225	#N/A	#N/A	#N/A	#N/A	noIPR	Mycgr3G96225
ZtritIPO323_04t02681	10:835894-836773	6.84239	11.2879	1.95048	0	#N/A	diff	#N/A	#N/A	hypothetical protein MYCGRDRAFT_96243	#N/A	#N/A	#N/A	#N/A	#N/A	#N/A
ZtritIPO323_04t02686	10:843644-844916	11.695	12.7108	0	0	diff	diff	#N/A	#N/A	---NA---	#N/A	#N/A	#N/A	#N/A	#N/A	#N/A
ZtritIPO323_04t02689	10:852883-853096	72.8067	553.063	0	0	#N/A	diff	#N/A	#N/A	---NA---	#N/A	#N/A	#N/A	#N/A	#N/A	Mycgr3G105961
ZtritIPO323_04t02700	10:892541-893481	21.5159	3.95952	0	0	diff	diff	#N/A	#N/A	hypothetical protein MYCGRDRAFT_96252	#N/A	#N/A	#N/A	#N/A	#N/A	#N/A
ZtritIPO323_04t02370	10:89711-90041	275.542	257.294	613.871	0	#N/A	diff	#N/A	#NAME?	hypothetical protein MYCGRDRAFT_105825	#N/A	#N/A	#N/A	#N/A	noIPR	Mycgr3G105825
ZtritIPO323_04t03372	11:1112966-1113906	58.1395	25.9186	2.04141	0	#N/A	diff	#N/A	#N/A	ribonuclease P complex subunit Pop1 like	EC:3.1.30, EC:3.1, EC:3.1.26, EC:3.1.26.5	#N/A	#N/A	#N/A	#N/A	Mycgr3G96729
ZtritIPO323_04t03456	11:1308352-1308889	13.361	7.55874	26.906	0	#N/A	diff	#N/A	#NAME?	C6 zinc finger domain-containing	#N/A	#N/A	#N/A	#N/A	#N/A	#N/A
ZtritIPO323_04t03466	11:1325210-1325832	1.19715	11.5364	0	0	#N/A	diff	#N/A	#N/A	---NA---	#N/A	#N/A	#N/A	#N/A	#N/A	#N/A
ZtritIPO323_04t03499	11:1411893-1412388	11.2666	7.70826	32.7195	0	#N/A	diff	#N/A	#NAME?	hypothetical protein MYCGRDRAFT_96813	#N/A	#N/A	#N/A	#N/A	noIPR	Mycgr3G96813
ZtritIPO323_04t03521	11:1466202-1467196	3.34152	2.17935	13.5638	0	#N/A	diff	#N/A	#NAME?	hypothetical protein TI39_contig516g00009	#N/A	#N/A	#N/A	#N/A	#N/A	#N/A
ZtritIPO323_04t03568	11:1575747-1576347	18.235	25.7931	0	0	diff	diff	#N/A	#N/A	hypothetical protein TI39_contig5882g00004	#N/A	#N/A	#N/A	#N/A	noIPR	#N/A
ZtritIPO323_04t03025	11:197590-198194	69.242	60.4739	20.8965	0	#N/A	diff	#N/A	#NAME?	prefoldin subunit 6 like	#N/A	#N/A	#N/A	#N/A	noIPR	Mycgr3G106061
ZtritIPO323_04t03082	11:337151-337571	5.55024	9.76327	0	0	#N/A	diff	#N/A	#N/A	hypothetical protein TI39_contig4128g00015	#N/A	#N/A	#N/A	#N/A	#N/A	#N/A
ZtritIPO323_04t03173	11:570834-572265	6.33141	5.91476	1.77508	0	#N/A	diff	#N/A	#NAME?	hypothetical protein MYCGRDRAFT_96588	#N/A	#N/A	#N/A	#N/A	#N/A	Mycgr3G96588
ZtritIPO323_04t03187	11:611878-612247	12.5456	13.8531	8.41607	0	#N/A	diff	#N/A	#N/A	hypothetical protein TI39_contig348g00014	#N/A	#N/A	#N/A	#N/A	noIPR	#N/A
ZtritIPO323_04t03202	11:644015-644280	21.3766	45.2834	0	0	#N/A	diff	#N/A	#N/A	---NA---	#N/A	#N/A	#N/A	#N/A	#N/A	#N/A
ZtritIPO323_04t03226	11:706756-707140	12.346	10.2201	40.3084	0	#N/A	diff	#N/A	#NAME?	hypothetical protein MYCGRDRAFT_96625	#N/A	#N/A	#N/A	#N/A	#N/A	Mycgr3G96625
ZtritIPO323_04t02983	11:75174-75975	3.49318	3.61926	2.06747	0	#N/A	diff	#N/A	#N/A	hypothetical protein MYCGRDRAFT_96450	#N/A	#N/A	#N/A	#N/A	#N/A	Mycgr3G96450
ZtritIPO323_04t03324	11:950273-950978	5.58331	3.52427	0	0	diff	diff	#N/A	#N/A	TBPIP-like protein	#N/A	#N/A	#N/A	#N/A	noIPR	Mycgr3G49688
ZtritIPO323_04t03335	11:993570-994636	6.34795	2.62289	0	0	diff	diff	#N/A	#N/A	Ca2+-modulated nonselective cation channel polycystin	#N/A	#N/A	#N/A	#N/A	noIPR	Mycgr3G96704
ZtritIPO323_04t03917	12:1005409-1006285	3.08273	7.82742	0	0	diff	diff	#N/A	#N/A	hypothetical protein MYCGRDRAFT_111522	#N/A	#N/A	#N/A	#N/A	#N/A	Mycgr3G111522
ZtritIPO323_04t03598	12:107281-107563	221.62	237.242	62.301	0	#N/A	diff	#N/A	#NAME?	---NA---	#N/A	#N/A	#N/A	#N/A	noIPR	#N/A
ZtritIPO323_04t03955	12:1099297-1101114	0.944336	1.332	0.702547	0	#N/A	diff	#N/A	#N/A	fad binding domain-containing	#N/A	#N/A	#N/A	#N/A	IPR025700 L-lysine 6-monooxygenase/L-ornithine 5-monooxygenase FAMILY	Mycgr3G97150
ZtritIPO323_04t03961	12:1108423-1109208	20.83	3.1655	0	0	diff	diff	#N/A	#N/A	hypothetical protein MYCGRDRAFT_97153	#N/A	#N/A	#N/A	#N/A	#N/A	#N/A
ZtritIPO323_04t03962	12:1109630-1110432	17.892	3.96886	0	0	diff	diff	#N/A	#N/A	hypothetical protein TI39_contig350g00028	#N/A	#N/A	#N/A	#N/A	noIPR	#N/A
ZtritIPO323_04t04034	12:1283210-1284102	3.05143	3.27296	13.3882	0	#N/A	diff	#N/A	#NAME?	nuclear pore	#N/A	#N/A	#N/A	#N/A	noIPR	Mycgr3G28401
ZtritIPO323_04t04043	12:1295746-1296611	4.74355	3.95588	7.89307	0	#N/A	diff	#N/A	#NAME?	hypothetical protein TI39_contig4258g00005	#N/A	#N/A	#N/A	#N/A	#N/A	#N/A
ZtritIPO323_04t04053	12:1310763-1311327	26.9389	21.6616	0	0	diff	diff	#N/A	#N/A	hypothetical protein MYCGRDRAFT_97210	#N/A	#N/A	#N/A	#N/A	noIPR	Mycgr3G97210
ZtritIPO323_04t03621	12:170865-172332	2.23235	1.98679	7.73869	0	#N/A	diff	#N/A	#NAME?	Tetracycline resistance multidrug resistance	#N/A	#N/A	#N/A	#N/A	IPR011701 Major facilitator superfamily FAMILY	Mycgr3G50851
ZtritIPO323_04t03631	12:195531-196074	13.0452	9.36453	9.87739	0	#N/A	diff	#N/A	#NAME?	hypothetical protein TI39_contig5825g00002	#N/A	#N/A	#N/A	#N/A	#N/A	#N/A
ZtritIPO323_04t03636	12:204768-205017	84.7979	88.8791	40.9589	0	#N/A	diff	#N/A	#N/A	---NA---	#N/A	#N/A	#N/A	#N/A	noIPR	#N/A
ZtritIPO323_04t03689	12:335939-336494	78.2965	27.6681	9.1379	0	#N/A	diff	#N/A	#NAME?	hypothetical protein MYCGRDRAFT_96949	#N/A	#N/A	#N/A	#N/A	#N/A	Mycgr3G96949
ZtritIPO323_04t03782	12:598058-598486	21.0051	31.1873	0	0	diff	diff	#N/A	#N/A	hypothetical protein TI39_contig531g00010	#N/A	#N/A	#N/A	#N/A	#N/A	#N/A
ZtritIPO323_04t03881	12:890327-891473	8.07555	4.53976	0	0	diff	diff	#N/A	#N/A	formate nitrite transporter	#N/A	#N/A	#N/A	#N/A	IPR023271 Aquaporin-like DOMAIN	Mycgr3G101770
ZtritIPO323_04t04518	13:1112589-1113159	5.63997	8.39416	16.0271	0	#N/A	diff	#N/A	#NAME?	---NA---	#N/A	#N/A	#N/A	#N/A	#N/A	#N/A
ZtritIPO323_04t04139	13:134211-135574	8.26874	2.90892	8.93332	0	#N/A	diff	#N/A	#NAME?	hypothetical protein MYCGRDRAFT_97261	#N/A	#N/A	#N/A	#N/A	IPR010730 Heterokaryon incompatibility DOMAIN	#N/A
ZtritIPO323_04t04187	13:226343-227076	11.6776	12.7361	5.45464	0	#N/A	diff	#N/A	#NAME?	hypothetical protein MYCGRDRAFT_106454	#N/A	#N/A	#N/A	#N/A	noIPR	#N/A
ZtritIPO323_04t04241	13:386116-387031	1.54016	4.33496	5.75202	0	#N/A	diff	#N/A	#NAME?	GPR1 FUN34 -class plasma membrane	#N/A	#N/A	#N/A	#N/A	IPR000791 Acetate transporter GPR1/FUN34/SatP family FAMILY	Mycgr3G97330
ZtritIPO323_04t04255	13:416983-417359	99.2071	124.737	103.302	0	#N/A	diff	#N/A	#N/A	secE sec61-gamma	#N/A	#N/A	#N/A	#N/A	IPR001901 Protein translocase complex, SecE/Sec61-gamma subunit FAMILY	Mycgr3G51258
ZtritIPO323_04t04276	13:471766-472201	6.34694	9.80507	17.7658	0	#N/A	diff	#N/A	#NAME?	hypothetical protein MYCGRDRAFT_51082	#N/A	#N/A	#N/A	#N/A	IPR025363 Protein of unknown function DUF4267 FAMILY	Mycgr3G51082
ZtritIPO323_04t04308	13:547381-548030	11.5262	10.4321	0	0	diff	diff	#N/A	#N/A	hypothetical protein TI39_contig68g00001	#N/A	#N/A	#N/A	#N/A	#N/A	Mycgr3G51389
ZtritIPO323_04t04113	13:67150-68127	10.7886	8.3303	8.08321	0	#N/A	diff	#N/A	#NAME?	hypothetical protein TI39_contig5861g00003	EC:3.1.30, EC:3.1, EC:3.1.26, EC:3.1.26.5	#N/A	#N/A	#N/A	IPR014612 Ribonucleases P/MRP protein subunit Rpp20 FAMILY	#N/A
ZtritIPO323_04t04424	13:814665-815642	6.77505	72.9599	5.90787	0	#N/A	diff	#N/A	#N/A	---NA---	#N/A	#N/A	#N/A	#N/A	noIPR	#N/A
ZtritIPO323_04t04469	13:948897-949212	13.1112	19.8238	0	0	#N/A	diff	#N/A	#N/A	hypothetical protein MYCGRDRAFT_106556	#N/A	#N/A	#N/A	#N/A	#N/A	Mycgr3G106556
ZtritIPO323_04t04555	14:121521-121839	39.2082	28.6194	40.931	0	#N/A	diff	#N/A	#NAME?	kinesin family	EC:3.6.1, EC:3.6.1.15	#N/A	#N/A	#N/A	#N/A	Mycgr3G97543
ZtritIPO323_04t04593	14:201757-202290	7.577	14.6624	26.9048	0	#N/A	diff	#N/A	#NAME?	hypothetical protein MYCGRDRAFT_97559	#N/A	#N/A	#N/A	#N/A	#N/A	Mycgr3G97559
ZtritIPO323_04t04764	15:259799-261115	1.48361	1.4831	0	0	diff	diff	#N/A	#N/A	C6 transcription factor like	#N/A	#N/A	#N/A	#N/A	IPR021858 Fungal transcription factor FAMILY	Mycgr3G97643
ZtritIPO323_04t04820	15:461065-462349	8.85802	2.44549	0	0	diff	diff	#N/A	#N/A	hypothetical protein MYCGRDRAFT_111750	#N/A	#N/A	#N/A	#N/A	noIPR	Mycgr3G111750
ZtritIPO323_04t04824	15:473370-474854	1.37857	1.12846	0	0	diff	diff	#N/A	#N/A	hypothetical protein MYCGRDRAFT_97681	#N/A	#N/A	#N/A	#N/A	noIPR	Mycgr3G97681
ZtritIPO323_04t04880	16:115534-115981	12.9871	11.778	28.3927	0	#N/A	diff	#N/A	#NAME?	---NA---	#N/A	#N/A	#N/A	#N/A	noIPR	#N/A
ZtritIPO323_04t04910	16:209175-209823	10.9113	4.09849	6.82078	0	#N/A	diff	#N/A	#NAME?	hypothetical protein MYCGRDRAFT_97724	#N/A	#N/A	#N/A	#N/A	#N/A	Mycgr3G97724
ZtritIPO323_04t04874	16:99324-102122	3.84102	1.59227	0.329158	0	#N/A	diff	#N/A	#N/A	hypothetical protein MYCGRDRAFT_97706	#N/A	#N/A	#N/A	#N/A	noIPR	Mycgr3G97706
[truncated: 1,960 more rows]
