# Supplementary material for: A conserved fungal glycosyltransferase facilitates pathogenesis of plants by enabling hyphal growth on solid surfaces
Source: PLoS Pathog. 2017 Oct 11;13(10):e1006672. doi: 10.1371/journal.ppat.1006672 (PMC5653360; doi:10.1371/journal.ppat.1006672)
Supplement: S4 Table — (XLSX) [file ppat.1006672.s020.xlsx]

## Sheet: Wheat diff expressed genes
test_id	gene_id	gene	locus	FPKM inf WT Zt	FPKM inf GT2KO	log2(fold_change)	blastp annotation	Interpro description (Wall-associated receptor kinase (IPR013695) or Wall-associated receptor kinase, galacturonan-binding domain (IPR025287))	Interpro description (IPR002182 NB-ARC)
XLOC_066027	XLOC_066027	TRIAE_CS42_5AL_TGACv1_376609_AA1238990	TGACv1_scaffold_376609_5AL:41325-43350	1.28861	0.0350754	-5.19921	serine threonine- kinase BLUS1	#N/A	#N/A
XLOC_060338	XLOC_060338	TRIAE_CS42_4DL_TGACv1_343709_AA1138480	TGACv1_scaffold_343709_4DL:61826-63245	1.14253	0.0475744	-4.58591	WRKY transcription factor 70	#N/A	#N/A
XLOC_031129	XLOC_031129	TRIAE_CS42_2DS_TGACv1_177577_AA0580340	TGACv1_scaffold_177577_2DS:33792-35663	0.575904	0.0318655	-4.17576	Mitochondrial chaperone BCS1	#N/A	#N/A
XLOC_072536	XLOC_072536	TRIAE_CS42_5BL_TGACv1_407645_AA1358580	TGACv1_scaffold_407645_5BL:15806-17345	0.469105	0.0306239	-3.93718	WRKY transcription factor 40	#N/A	#N/A
XLOC_084917	XLOC_084917	TRIAE_CS42_6BL_TGACv1_499879_AA1593880	TGACv1_scaffold_499879_6BL:147595-148500	2.75888	0.180894	-3.93087	hypothetical protein TRIUR3_34025	#N/A	#N/A
XLOC_017851	XLOC_017851	TRIAE_CS42_2AS_TGACv1_112164_AA0332090	TGACv1_scaffold_112164_2AS:187575-189155	0.550066	0.0371634	-3.88765	1-aminocyclopropane-1-carboxylate oxidase homolog 2-like	#N/A	#N/A
XLOC_009092	XLOC_009092	TRIAE_CS42_1BS_TGACv1_050351_AA0171040	TGACv1_scaffold_050351_1BS:20839-22495	0.833863	0.0573495	-3.86196	12-oxophytodienoate reductase 1	#N/A	#N/A
XLOC_030512	XLOC_030512	TRIAE_CS42_2DS_TGACv1_177213_AA0569140	TGACv1_scaffold_177213_2DS:31863-33275	1.14782	0.0793147	-3.85517	Fruit bromelain	#N/A	#N/A
XLOC_060071	XLOC_060071	TRIAE_CS42_4DL_TGACv1_343378_AA1133810	TGACv1_scaffold_343378_4DL:65086-67425	0.367091	0.0276989	-3.72824	probable acyl-activating enzyme peroxisomal	#N/A	#N/A
XLOC_083051	XLOC_083051	TRIAE_CS42_6AS_TGACv1_486024_AA1555670	TGACv1_scaffold_486024_6AS:80375-82231	1.16105	0.0889555	-3.70621	flotillin 1	#N/A	#N/A
XLOC_068298	XLOC_068298	TRIAE_CS42_5AS_TGACv1_395008_AA1282440	TGACv1_scaffold_395008_5AS:3555-5427	1.17358	0.0917686	-3.67678	cell division AAA ATPase family	#N/A	#N/A
XLOC_017657	XLOC_017657	TRIAE_CS42_2AL_TGACv1_099884_AA0327360	TGACv1_scaffold_099884_2AL:4581-5975	33.8205	2.74319	-3.62397	hypothetical protein F775_17549	#N/A	#N/A
XLOC_071232	XLOC_071232	TRIAE_CS42_5BL_TGACv1_405824_AA1335800	TGACv1_scaffold_405824_5BL:25838-26585	1.2192	0.0995752	-3.614	sulfur-rich thionin	#N/A	#N/A
XLOC_062917	XLOC_062917	TRIAE_CS42_5AL_TGACv1_373966_AA1185670	TGACv1_scaffold_373966_5AL:261725-274675	1.27386	0.104476	-3.60795	WRKY transcription factor 40	#N/A	#N/A
XLOC_071554	XLOC_071554	TRIAE_CS42_5BL_TGACv1_406163_AA1341560	TGACv1_scaffold_406163_5BL:5125-6820	1.50793	0.125527	-3.5865	WRKY transcription factor 40	#N/A	#N/A
XLOC_018968	XLOC_018968	TRIAE_CS42_2AS_TGACv1_113175_AA0352590	TGACv1_scaffold_113175_2AS:13674-15765	0.735454	0.0621025	-3.56591	Mitochondrial chaperone BCS1	#N/A	#N/A
XLOC_091328	XLOC_091328	TRIAE_CS42_6DL_TGACv1_529141_AA1717590	TGACv1_scaffold_529141_6DL:15625-16490	0.69782	0.0589252	-3.5659	---NA---	#N/A	#N/A
XLOC_078664	XLOC_078664	TRIAE_CS42_5DL_TGACv1_449063_AA1470470	TGACv1_scaffold_449063_5DL:0-1285	1.38441	0.118023	-3.55213	O-methyltransferase ZRP4	#N/A	#N/A
XLOC_101130	XLOC_101130	TRIAE_CS42_7BL_TGACv1_579704_AA1909440	TGACv1_scaffold_579704_7BL:20436-21395	2.47341	0.211549	-3.54744	AF442967_1 thaumatin	#N/A	#N/A
XLOC_068328	XLOC_068328	TRIAE_CS42_5AS_TGACv1_395368_AA1282940	TGACv1_scaffold_395368_5AS:8966-9995	2.74074	0.245003	-3.48369	AF442967_1 thaumatin	#N/A	#N/A
XLOC_042732	XLOC_042732	TRIAE_CS42_3B_TGACv1_224720_AA0800610	TGACv1_scaffold_224720_3B:17155-19210	2.06904	0.185405	-3.48021	glucan endo-1,3-beta-D-glucosidase	#N/A	#N/A
XLOC_107814	XLOC_107814	TRIAE_CS42_7DS_TGACv1_622495_AA2040810	TGACv1_scaffold_622495_7DS:70585-71880	0.586497	0.0528349	-3.47256	glycosyltransferase family 64 C3	#N/A	#N/A
XLOC_055748	XLOC_055748	TRIAE_CS42_4BL_TGACv1_320860_AA1050450	TGACv1_scaffold_320860_4BL:66810-68425	0.665969	0.0607853	-3.45366	WRKY transcription factor 70	#N/A	#N/A
XLOC_074349	XLOC_074349	TRIAE_CS42_5DL_TGACv1_432937_AA1395210	TGACv1_scaffold_432937_5DL:10015-11692	3.06965	0.28096	-3.44964	WRKY transcription factor 40	#N/A	#N/A
XLOC_111124	XLOC_111124	TRIAE_CS42_U_TGACv1_641782_AA2104210	TGACv1_scaffold_641782_U:123156-125155	0.530281	0.0488633	-3.43993	DIMBOA UDP-glucosyltransferase BX8-like	#N/A	#N/A
XLOC_101286	XLOC_101286	TRIAE_CS42_7BL_TGACv1_580248_AA1912710	TGACv1_scaffold_580248_7BL:4955-8229	0.523056	0.0489786	-3.41674	serine-rich adhesin for platelets-like	#N/A	#N/A
XLOC_043697	XLOC_043697	TRIAE_CS42_3B_TGACv1_226706_AA0818890	TGACv1_scaffold_226706_3B:5835-7136	0.424186	0.0401735	-3.40038	glycine-rich cell wall structural 2-like	#N/A	#N/A
XLOC_008931	XLOC_008931	TRIAE_CS42_1BS_TGACv1_050141_AA0168020	TGACv1_scaffold_050141_1BS:1955-9855	0.571352	0.0546782	-3.38534	Annexin D5	#N/A	#N/A
XLOC_043454	XLOC_043454	TRIAE_CS42_3B_TGACv1_226106_AA0813990	TGACv1_scaffold_226106_3B:11785-33015	1.49585	0.143428	-3.38257	#N/A	#N/A	#N/A
XLOC_049237	XLOC_049237	TRIAE_CS42_3DS_TGACv1_272792_AA0925310	TGACv1_scaffold_272792_3DS:33792-35830	0.340926	0.0336978	-3.33873	patatin 2	#N/A	#N/A
XLOC_078373	XLOC_078373	TRIAE_CS42_5DL_TGACv1_436840_AA1463530	TGACv1_scaffold_436840_5DL:12964-14605	0.980996	0.0974826	-3.33103	WRKY transcription factor 40	#N/A	#N/A
XLOC_089302	XLOC_089302	TRIAE_CS42_6DL_TGACv1_526392_AA1681980	TGACv1_scaffold_526392_6DL:132914-133916	1.27823	0.128046	-3.31941	RNA polymerase II degradation factor 1-like	#N/A	#N/A
XLOC_028713	XLOC_028713	TRIAE_CS42_2DL_TGACv1_159304_AA0536170	TGACv1_scaffold_159304_2DL:40809-41835	0.62538	0.0638717	-3.29148	hypothetical protein TRIUR3_33255	#N/A	#N/A
XLOC_002777	XLOC_002777	TRIAE_CS42_1AL_TGACv1_003210_AA0048710	TGACv1_scaffold_003210_1AL:20056-21438	1.26728	0.130163	-3.28335	probable carboxylesterase 15	#N/A	#N/A
XLOC_098694	XLOC_098694	TRIAE_CS42_7BL_TGACv1_576955_AA1861180	TGACv1_scaffold_576955_7BL:14033-24120	0.224162	0.023402	-3.25984	Anthocyanin 5-aromatic acyltransferase	#N/A	#N/A
XLOC_028175	XLOC_028175	TRIAE_CS42_2DL_TGACv1_158819_AA0526620	TGACv1_scaffold_158819_2DL:21105-22743	3.97079	0.415445	-3.2567	WRKY45-like transcription factor	#N/A	#N/A
XLOC_056401	XLOC_056401	TRIAE_CS42_4BL_TGACv1_321579_AA1062460	TGACv1_scaffold_321579_4BL:33210-36945	0.47836	0.0513169	-3.22059	SULFUR DEFICIENCY-INDUCED 2-like	#N/A	#N/A
XLOC_042653	XLOC_042653	TRIAE_CS42_3B_TGACv1_224636_AA0799200	TGACv1_scaffold_224636_3B:49255-50751	2.51502	0.270543	-3.21664	Glucan endo-1,3-beta-glucosidase GII	#N/A	#N/A
XLOC_076958	XLOC_076958	TRIAE_CS42_5DL_TGACv1_434666_AA1439780	TGACv1_scaffold_434666_5DL:38307-40055	0.775159	0.0838169	-3.20918	agmatine coumaroyltransferase-2-like	#N/A	#N/A
XLOC_023429	XLOC_023429	TRIAE_CS42_2BL_TGACv1_132000_AA0434370	TGACv1_scaffold_132000_2BL:36485-37757	1.21453	0.132522	-3.1961	heavy metal transport detoxification	#N/A	#N/A
XLOC_081760	XLOC_081760	TRIAE_CS42_6AL_TGACv1_473262_AA1529730	TGACv1_scaffold_473262_6AL:7457-11972	0.733043	0.0805827	-3.18536	Receptor 12	#N/A	#N/A
XLOC_069618	XLOC_069618	TRIAE_CS42_5BL_TGACv1_404646_AA1307240	TGACv1_scaffold_404646_5BL:59948-61025	0.855944	0.0945161	-3.17889	calmodulin 2	#N/A	#N/A
XLOC_046054	XLOC_046054	TRIAE_CS42_3DL_TGACv1_250312_AA0865920	TGACv1_scaffold_250312_3DL:61630-63195	4.3916	0.490133	-3.1635	Glucan endo-1,3-beta-glucosidase GII	#N/A	#N/A
XLOC_067118	XLOC_067118	TRIAE_CS42_5AS_TGACv1_392521_AA1259850	TGACv1_scaffold_392521_5AS:32852-37535	0.492874	0.0550791	-3.16164	retrotransposon Ty1-copia subclass	#N/A	#N/A
XLOC_092414	XLOC_092414	TRIAE_CS42_6DS_TGACv1_543417_AA1739810	TGACv1_scaffold_543417_6DS:16045-17127	1.11384	0.125505	-3.14972	hypothetical protein F775_08522	#N/A	#N/A
XLOC_034179	XLOC_034179	TRIAE_CS42_3AL_TGACv1_194686_AA0637870	TGACv1_scaffold_194686_3AL:59374-60795	3.74045	0.423062	-3.14427	Glucan endo-1,3-beta-glucosidase GII	#N/A	#N/A
XLOC_103735	XLOC_103735	TRIAE_CS42_7DL_TGACv1_602597_AA1962010	TGACv1_scaffold_602597_7DL:177036-178815	2.10908	0.239635	-3.13771	WRKY45-like transcription factor	#N/A	#N/A
XLOC_112727	XLOC_112727	TRIAE_CS42_U_TGACv1_643607_AA2133470	TGACv1_scaffold_643607_U:37085-38276	22.972	2.61664	-3.13409	hypothetical protein F775_27861	#N/A	#N/A
XLOC_041476	XLOC_041476	TRIAE_CS42_3B_TGACv1_223119_AA0776690	TGACv1_scaffold_223119_3B:19956-21495	2.79392	0.3193	-3.12931	glucan endo-1,3-beta- acidic isoform-like	#N/A	#N/A
XLOC_086664	XLOC_086664	TRIAE_CS42_6BL_TGACv1_503219_AA1627590	TGACv1_scaffold_503219_6BL:6519-9955	0.367602	0.0423153	-3.11889	rho guanine nucleotide exchange factor	#N/A	#N/A
XLOC_075961	XLOC_075961	TRIAE_CS42_5DL_TGACv1_433811_AA1422750	TGACv1_scaffold_433811_5DL:30381-31313	2.49668	0.28842	-3.11377	calmodulin 2	#N/A	#N/A
XLOC_110413	XLOC_110413	TRIAE_CS42_U_TGACv1_641295_AA2091040	TGACv1_scaffold_641295_U:46951-52385	0.335545	0.0388418	-3.11082	gibberellin 20 oxidase 2-like	#N/A	#N/A
XLOC_004537	XLOC_004537	TRIAE_CS42_1BL_TGACv1_030243_AA0083380	TGACv1_scaffold_030243_1BL:26227-26985	0.572901	0.066656	-3.10348	probable calcium-binding CML45	#N/A	#N/A
XLOC_015985	XLOC_015985	TRIAE_CS42_2AL_TGACv1_094471_AA0298290	TGACv1_scaffold_094471_2AL:36296-38185	0.285893	0.0342135	-3.06284	Agmatine coumaroyltransferase-1	#N/A	#N/A
XLOC_018787	XLOC_018787	TRIAE_CS42_2AS_TGACv1_112995_AA0349380	TGACv1_scaffold_112995_2AS:71925-73520	0.329111	0.0394926	-3.05892	probable cinnamyl alcohol dehydrogenase 6	#N/A	#N/A
XLOC_089172	XLOC_089172	TRIAE_CS42_6DL_TGACv1_526335_AA1679790	TGACv1_scaffold_526335_6DL:220475-221616	0.808397	0.0975117	-3.05142	#N/A	#N/A	#N/A
XLOC_026487	XLOC_026487	TRIAE_CS42_2BS_TGACv1_148543_AA0493630	TGACv1_scaffold_148543_2BS:4481-6265	0.257843	0.0311257	-3.05032	mitochondrial chaperone bcs1	#N/A	#N/A
XLOC_103791	XLOC_103791	TRIAE_CS42_7DL_TGACv1_602629_AA1963150	TGACv1_scaffold_602629_7DL:94875-96431	1.50338	0.181663	-3.04888	peroxidase 47	#N/A	#N/A
XLOC_033941	XLOC_033941	TRIAE_CS42_3AL_TGACv1_194480_AA0633820	TGACv1_scaffold_194480_3AL:60676-62065	6.62596	0.802305	-3.04591	beta 1,3 glucanase	#N/A	#N/A
XLOC_037753	XLOC_037753	TRIAE_CS42_3AS_TGACv1_212907_AA0704050	TGACv1_scaffold_212907_3AS:8295-10259	0.750341	0.0917797	-3.0313	Hexose carrier HEX6	#N/A	#N/A
XLOC_045912	XLOC_045912	TRIAE_CS42_3DL_TGACv1_250163_AA0863410	TGACv1_scaffold_250163_3DL:32267-33875	10.9525	1.34056	-3.03035	glucan endo-1,3-beta- acidic isoform-like	#N/A	#N/A
XLOC_068739	XLOC_068739	TRIAE_CS42_5BL_TGACv1_404222_AA1291150	TGACv1_scaffold_404222_5BL:95762-100945	37.3867	4.57999	-3.02911	Chitinase 8	#N/A	#N/A
XLOC_002024	XLOC_002024	TRIAE_CS42_1AL_TGACv1_001862_AA0035990	TGACv1_scaffold_001862_1AL:36665-42591	0.206572	0.0253162	-3.02851	calcium-transporting ATPase plasma membrane-type	#N/A	#N/A
XLOC_013357	XLOC_013357	TRIAE_CS42_1DS_TGACv1_080503_AA0249180	TGACv1_scaffold_080503_1DS:30635-32629	0.588753	0.0722696	-3.0262	12-oxophytodienoate reductase 1	#N/A	#N/A
XLOC_050581	XLOC_050581	TRIAE_CS42_4AL_TGACv1_288579_AA0952510	TGACv1_scaffold_288579_4AL:24551-34845	0.728968	0.0897406	-3.02202	Cysteine-rich receptor kinase 40	#N/A	#N/A
XLOC_093605	XLOC_093605	TRIAE_CS42_7AL_TGACv1_556459_AA1763560	TGACv1_scaffold_556459_7AL:128815-130650	2.71575	0.33438	-3.02179	WRKY transcription factor 70	#N/A	#N/A
XLOC_094910	XLOC_094910	TRIAE_CS42_7AL_TGACv1_557894_AA1787480	TGACv1_scaffold_557894_7AL:38581-40642	0.246797	0.0304469	-3.01896	aspartic ase nepenthesin-2-like	#N/A	#N/A
XLOC_050419	XLOC_050419	TRIAE_CS42_4AL_TGACv1_288481_AA0949930	TGACv1_scaffold_288481_4AL:164595-165857	0.618449	0.0763245	-3.01844	Ethylene-responsive transcription factor 1B	#N/A	#N/A
XLOC_043435	XLOC_043435	TRIAE_CS42_3B_TGACv1_226043_AA0813630	TGACv1_scaffold_226043_3B:8602-14210	0.318056	0.0395542	-3.00737	probable receptor kinase At1g67000	TRIAE_CS42_3B_TGACv1_226043_AA0813630	#N/A
XLOC_019318	XLOC_019318	TRIAE_CS42_2AS_TGACv1_113639_AA0358780	TGACv1_scaffold_113639_2AS:29615-31867	1.54696	0.192475	-3.0067	FT 4	#N/A	#N/A
XLOC_032988	XLOC_032988	TRIAE_CS42_3AL_TGACv1_193635_AA0615870	TGACv1_scaffold_193635_3AL:59586-61375	35.8425	4.46486	-3.00499	glucan endo-1,3-beta-D-glucosidase	#N/A	#N/A
XLOC_100464	XLOC_100464	TRIAE_CS42_7BL_TGACv1_578537_AA1896750	TGACv1_scaffold_578537_7BL:35569-39005	0.736189	0.0919519	-3.00112	dolichyl-diphosphooligosaccharide-- glycosyltransferase subunit DAD1	#N/A	#N/A
XLOC_012056	XLOC_012056	TRIAE_CS42_1DL_TGACv1_063099_AA0223870	TGACv1_scaffold_063099_1DL:18078-18975	10.6825	1.33859	-2.99646	pathogenesis-related 4	#N/A	#N/A
XLOC_033066	XLOC_033066	TRIAE_CS42_3AL_TGACv1_193678_AA0617430	TGACv1_scaffold_193678_3AL:105575-108979	1.70185	0.21394	-2.99182	retrotransposon unclassified	#N/A	#N/A
XLOC_074480	XLOC_074480	TRIAE_CS42_5DL_TGACv1_432999_AA1397440	TGACv1_scaffold_432999_5DL:150015-164730	0.636855	0.0805109	-2.98371	hypothetical protein TRIUR3_04815	#N/A	#N/A
XLOC_039855	XLOC_039855	TRIAE_CS42_3B_TGACv1_221595_AA0745350	TGACv1_scaffold_221595_3B:2706-5355	0.330548	0.0420672	-2.97409	S-type anion channel SLAH2-like	#N/A	#N/A
XLOC_022379	XLOC_022379	TRIAE_CS42_2BL_TGACv1_130658_AA0415490	TGACv1_scaffold_130658_2BL:87961-89578	7.42591	0.946626	-2.9717	WRKY45-like transcription factor	#N/A	#N/A
XLOC_023494	XLOC_023494	TRIAE_CS42_2BL_TGACv1_132137_AA0435560	TGACv1_scaffold_132137_2BL:12855-14540	0.405202	0.0517878	-2.96796	AGCT1_HORVU ame: Full=Agmatine coumaroyltransferase-1	#N/A	#N/A
XLOC_030563	XLOC_030563	TRIAE_CS42_2DS_TGACv1_177248_AA0570310	TGACv1_scaffold_177248_2DS:5435-6895	21.9005	2.8123	-2.96114	Peroxidase 1	#N/A	#N/A
XLOC_056529	XLOC_056529	TRIAE_CS42_4BL_TGACv1_321714_AA1064450	TGACv1_scaffold_321714_4BL:48265-49881	0.551076	0.0710689	-2.95496	NAC domain-containing 94	#N/A	#N/A
XLOC_015205	XLOC_015205	TRIAE_CS42_2AL_TGACv1_093650_AA0284490	TGACv1_scaffold_093650_2AL:21918-22891	0.796542	0.103357	-2.94612	methylesterase 7-like	#N/A	#N/A
XLOC_043458	XLOC_043458	TRIAE_CS42_3B_TGACv1_226118_AA0814050	TGACv1_scaffold_226118_3B:18384-19845	9.94903	1.29187	-2.9451	kDa class I endochitinase-antifreeze precursor	#N/A	#N/A
XLOC_043671	XLOC_043671	TRIAE_CS42_3B_TGACv1_226636_AA0818250	TGACv1_scaffold_226636_3B:11345-12950	0.464067	0.0605755	-2.93753	Alpha-1,4-glucan- synthase (UDP-forming)	#N/A	#N/A
XLOC_086449	XLOC_086449	TRIAE_CS42_6BL_TGACv1_502080_AA1622890	TGACv1_scaffold_502080_6BL:7499-9945	1.47466	0.192866	-2.93471	---NA---	#N/A	#N/A
XLOC_032485	XLOC_032485	TRIAE_CS42_2DS_TGACv1_179236_AA0605510	TGACv1_scaffold_179236_2DS:6507-8855	0.745308	0.0975066	-2.93426	WRKY transcription factor 70	#N/A	#N/A
XLOC_034575	XLOC_034575	TRIAE_CS42_3AL_TGACv1_195110_AA0644920	TGACv1_scaffold_195110_3AL:30305-31916	8.56866	1.12291	-2.93183	Glucan endo-1,3-beta-glucosidase GIII	#N/A	#N/A
XLOC_090002	XLOC_090002	TRIAE_CS42_6DL_TGACv1_526886_AA1694340	TGACv1_scaffold_526886_6DL:93135-95410	0.899214	0.118691	-2.92146	Secologanin synthase	#N/A	#N/A
XLOC_026629	XLOC_026629	TRIAE_CS42_2BS_TGACv1_149291_AA0496690	TGACv1_scaffold_149291_2BS:12353-13856	96.0559	12.6925	-2.9199	class III peroxidase	#N/A	#N/A
XLOC_055498	XLOC_055498	TRIAE_CS42_4BL_TGACv1_320661_AA1045860	TGACv1_scaffold_320661_4BL:100775-102285	0.411367	0.0543962	-2.91885	NAC domain-containing 94	#N/A	#N/A
XLOC_040586	XLOC_040586	TRIAE_CS42_3B_TGACv1_222184_AA0759230	TGACv1_scaffold_222184_3B:12826-15005	0.67815	0.0901852	-2.91064	Glyoxylate reductase	#N/A	#N/A
XLOC_102338	XLOC_102338	TRIAE_CS42_7BS_TGACv1_592288_AA1935050	TGACv1_scaffold_592288_7BS:31067-109035	1.64216	0.220637	-2.89585	pathogenesis-related 1-21	#N/A	#N/A
XLOC_001078	XLOC_001078	TRIAE_CS42_1AL_TGACv1_000820_AA0019750	TGACv1_scaffold_000820_1AL:1698-2384	0.951181	0.128061	-2.89289	non-specific lipid-transfer 2-like	#N/A	#N/A
XLOC_085829	XLOC_085829	TRIAE_CS42_6BL_TGACv1_500886_AA1611300	TGACv1_scaffold_500886_6BL:20315-22337	1.16227	0.156584	-2.89194	ACC oxidase	#N/A	#N/A
XLOC_045965	XLOC_045965	TRIAE_CS42_3DL_TGACv1_250209_AA0864280	TGACv1_scaffold_250209_3DL:32544-33905	45.4238	6.12587	-2.89046	chitinase 3	#N/A	#N/A
XLOC_012377	XLOC_012377	TRIAE_CS42_1DL_TGACv1_063686_AA0229870	TGACv1_scaffold_063686_1DL:11615-13918	0.426049	0.0575259	-2.88873	premnaspirodiene oxygenase-like	#N/A	#N/A
XLOC_070375	XLOC_070375	TRIAE_CS42_5BL_TGACv1_405119_AA1320510	TGACv1_scaffold_405119_5BL:70456-72115	0.206455	0.0279156	-2.88669	SENSITIVE TO PROTON RHIZOTOXICITY 1-like	#N/A	#N/A
XLOC_040760	XLOC_040760	TRIAE_CS42_3B_TGACv1_222351_AA0762810	TGACv1_scaffold_222351_3B:10010-20995	0.372235	0.0507508	-2.87471	Cytochrome P450 71C4	#N/A	#N/A
XLOC_045854	XLOC_045854	TRIAE_CS42_3DL_TGACv1_250123_AA0862470	TGACv1_scaffold_250123_3DL:17605-19851	30.9372	4.25156	-2.86328	Glucan endo-1,3-beta-glucosidase GIII	#N/A	#N/A
XLOC_052080	XLOC_052080	TRIAE_CS42_4AL_TGACv1_289983_AA0979890	TGACv1_scaffold_289983_4AL:29111-31005	13.0411	1.79567	-2.86047	alpha-amylase trypsin inhibitor-like	#N/A	#N/A
XLOC_052104	XLOC_052104	TRIAE_CS42_4AL_TGACv1_290006_AA0980340	TGACv1_scaffold_290006_4AL:51145-59090	0.185948	0.0264892	-2.81142	retrotransposon expressed	#N/A	#N/A
XLOC_061609	XLOC_061609	TRIAE_CS42_4DS_TGACv1_361193_AA1163210	TGACv1_scaffold_361193_4DS:78154-81195	0.263562	0.0375935	-2.80959	Wall-associated receptor kinase 2	TRIAE_CS42_4DS_TGACv1_361193_AA1163210	#N/A
XLOC_039915	XLOC_039915	TRIAE_CS42_3B_TGACv1_221646_AA0746500	TGACv1_scaffold_221646_3B:96177-97580	0.988181	0.141109	-2.80797	unnamed protein product	#N/A	#N/A
XLOC_012358	XLOC_012358	TRIAE_CS42_1DL_TGACv1_063634_AA0229410	TGACv1_scaffold_063634_1DL:26336-29105	0.346891	0.0497716	-2.80109	receptor kinase 1	#N/A	#N/A
XLOC_109637	XLOC_109637	TRIAE_CS42_U_TGACv1_640838_AA2076560	TGACv1_scaffold_640838_U:212265-214790	62.1317	8.91664	-2.80076	Catalase isozyme 2	#N/A	#N/A
XLOC_034574	XLOC_034574	TRIAE_CS42_3AL_TGACv1_195110_AA0644910	TGACv1_scaffold_195110_3AL:22875-24282	24.0561	3.46497	-2.79549	Glucan endo-1,3-beta-glucosidase GIII	#N/A	#N/A
XLOC_010144	XLOC_010144	TRIAE_CS42_1DL_TGACv1_061306_AA0192040	TGACv1_scaffold_061306_1DL:72225-73580	0.348849	0.0502657	-2.79496	chitinase 2	#N/A	#N/A
XLOC_024309	XLOC_024309	TRIAE_CS42_2BS_TGACv1_146003_AA0452680	TGACv1_scaffold_146003_2BS:163575-166017	0.751493	0.108442	-2.79284	WRKY transcription factor 70	#N/A	#N/A
XLOC_105342	XLOC_105342	TRIAE_CS42_7DL_TGACv1_604042_AA1993040	TGACv1_scaffold_604042_7DL:37292-40835	0.247245	0.0357041	-2.79178	receptor kinase At3g47110	#N/A	#N/A
XLOC_045855	XLOC_045855	TRIAE_CS42_3DL_TGACv1_250123_AA0862480	TGACv1_scaffold_250123_3DL:28785-30597	2.56803	0.370967	-2.7913	glucan endo-1,3-beta-glucosidase GII expressed	#N/A	#N/A
XLOC_065244	XLOC_065244	TRIAE_CS42_5AL_TGACv1_375704_AA1225840	TGACv1_scaffold_375704_5AL:23316-25025	0.537774	0.077722	-2.7906	NAC domain-containing 42	#N/A	#N/A
XLOC_087056	XLOC_087056	TRIAE_CS42_6BS_TGACv1_513250_AA1636120	TGACv1_scaffold_513250_6BS:217546-218485	3.51793	0.508603	-2.79011	hypothetical protein TRIUR3_32533	#N/A	#N/A
XLOC_014757	XLOC_014757	TRIAE_CS42_2AL_TGACv1_093272_AA0276380	TGACv1_scaffold_093272_2AL:22315-29125	24.4318	3.53272	-2.78991	Naringenin,2-oxoglutarate 3-dioxygenase	#N/A	#N/A
XLOC_014788	XLOC_014788	TRIAE_CS42_2AL_TGACv1_093300_AA0276970	TGACv1_scaffold_093300_2AL:136205-137370	0.451566	0.0653961	-2.78766	ethylene-responsive transcription factor 1B-like	#N/A	#N/A
XLOC_110039	XLOC_110039	TRIAE_CS42_U_TGACv1_641065_AA2084010	TGACv1_scaffold_641065_U:205155-207049	0.793864	0.1154	-2.78225	Cytokinin-O-glucosyltransferase 2	#N/A	#N/A
XLOC_087063	XLOC_087063	TRIAE_CS42_6BS_TGACv1_513254_AA1636250	TGACv1_scaffold_513254_6BS:131913-132915	0.776449	0.112998	-2.78059	homeobox-leucine zipper HOX26	#N/A	#N/A
XLOC_007573	XLOC_007573	TRIAE_CS42_1BL_TGACv1_033482_AA0139800	TGACv1_scaffold_033482_1BL:24124-26295	1.70324	0.248021	-2.77975	Glucan endo-1,3-beta-glucosidase 13	#N/A	#N/A
XLOC_025346	XLOC_025346	TRIAE_CS42_2BS_TGACv1_146791_AA0472870	TGACv1_scaffold_146791_2BS:39207-41320	0.511445	0.0746116	-2.77711	Premnaspirodiene oxygenase	#N/A	#N/A
XLOC_015445	XLOC_015445	TRIAE_CS42_2AL_TGACv1_093902_AA0288980	TGACv1_scaffold_093902_2AL:8924-9755	1.37867	0.201628	-2.7735	predicted protein	#N/A	#N/A
XLOC_112643	XLOC_112643	TRIAE_CS42_U_TGACv1_643419_AA2131870	TGACv1_scaffold_643419_U:4805-6416	0.350382	0.0512521	-2.77325	Os01g0154950, partial	#N/A	#N/A
XLOC_065923	XLOC_065923	TRIAE_CS42_5AL_TGACv1_376467_AA1237330	TGACv1_scaffold_376467_5AL:37785-40639	0.432816	0.0636382	-2.76579	predicted protein	#N/A	#N/A
XLOC_087706	XLOC_087706	TRIAE_CS42_6BS_TGACv1_513787_AA1649590	TGACv1_scaffold_513787_6BS:87995-98959	1.94494	0.286988	-2.76066	AC025098_18 copia-type poly	#N/A	#N/A
XLOC_053610	XLOC_053610	TRIAE_CS42_4AS_TGACv1_306597_AA1010860	TGACv1_scaffold_306597_4AS:126926-128695	0.374977	0.0553392	-2.76043	galactinol synthase 1	#N/A	#N/A
XLOC_087189	XLOC_087189	TRIAE_CS42_6BS_TGACv1_513355_AA1638770	TGACv1_scaffold_513355_6BS:140186-143865	1.07223	0.158825	-2.7551	Linalool chloroplastic	#N/A	#N/A
XLOC_092195	XLOC_092195	TRIAE_CS42_6DS_TGACv1_543112_AA1735600	TGACv1_scaffold_543112_6DS:21846-23455	2.77536	0.412007	-2.75194	flotillin 1	#N/A	#N/A
XLOC_031146	XLOC_031146	TRIAE_CS42_2DS_TGACv1_177589_AA0580660	TGACv1_scaffold_177589_2DS:6686-12535	0.85962	0.127751	-2.75036	receptor-like serine threonine- kinase SD1-8 isoform X2	#N/A	#N/A
XLOC_015951	XLOC_015951	TRIAE_CS42_2AL_TGACv1_094444_AA0297600	TGACv1_scaffold_094444_2AL:64886-66665	23.1205	3.45076	-2.74419	WRKY45-like transcription factor	#N/A	#N/A
XLOC_076656	XLOC_076656	TRIAE_CS42_5DL_TGACv1_434375_AA1434860	TGACv1_scaffold_434375_5DL:35735-38548	2.78757	0.416934	-2.74112	Flavonoid 3 -monooxygenase	#N/A	#N/A
XLOC_098534	XLOC_098534	TRIAE_CS42_7BL_TGACv1_576874_AA1858090	TGACv1_scaffold_576874_7BL:61385-63823	0.290477	0.043509	-2.73904	Cytochrome P450 71D7	#N/A	#N/A
XLOC_109515	XLOC_109515	TRIAE_CS42_U_TGACv1_640781_AA2073960	TGACv1_scaffold_640781_U:269297-271260	74.2339	11.1836	-2.7307	glucan endo-1,3-beta-D-glucosidase	#N/A	#N/A
XLOC_041642	XLOC_041642	TRIAE_CS42_3B_TGACv1_223287_AA0779710	TGACv1_scaffold_223287_3B:25046-26735	0.18343	0.0277787	-2.72318	Glucan endo-1,3-beta-glucosidase GIII	#N/A	#N/A
XLOC_011069	XLOC_011069	TRIAE_CS42_1DL_TGACv1_062056_AA0208130	TGACv1_scaffold_062056_1DL:40545-47764	1.38838	0.210257	-2.72317	Hypersensitive-induced response 1	#N/A	#N/A
XLOC_079200	XLOC_079200	TRIAE_CS42_5DS_TGACv1_457075_AA1481960	TGACv1_scaffold_457075_5DS:68038-68675	107.193	16.2604	-2.72077	WIR1A_WHEAT ame: Full= WIR1A	#N/A	#N/A
XLOC_076158	XLOC_076158	TRIAE_CS42_5DL_TGACv1_433945_AA1425960	TGACv1_scaffold_433945_5DL:15765-17385	0.707164	0.107294	-2.72048	receptor kinase 1	#N/A	#N/A
XLOC_024354	XLOC_024354	TRIAE_CS42_2BS_TGACv1_146034_AA0453640	TGACv1_scaffold_146034_2BS:71055-74679	0.287924	0.0437017	-2.71993	retrotransposon Ty1-copia subclass	#N/A	#N/A
XLOC_074486	XLOC_074486	TRIAE_CS42_5DL_TGACv1_433000_AA1397510	TGACv1_scaffold_433000_5DL:44625-48927	0.277507	0.0422912	-2.71409	ice recrystallization inhibition IRI1	#N/A	#N/A
XLOC_067442	XLOC_067442	TRIAE_CS42_5AS_TGACv1_392939_AA1266520	TGACv1_scaffold_392939_5AS:18535-22527	0.513689	0.0784935	-2.71025	AAA-ATPase mitochondrial-like	#N/A	#N/A
XLOC_028375	XLOC_028375	TRIAE_CS42_2DL_TGACv1_158998_AA0530270	TGACv1_scaffold_158998_2DL:35427-38105	1.58329	0.242595	-2.7063	E3 ubiquitin- ligase	#N/A	#N/A
XLOC_026109	XLOC_026109	TRIAE_CS42_2BS_TGACv1_147728_AA0487030	TGACv1_scaffold_147728_2BS:50562-52042	62.2656	9.54599	-2.70547	peroxidase 1	#N/A	#N/A
XLOC_110288	XLOC_110288	TRIAE_CS42_U_TGACv1_641224_AA2088860	TGACv1_scaffold_641224_U:89115-89912	33.2326	5.0999	-2.70406	CASP 1U2	#N/A	#N/A
XLOC_037675	XLOC_037675	TRIAE_CS42_3AS_TGACv1_212695_AA0702670	TGACv1_scaffold_212695_3AS:26227-27395	2.44226	0.375037	-2.70311	hypothetical protein F775_00563	#N/A	#N/A
XLOC_104825	XLOC_104825	TRIAE_CS42_7DL_TGACv1_603412_AA1983140	TGACv1_scaffold_603412_7DL:18070-24749	34.1207	5.24451	-2.70177	hypothetical protein F775_28520	#N/A	#N/A
XLOC_095452	XLOC_095452	TRIAE_CS42_7AL_TGACv1_559055_AA1797770	TGACv1_scaffold_559055_7AL:24145-24929	91.981	14.1764	-2.69784	AF384146_1 thaumatin	#N/A	#N/A
XLOC_051126	XLOC_051126	TRIAE_CS42_4AL_TGACv1_288991_AA0962830	TGACv1_scaffold_288991_4AL:101556-105375	0.362669	0.0562389	-2.68901	hypothetical protein F775_01600	#N/A	#N/A
XLOC_026584	XLOC_026584	TRIAE_CS42_2BS_TGACv1_148936_AA0495650	TGACv1_scaffold_148936_2BS:9586-11445	0.263075	0.0410963	-2.6784	PREDICTED: uncharacterized protein LOC101776181	#N/A	#N/A
XLOC_088146	XLOC_088146	TRIAE_CS42_6BS_TGACv1_514287_AA1657920,TRIAE_CS42_6BS_TGACv1_514287_AA1657930	TGACv1_scaffold_514287_6BS:57725-61609	1.91667	0.299652	-2.67724	#N/A	#N/A	#N/A
XLOC_036121	XLOC_036121	TRIAE_CS42_3AS_TGACv1_210502_AA0673840	TGACv1_scaffold_210502_3AS:121147-121875	1.90795	0.298504	-2.6762	hypothetical protein TRIUR3_01130	#N/A	#N/A
XLOC_108579	XLOC_108579	TRIAE_CS42_7DS_TGACv1_623623_AA2054800	TGACv1_scaffold_623623_7DS:40644-41405	35.1666	5.53983	-2.66629	pathogenesis-related 1	#N/A	#N/A
XLOC_083062	XLOC_083062	TRIAE_CS42_6AS_TGACv1_486044_AA1555870	TGACv1_scaffold_486044_6AS:43960-53955	2.45642	0.38831	-2.66128	3-ketoacyl- synthase 6-like	#N/A	#N/A
XLOC_056617	XLOC_056617	TRIAE_CS42_4BL_TGACv1_321831_AA1066030	TGACv1_scaffold_321831_4BL:49245-50080	0.987723	0.15614	-2.66127	heat stress transcription factor B-4b-like	#N/A	#N/A
XLOC_038622	XLOC_038622	TRIAE_CS42_3B_TGACv1_220861_AA0721590	TGACv1_scaffold_220861_3B:99396-100695	2.30933	0.366828	-2.6543	WRKY partial	#N/A	#N/A
XLOC_076654	XLOC_076654	TRIAE_CS42_5DL_TGACv1_434375_AA1434870	TGACv1_scaffold_434375_5DL:55361-57790	2.44023	0.388057	-2.65268	Flavonoid 3 -monooxygenase	#N/A	#N/A
XLOC_040920	XLOC_040920	TRIAE_CS42_3B_TGACv1_222519_AA0766290	TGACv1_scaffold_222519_3B:18505-19680	0.64349	0.102481	-2.65057	Bowman-Birk type trypsin inhibitor	#N/A	#N/A
XLOC_110404	XLOC_110404	TRIAE_CS42_U_TGACv1_641288_AA2090910	TGACv1_scaffold_641288_U:161305-163080	8.78675	1.40191	-2.64793	caffeic acid O-methyltransferase	#N/A	#N/A
XLOC_073754	XLOC_073754	TRIAE_CS42_5BS_TGACv1_423779_AA1383130	TGACv1_scaffold_423779_5BS:88785-90662	0.264805	0.0423523	-2.64442	peptide-N4-(N-acetyl-beta-glucosaminyl)asparagine amidase A	#N/A	#N/A
XLOC_023746	XLOC_023746	TRIAE_CS42_2BL_TGACv1_132834_AA0439990	TGACv1_scaffold_132834_2BL:17185-19043	0.264445	0.0423739	-2.64172	probable purine permease 11	#N/A	#N/A
XLOC_062114	XLOC_062114	TRIAE_CS42_4DS_TGACv1_361697_AA1171670	TGACv1_scaffold_361697_4DS:9085-9803	1.58112	0.25355	-2.6406	Cortical cell-delineating	#N/A	#N/A
XLOC_108481	XLOC_108481	TRIAE_CS42_7DS_TGACv1_623429_AA2053030	TGACv1_scaffold_623429_7DS:4106-5865	0.296946	0.0477519	-2.63657	UDP-glycosyltransferase 91C1-like	#N/A	#N/A
XLOC_036810	XLOC_036810	TRIAE_CS42_3AS_TGACv1_211250_AA0687270	TGACv1_scaffold_211250_3AS:54250-56503	0.283996	0.0456899	-2.63592	Branched-chain-amino-acid aminotransferase chloroplastic	#N/A	#N/A
XLOC_079579	XLOC_079579	TRIAE_CS42_5DS_TGACv1_457675_AA1488830	TGACv1_scaffold_457675_5DS:31084-32055	1.17484	0.18927	-2.63395	Pathogenesis-related STH-21	#N/A	#N/A
XLOC_014041	XLOC_014041	TRIAE_CS42_1DS_TGACv1_081615_AA0261920	TGACv1_scaffold_081615_1DS:24965-26287	24.3288	3.92494	-2.63192	hypothetical protein TRIUR3_19166	#N/A	#N/A
XLOC_098935	XLOC_098935	TRIAE_CS42_7BL_TGACv1_577114_AA1866300	TGACv1_scaffold_577114_7BL:33976-34845	221.444	35.8805	-2.62567	AF384146_1 thaumatin	#N/A	#N/A
XLOC_001364	XLOC_001364	TRIAE_CS42_1AL_TGACv1_001102_AA0024980	TGACv1_scaffold_001102_1AL:13586-15735	0.408164	0.0661431	-2.62549	3-ketoacyl- synthase 11-like	#N/A	#N/A
XLOC_102589	XLOC_102589	TRIAE_CS42_7BS_TGACv1_592538_AA1939990	TGACv1_scaffold_592538_7BS:27476-28958	2.30643	0.374027	-2.62445	iron ascorbate-dependent oxidoreductase	#N/A	#N/A
XLOC_071182	XLOC_071182	TRIAE_CS42_5BL_TGACv1_405759_AA1334850	TGACv1_scaffold_405759_5BL:73580-75127	2.1543	0.350086	-2.62144	Anthocyanidin 3-O-glucosyltransferase	#N/A	#N/A
XLOC_057771	XLOC_057771	TRIAE_CS42_4BS_TGACv1_328538_AA1089850	TGACv1_scaffold_328538_4BS:93815-97280	6.53228	1.06736	-2.61354	probable WRKY transcription factor 2	#N/A	#N/A
XLOC_047010	XLOC_047010	TRIAE_CS42_3DL_TGACv1_251513_AA0882150	TGACv1_scaffold_251513_3DL:33907-35215	0.450813	0.0736823	-2.61314	endochitinase	#N/A	#N/A
XLOC_056176	XLOC_056176	TRIAE_CS42_4BL_TGACv1_321272_AA1058240	TGACv1_scaffold_321272_4BL:74546-75140	2.99676	0.492436	-2.6054	#N/A	#N/A	#N/A
XLOC_023043	XLOC_023043	TRIAE_CS42_2BL_TGACv1_131434_AA0427630	TGACv1_scaffold_131434_2BL:44735-51053	10.9908	1.81342	-2.59952	Naringenin,2-oxoglutarate 3-dioxygenase	#N/A	#N/A
XLOC_106315	XLOC_106315	TRIAE_CS42_7DL_TGACv1_607729_AA2011150	TGACv1_scaffold_607729_7DL:359-1109	1.12649	0.186219	-2.59677	hypothetical protein F775_10358	#N/A	#N/A
XLOC_065566	XLOC_065566	TRIAE_CS42_5AL_TGACv1_376044_AA1231240	TGACv1_scaffold_376044_5AL:28956-31005	2.33489	0.386087	-2.59636	WRKY transcription partial	#N/A	#N/A
XLOC_022297	XLOC_022297	TRIAE_CS42_2BL_TGACv1_130582_AA0414030	TGACv1_scaffold_130582_2BL:35116-37815	0.587147	0.0970952	-2.59625	E3 ubiquitin- ligase	#N/A	#N/A
XLOC_026857	XLOC_026857	TRIAE_CS42_2DL_TGACv1_157936_AA0502570	TGACv1_scaffold_157936_2DL:110028-116935	36.6467	6.09454	-2.58809	Naringenin,2-oxoglutarate 3-dioxygenase	#N/A	#N/A
XLOC_058945	XLOC_058945	TRIAE_CS42_4DL_TGACv1_342400_AA1112600	TGACv1_scaffold_342400_4DL:267366-270118	0.707928	0.117782	-2.58748	Branched-chain-amino-acid aminotransferase chloroplastic	#N/A	#N/A
XLOC_019796	XLOC_019796	TRIAE_CS42_2AS_TGACv1_114421_AA0367080	TGACv1_scaffold_114421_2AS:22348-23665	9.12925	1.52596	-2.58078	peroxidase 1	#N/A	#N/A
XLOC_094542	XLOC_094542	TRIAE_CS42_7AL_TGACv1_557389_AA1780670	TGACv1_scaffold_557389_7AL:38179-39115	0.532357	0.0892156	-2.57703	LOC100282457 isoform X1	#N/A	#N/A
XLOC_055490	XLOC_055490	TRIAE_CS42_4BL_TGACv1_320653_AA1045710	TGACv1_scaffold_320653_4BL:139401-141405	1.05262	0.176512	-2.57614	Stem 28 kDa glyco	#N/A	#N/A
XLOC_072676	XLOC_072676	TRIAE_CS42_5BL_TGACv1_408030_AA1361200	TGACv1_scaffold_408030_5BL:13077-15489	2.45397	0.411968	-2.57452	Flavonoid 3 -monooxygenase	#N/A	#N/A
XLOC_055108	XLOC_055108	TRIAE_CS42_4BL_TGACv1_320407_AA1038150	TGACv1_scaffold_320407_4BL:109716-112125	17.3563	2.91373	-2.57452	naringenin,2-oxoglutarate 3-dioxygenase-like	#N/A	#N/A
XLOC_108274	XLOC_108274	TRIAE_CS42_7DS_TGACv1_623085_AA2049430	TGACv1_scaffold_623085_7DS:18605-21500	0.576115	0.0970195	-2.57001	Stem 28 kDa glyco	#N/A	#N/A
XLOC_042200	XLOC_042200	TRIAE_CS42_3B_TGACv1_223994_AA0790620	TGACv1_scaffold_223994_3B:26015-27805	0.462044	0.0778671	-2.56895	serine threonine- kinase CCR3	#N/A	#N/A
XLOC_093220	XLOC_093220	TRIAE_CS42_7AL_TGACv1_556100_AA1755640	TGACv1_scaffold_556100_7AL:52025-52925	7.03738	1.18962	-2.56454	non-specific lipid-transfer 4-like	#N/A	#N/A
XLOC_097744	XLOC_097744	TRIAE_CS42_7AS_TGACv1_570922_AA1842420	TGACv1_scaffold_570922_7AS:9232-14885	1.72278	0.291738	-2.56199	probable L-type lectin-domain containing receptor kinase	#N/A	#N/A
XLOC_076020	XLOC_076020	TRIAE_CS42_5DL_TGACv1_433848_AA1423670	TGACv1_scaffold_433848_5DL:5895-6977	2.39259	0.40637	-2.55771	pathogenesis-related 1-16	#N/A	#N/A
XLOC_023427	XLOC_023427	TRIAE_CS42_2BL_TGACv1_132000_AA0434350	TGACv1_scaffold_132000_2BL:13295-14235	0.746478	0.126814	-2.55738	predicted protein	#N/A	#N/A
XLOC_071382	XLOC_071382	TRIAE_CS42_5BL_TGACv1_405971_AA1338410	TGACv1_scaffold_405971_5BL:39835-40899	0.78758	0.133855	-2.55675	glutathione transferase	#N/A	#N/A
XLOC_111492	XLOC_111492	TRIAE_CS42_U_TGACv1_642083_AA2110950	TGACv1_scaffold_642083_U:39895-42958	0.513927	0.0875259	-2.55378	Cytochrome P450 71D7	#N/A	#N/A
XLOC_101239	XLOC_101239	TRIAE_CS42_7BL_TGACv1_580059_AA1911790	TGACv1_scaffold_580059_7BL:5925-8376	1.1732	0.200139	-2.55137	Lectin-domain containing receptor kinase	#N/A	#N/A
XLOC_032252	XLOC_032252	TRIAE_CS42_2DS_TGACv1_178809_AA0601240	TGACv1_scaffold_178809_2DS:13605-15680	0.446786	0.076572	-2.54469	WRKY transcription factor 70	#N/A	#N/A
XLOC_064873	XLOC_064873	TRIAE_CS42_5AL_TGACv1_375316_AA1219720	TGACv1_scaffold_375316_5AL:49191-50315	1.61367	0.277051	-2.54212	dirigent 22-like	#N/A	#N/A
XLOC_001798	XLOC_001798	TRIAE_CS42_1AL_TGACv1_001552_AA0032180	TGACv1_scaffold_001552_1AL:41685-42353	1.29098	0.222228	-2.53835	hypothetical protein TRIUR3_01766	#N/A	#N/A
XLOC_072297	XLOC_072297	TRIAE_CS42_5BL_TGACv1_407224_AA1354570	TGACv1_scaffold_407224_5BL:23055-24080	10.2155	1.76744	-2.53102	Cysteine Histidine-rich C1 domain family	#N/A	#N/A
XLOC_102968	XLOC_102968	TRIAE_CS42_7BS_TGACv1_592960_AA1946750	TGACv1_scaffold_592960_7BS:17421-20209	0.566116	0.0981223	-2.52844	L-type lectin-domain containing receptor kinase -like	#N/A	#N/A
XLOC_069173	XLOC_069173	TRIAE_CS42_5BL_TGACv1_404418_AA1299240	TGACv1_scaffold_404418_5BL:207021-208895	0.50936	0.0883772	-2.52694	UDP-glycosyltransferase 83A1	#N/A	#N/A
XLOC_084683	XLOC_084683	TRIAE_CS42_6BL_TGACv1_499694_AA1589340	TGACv1_scaffold_499694_6BL:45706-53975	0.215406	0.037397	-2.52606	Glutamate receptor	#N/A	#N/A
XLOC_017960	XLOC_017960	TRIAE_CS42_2AS_TGACv1_112255_AA0334210	TGACv1_scaffold_112255_2AS:74185-79358	0.614492	0.107046	-2.52116	mavicyanin isoform X1	#N/A	#N/A
XLOC_073121	XLOC_073121	WIR1A	TGACv1_scaffold_423213_5BS:86279-86935	397.714	69.2942	-2.52092	#N/A	#N/A	#N/A
XLOC_067820	XLOC_067820	TRIAE_CS42_5AS_TGACv1_393516_AA1273500	TGACv1_scaffold_393516_5AS:8345-9110	47.8917	8.35498	-2.51907	pathogenesis-related 5	#N/A	#N/A
XLOC_071492	XLOC_071492	TRIAE_CS42_5BL_TGACv1_406078_AA1340380	TGACv1_scaffold_406078_5BL:37785-40170	1.67544	0.292449	-2.51828	cytochrome P450 71A1-like	#N/A	#N/A
XLOC_063649	XLOC_063649	TRIAE_CS42_5AL_TGACv1_374395_AA1198810	TGACv1_scaffold_374395_5AL:115352-116825	0.401669	0.070192	-2.51663	germin 3-7	#N/A	#N/A
XLOC_068941	XLOC_068941	TRIAE_CS42_5BL_TGACv1_404309_AA1294930	TGACv1_scaffold_404309_5BL:52137-54405	0.428789	0.0751087	-2.51322	predicted protein	#N/A	#N/A
XLOC_104535	XLOC_104535	TRIAE_CS42_7DL_TGACv1_603178_AA1977650	TGACv1_scaffold_603178_7DL:63045-77000	0.682799	0.119752	-2.51141	Zinc transporter chloroplastic	#N/A	#N/A
XLOC_033176	XLOC_033176	TRIAE_CS42_3AL_TGACv1_193778_AA0619630	TGACv1_scaffold_193778_3AL:66726-68185	1.51013	0.26487	-2.51132	salicylic acid-binding 2-like	#N/A	#N/A
XLOC_028076	XLOC_028076	TRIAE_CS42_2DL_TGACv1_158721_AA0524950	TGACv1_scaffold_158721_2DL:78137-79725	1.99543	0.350337	-2.50989	Fruit bromelain	#N/A	#N/A
XLOC_049612	XLOC_049612	TRIAE_CS42_3DS_TGACv1_273553_AA0932110	TGACv1_scaffold_273553_3DS:13699-16165	1.13431	0.199295	-2.50883	Hexose carrier HEX6	#N/A	#N/A
XLOC_112426	XLOC_112426	TRIAE_CS42_U_TGACv1_643151_AA2128060	TGACv1_scaffold_643151_U:7918-9215	11.9145	2.09985	-2.50437	hypothetical protein F775_00563	#N/A	#N/A
XLOC_035544	XLOC_035544	TRIAE_CS42_3AL_TGACv1_196592_AA0661710	TGACv1_scaffold_196592_3AL:1621-4725	0.278409	0.0491132	-2.50302	unnamed protein product	#N/A	#N/A
XLOC_009911	XLOC_009911	TRIAE_CS42_1DL_TGACv1_061171_AA0187720	TGACv1_scaffold_061171_1DL:46095-47950	0.63157	0.111473	-2.50225	cytochrome P450 89A2	#N/A	#N/A
XLOC_017404	XLOC_017404	TRIAE_CS42_2AL_TGACv1_096963_AA0322310	TGACv1_scaffold_096963_2AL:4145-5990	2.08084	0.367655	-2.50074	cytochrome P450 76C2-like	#N/A	#N/A
XLOC_035253	XLOC_035253	TRIAE_CS42_3AL_TGACv1_196050_AA0656800	TGACv1_scaffold_196050_3AL:13575-18718	0.388417	0.068707	-2.49908	Subtilisin-like protease	#N/A	#N/A
XLOC_020514	XLOC_020514	TRIAE_CS42_2BL_TGACv1_129396_AA0381750	TGACv1_scaffold_129396_2BL:202505-203240	0.955575	0.169191	-2.49771	predicted protein	#N/A	#N/A
XLOC_077392	XLOC_077392	TRIAE_CS42_5DL_TGACv1_435177_AA1447070	TGACv1_scaffold_435177_5DL:14565-16540	1.142	0.202819	-2.4933	WRKY transcription factor	#N/A	#N/A
XLOC_066228	XLOC_066228	TRIAE_CS42_5AL_TGACv1_376929_AA1242500	TGACv1_scaffold_376929_5AL:14895-16925	0.343815	0.061071	-2.49307	DIMBOA UDP-glucosyltransferase BX8-like	#N/A	#N/A
XLOC_042647	XLOC_042647	TRIAE_CS42_3B_TGACv1_224635_AA0799130	TGACv1_scaffold_224635_3B:44206-45552	0.365025	0.0648409	-2.49302	glucan endo-1,3-beta-D-glucosidase partial	#N/A	#N/A
XLOC_021707	XLOC_021707	TRIAE_CS42_2BL_TGACv1_130094_AA0403640	TGACv1_scaffold_130094_2BL:95134-101476	0.462141	0.0824897	-2.48605	callose synthase 12-like	#N/A	#N/A
XLOC_026108	XLOC_026108	TRIAE_CS42_2BS_TGACv1_147728_AA0487020	TGACv1_scaffold_147728_2BS:38875-42678	28.5173	5.09158	-2.48565	root peroxidase	#N/A	#N/A
XLOC_074281	XLOC_074281	TRIAE_CS42_5BS_TGACv1_426087_AA1393190	TGACv1_scaffold_426087_5BS:115-1855	0.692267	0.123603	-2.48561	#N/A	#N/A	#N/A
XLOC_086309	XLOC_086309	TRIAE_CS42_6BL_TGACv1_501721_AA1620220	TGACv1_scaffold_501721_6BL:33336-36545	0.432536	0.0773965	-2.48248	hypothetical protein F775_13723	#N/A	#N/A
XLOC_012545	XLOC_012545	TRIAE_CS42_1DL_TGACv1_064128_AA0232720	TGACv1_scaffold_064128_1DL:13984-14820	10.714	1.91857	-2.4814	ase inhibitor-related	#N/A	#N/A
XLOC_089800	XLOC_089800	TRIAE_CS42_6DL_TGACv1_526732_AA1690800	TGACv1_scaffold_526732_6DL:58886-62105	1.19233	0.213577	-2.48096	cadmium tolerance factor	#N/A	#N/A
XLOC_107704	XLOC_107704	TRIAE_CS42_7DS_TGACv1_622392_AA2038800	TGACv1_scaffold_622392_7DS:35905-38147	0.314067	0.0563318	-2.47905	Bifunctional dihydroflavonol 4-reductase flavanone 4-reductase	#N/A	#N/A
XLOC_006857	XLOC_006857	TRIAE_CS42_1BL_TGACv1_032201_AA0126620	TGACv1_scaffold_032201_1BL:3545-4759	1.70693	0.306428	-2.47778	WRKY51 transcriptional factor	#N/A	#N/A
XLOC_010997	XLOC_010997	TRIAE_CS42_1DL_TGACv1_061987_AA0206950	TGACv1_scaffold_061987_1DL:69526-72065	16.3903	2.94336	-2.4773	Glucan endo-1,3-beta-glucosidase 13	#N/A	#N/A
XLOC_096580	XLOC_096580	TRIAE_CS42_7AS_TGACv1_569644_AA1821040	TGACv1_scaffold_569644_7AS:105375-106222	4.96261	0.892931	-2.47448	pathogenesis-related 1-21	#N/A	#N/A
XLOC_051916	XLOC_051916	TRIAE_CS42_4AL_TGACv1_289813_AA0977130	TGACv1_scaffold_289813_4AL:2217-19770	0.466704	0.0840205	-2.47369	Lectin-domain containing receptor kinase	TRIAE_CS42_4AL_TGACv1_289813_AA0977130	#N/A
XLOC_001497	XLOC_001497	TRIAE_CS42_1AL_TGACv1_001221_AA0027180	TGACv1_scaffold_001221_1AL:2620-4235	325.686	58.7321	-2.47126	Chitinase 8	#N/A	#N/A
XLOC_068682	XLOC_068682	TRIAE_CS42_5BL_TGACv1_404207_AA1290140	TGACv1_scaffold_404207_5BL:38345-39200	150.739	27.2329	-2.46863	pathogenesis-related 1-2	#N/A	#N/A
XLOC_040626	XLOC_040626	TRIAE_CS42_3B_TGACv1_222229_AA0760140	TGACv1_scaffold_222229_3B:15155-16590	25.9329	4.69888	-2.46439	beta 1,3 glucanase	#N/A	#N/A
XLOC_106496	XLOC_106496	TRIAE_CS42_7DS_TGACv1_621454_AA2016220	TGACv1_scaffold_621454_7DS:144524-145745	2.5013	0.45569	-2.45656	early nodulin-93	#N/A	#N/A
XLOC_001344	XLOC_001344	TRIAE_CS42_1AL_TGACv1_001075_AA0024550	TGACv1_scaffold_001075_1AL:60136-60875	46.3364	8.44208	-2.45648	pathogenesis-related 4	#N/A	#N/A
XLOC_007271	XLOC_007271	TRIAE_CS42_1BL_TGACv1_032777_AA0134000	TGACv1_scaffold_032777_1BL:32228-34310	2.15052	0.392959	-2.45223	PR17c precursor	#N/A	#N/A
XLOC_106707	XLOC_106707	TRIAE_CS42_7DS_TGACv1_621599_AA2020500	TGACv1_scaffold_621599_7DS:3655-5410	0.249317	0.0455679	-2.45189	hypothetical protein F775_17964	#N/A	#N/A
XLOC_013640	XLOC_013640	TRIAE_CS42_1DS_TGACv1_080844_AA0254570	TGACv1_scaffold_080844_1DS:30524-31722	8.85372	1.62224	-2.4483	hypothetical protein TRIUR3_20851	#N/A	#N/A
XLOC_063420	XLOC_063420	TRIAE_CS42_5AL_TGACv1_374241_AA1194740	TGACv1_scaffold_374241_5AL:19475-20713	176.968	32.4698	-2.44631	pathogenesis-related 1-2	#N/A	#N/A
XLOC_072516	XLOC_072516	TRIAE_CS42_5BL_TGACv1_407606_AA1358300	TGACv1_scaffold_407606_5BL:19300-20136	3.42788	0.629801	-2.44435	probable calcium-binding CML36	#N/A	#N/A
XLOC_063464	XLOC_063464	TRIAE_CS42_5AL_TGACv1_374264_AA1195470	TGACv1_scaffold_374264_5AL:103080-103965	1.9625	0.361056	-2.4424	probable calcium-binding CML36	#N/A	#N/A
XLOC_091362	XLOC_091362	TRIAE_CS42_6DL_TGACv1_529361_AA1718190	TGACv1_scaffold_529361_6DL:10165-12103	0.30319	0.0559749	-2.43737	Peptide transporter PTR2	#N/A	#N/A
XLOC_043338	XLOC_043338	TRIAE_CS42_3B_TGACv1_225757_AA0811760	TGACv1_scaffold_225757_3B:38793-42525	0.418682	0.0773719	-2.43597	Beta-glucosidase 5	#N/A	#N/A
XLOC_088565	XLOC_088565	TRIAE_CS42_6BS_TGACv1_514926_AA1665940	TGACv1_scaffold_514926_6BS:35576-39125	0.199401	0.036921	-2.43315	transcription factor bHLH041	#N/A	#N/A
XLOC_000704	XLOC_000704	TRIAE_CS42_1AL_TGACv1_000490_AA0013360	TGACv1_scaffold_000490_1AL:106882-107625	10.2995	1.91216	-2.4293	hypothetical protein TRIUR3_06539	#N/A	#N/A
XLOC_047941	XLOC_047941	TRIAE_CS42_3DS_TGACv1_271527_AA0901250	TGACv1_scaffold_271527_3DS:54715-56187	0.634405	0.117949	-2.42725	SKP1 1A	#N/A	#N/A
XLOC_099282	XLOC_099282	TRIAE_CS42_7BL_TGACv1_577350_AA1873100	TGACv1_scaffold_577350_7BL:99925-101729	0.346038	0.0643579	-2.42674	Reticuline oxidase	#N/A	#N/A
XLOC_104963	XLOC_104963	TRIAE_CS42_7DL_TGACv1_603560_AA1985660	TGACv1_scaffold_603560_7DL:41918-42695	165.874	30.8904	-2.42486	TLP_WHEAT ame: Full=Thaumatin PWIR2 Flags: Precursor	#N/A	#N/A
XLOC_044771	XLOC_044771	TRIAE_CS42_3DL_TGACv1_249237_AA0842660	TGACv1_scaffold_249237_3DL:91525-92580	1.957	0.364519	-2.42457	probable glutathione S-transferase	#N/A	#N/A
XLOC_035028	XLOC_035028	TRIAE_CS42_3AL_TGACv1_195682_AA0652690	TGACv1_scaffold_195682_3AL:23707-26145	0.425969	0.0794077	-2.4234	very-long-chain (3R)-3-hydroxyacyl- dehydratase PASTICCINO 2A	#N/A	#N/A
XLOC_050607	XLOC_050607	TRIAE_CS42_4AL_TGACv1_288585_AA0952940	TGACv1_scaffold_288585_4AL:26007-29605	0.438407	0.0819338	-2.41974	LRR receptor-like serine threonine- kinase	#N/A	#N/A
XLOC_064909	XLOC_064909	TRIAE_CS42_5AL_TGACv1_375357_AA1220390	TGACv1_scaffold_375357_5AL:35920-37545	0.237724	0.0444544	-2.41889	UDP-glycosyltransferase 91C1-like	#N/A	#N/A
XLOC_111396	XLOC_111396	TRIAE_CS42_U_TGACv1_642005_AA2109230	TGACv1_scaffold_642005_U:50086-52745	0.33656	0.0629879	-2.41772	uncharacterized GPI-anchored At3g06035-like	#N/A	#N/A
XLOC_005979	XLOC_005979	TRIAE_CS42_1BL_TGACv1_031255_AA0110440	TGACv1_scaffold_031255_1BL:37781-40275	0.294141	0.0551999	-2.41377	disease resistance RPP13 1	#N/A	#N/A
XLOC_014388	XLOC_014388	TRIAE_CS42_2AL_TGACv1_093025_AA0269770	TGACv1_scaffold_093025_2AL:128215-130240	0.736091	0.138164	-2.4135	probable aldo-keto reductase 3	#N/A	#N/A
XLOC_027321	XLOC_027321	TRIAE_CS42_2DL_TGACv1_158185_AA0511670	TGACv1_scaffold_158185_2DL:30191-34679	0.31259	0.0588245	-2.40978	probable L-type lectin-domain containing receptor kinase	#N/A	#N/A
XLOC_041643	XLOC_041643	TRIAE_CS42_3B_TGACv1_223287_AA0779720	TGACv1_scaffold_223287_3B:30708-31985	6.90973	1.30157	-2.40838	Glucan endo-1,3-beta-glucosidase GIII	#N/A	#N/A
XLOC_047421	XLOC_047421	TRIAE_CS42_3DL_TGACv1_252271_AA0888990	TGACv1_scaffold_252271_3DL:6092-7075	1.26419	0.238186	-2.40806	probable NADPH:quinone oxidoreductase 1	#N/A	#N/A
XLOC_000590	XLOC_000590	TRIAE_CS42_1AL_TGACv1_000398_AA0011100	TGACv1_scaffold_000398_1AL:31545-33025	1.65196	0.311931	-2.40488	probable carboxylesterase 15	#N/A	#N/A
XLOC_005756	XLOC_005756	TRIAE_CS42_1BL_TGACv1_031032_AA0106310	TGACv1_scaffold_031032_1BL:110550-112025	16.722	3.16097	-2.40331	Chitinase 8	#N/A	#N/A
XLOC_095378	XLOC_095378	TRIAE_CS42_7AL_TGACv1_558821_AA1796270	TGACv1_scaffold_558821_7AL:12775-14870	1.1258	0.213342	-2.39971	Aspartic ase nepenthesin-2	#N/A	#N/A
XLOC_036042	XLOC_036042	TRIAE_CS42_3AS_TGACv1_210431_AA0672010	TGACv1_scaffold_210431_3AS:226035-228820	0.281655	0.0533742	-2.39971	GDSL esterase lipase At5g45910-like	#N/A	#N/A
XLOC_091657	XLOC_091657	TRIAE_CS42_6DS_TGACv1_542611_AA1725290	TGACv1_scaffold_542611_6DS:115074-121765	1.25431	0.237965	-2.39807	Subtilisin-like protease	#N/A	#N/A
XLOC_050576	XLOC_050576	TRIAE_CS42_4AL_TGACv1_288576_AA0952470	TGACv1_scaffold_288576_4AL:140031-142164	6.30522	1.1989	-2.39484	Cytokinin-O-glucosyltransferase 2	#N/A	#N/A
XLOC_067423	XLOC_067423	TRIAE_CS42_5AS_TGACv1_392916_AA1266240	TGACv1_scaffold_392916_5AS:104585-112450	0.795426	0.151331	-2.39402	hypothetical protein TRIUR3_25679	#N/A	#N/A
XLOC_011203	XLOC_011203	TRIAE_CS42_1DL_TGACv1_062184_AA0210120	TGACv1_scaffold_062184_1DL:19089-20875	1.04101	0.198116	-2.39356	PREDICTED: uncharacterized protein LOC100822657	#N/A	#N/A
XLOC_101917	XLOC_101917	TRIAE_CS42_7BS_TGACv1_591949_AA1926360	TGACv1_scaffold_591949_7BS:150435-151141	1.15066	0.219203	-2.39212	#N/A	#N/A	#N/A
XLOC_053176	XLOC_053176	TRIAE_CS42_4AL_TGACv1_293172_AA1000380	TGACv1_scaffold_293172_4AL:5535-7153	0.853627	0.162635	-2.39197	Aspartic ase nepenthesin-2	#N/A	#N/A
XLOC_055499	XLOC_055499	TRIAE_CS42_4BL_TGACv1_320661_AA1045870	TGACv1_scaffold_320661_4BL:113515-115040	0.648073	0.123488	-2.39179	NAC domain-containing 94	#N/A	#N/A
XLOC_010660	XLOC_010660	TRIAE_CS42_1DL_TGACv1_061663_AA0201260	TGACv1_scaffold_061663_1DL:24301-25555	1.73392	0.331946	-2.38502	WRKY transcription factor	#N/A	#N/A
XLOC_067667	XLOC_067667	TRIAE_CS42_5AS_TGACv1_393293_AA1270750	TGACv1_scaffold_393293_5AS:54230-55855	0.331842	0.0635759	-2.38395	hypothetical protein TRIUR3_10640	#N/A	#N/A
XLOC_014837	XLOC_014837	TRIAE_CS42_2AL_TGACv1_093330_AA0277810	TGACv1_scaffold_093330_2AL:62186-64691	0.76364	0.146477	-2.38222	Phenylalanine ammonia-lyase	#N/A	#N/A
XLOC_111673	XLOC_111673	TRIAE_CS42_U_TGACv1_642267_AA2114480	TGACv1_scaffold_642267_U:37775-38887	2.17347	0.417403	-2.38049	auxin-responsive SAUR71-like	#N/A	#N/A
XLOC_042841	XLOC_042841	TRIAE_CS42_3B_TGACv1_224873_AA0802530	TGACv1_scaffold_224873_3B:29207-31340	0.496664	0.0954814	-2.37898	AAA-ATPase At3g28610-like	#N/A	#N/A
XLOC_002369	XLOC_002369	TRIAE_CS42_1AL_TGACv1_002406_AA0041610	TGACv1_scaffold_002406_1AL:31183-33545	0.407744	0.0784402	-2.378	U-box domain-containing 36-like isoform X2	#N/A	#N/A
XLOC_097174	XLOC_097174	TRIAE_CS42_7AS_TGACv1_570201_AA1832120	TGACv1_scaffold_570201_7AS:32865-46720	0.851346	0.163919	-2.37676	Glutamate receptor	#N/A	#N/A
XLOC_020616	XLOC_020616	TRIAE_CS42_2BL_TGACv1_129431_AA0383410	TGACv1_scaffold_129431_2BL:178975-182849	0.332357	0.0640954	-2.37444	cation transporter HKT7	#N/A	#N/A
XLOC_077205	XLOC_077205	TRIAE_CS42_5DL_TGACv1_434938_AA1443870	TGACv1_scaffold_434938_5DL:12264-14245	3.55218	0.685821	-2.3728	transcription factor JUNGBRUNNEN 1-like	#N/A	#N/A
XLOC_017450	XLOC_017450	TRIAE_CS42_2AL_TGACv1_097129_AA0323070	TGACv1_scaffold_097129_2AL:3655-4411	0.521102	0.100719	-2.37124	predicted protein	#N/A	#N/A
XLOC_100967	XLOC_100967	TRIAE_CS42_7BL_TGACv1_579313_AA1906290	TGACv1_scaffold_579313_7BL:32023-35570	2.56482	0.495981	-2.3705	LRR receptor-like serine threonine- kinase	#N/A	#N/A
XLOC_040375	XLOC_040375	TRIAE_CS42_3B_TGACv1_222000_AA0754940	TGACv1_scaffold_222000_3B:71686-73575	0.205929	0.0398359	-2.37001	hydroquinone glucosyltransferase	#N/A	#N/A
XLOC_036669	XLOC_036669	TRIAE_CS42_3AS_TGACv1_211092_AA0684880	TGACv1_scaffold_211092_3AS:62935-65115	0.237493	0.0459605	-2.36942	CBL-interacting kinase 13	#N/A	#N/A
XLOC_110504	XLOC_110504	TRIAE_CS42_U_TGACv1_641354_AA2092840	TGACv1_scaffold_641354_U:102426-106215	0.713626	0.138192	-2.36849	cadmium tolerance factor	#N/A	#N/A
XLOC_079315	XLOC_079315	TRIAE_CS42_5DS_TGACv1_457236_AA1484080	TGACv1_scaffold_457236_5DS:34505-35875	49.5844	9.60331	-2.36828	WIR1A_WHEAT ame: Full= WIR1A	#N/A	#N/A
XLOC_031236	XLOC_031236	TRIAE_CS42_2DS_TGACv1_177679_AA0582290	TGACv1_scaffold_177679_2DS:37636-46525	2.54238	0.492824	-2.36704	L-type lectin-domain containing receptor kinase	#N/A	#N/A
XLOC_037832	XLOC_037832	TRIAE_CS42_3AS_TGACv1_213134_AA0705600	TGACv1_scaffold_213134_3AS:3816-4595	39.5677	7.6732	-2.36642	hypothetical protein F775_11485	#N/A	#N/A
XLOC_026585	XLOC_026585	TRIAE_CS42_2BS_TGACv1_148939_AA0495690	TGACv1_scaffold_148939_2BS:2412-4265	5.44592	1.0563	-2.36615	Peroxidase 2	#N/A	#N/A
XLOC_010963	XLOC_010963	TRIAE_CS42_1DL_TGACv1_061954_AA0206320	TGACv1_scaffold_061954_1DL:56465-58090	214.117	41.615	-2.36323	Chitinase 8	#N/A	#N/A
XLOC_053931	XLOC_053931	TRIAE_CS42_4AS_TGACv1_307058_AA1016590	TGACv1_scaffold_307058_4AS:22015-23075	1.15677	0.224953	-2.3624	Blue copper	#N/A	#N/A
XLOC_066392	XLOC_066392	TRIAE_CS42_5AL_TGACv1_377247_AA1245350	TGACv1_scaffold_377247_5AL:32446-33145	1.0784	0.209774	-2.36199	hypothetical protein F775_26830	#N/A	#N/A
XLOC_034851	XLOC_034851	TRIAE_CS42_3AL_TGACv1_195449_AA0649720	TGACv1_scaffold_195449_3AL:31676-37655	0.430535	0.0837835	-2.36139	lipid phosphate phosphatase 2-like	#N/A	#N/A
XLOC_033940	XLOC_033940	TRIAE_CS42_3AL_TGACv1_194480_AA0633810	TGACv1_scaffold_194480_3AL:49494-50843	6.2914	1.22803	-2.35704	beta 1,3 glucanase	#N/A	#N/A
XLOC_039352	XLOC_039352	TRIAE_CS42_3B_TGACv1_221272_AA0735860	TGACv1_scaffold_221272_3B:97144-97935	1.79843	0.351075	-2.35689	unnamed protein product	#N/A	#N/A
XLOC_005883	XLOC_005883	TRIAE_CS42_1BL_TGACv1_031152_AA0108780	TGACv1_scaffold_031152_1BL:119485-121483	2.43886	0.476574	-2.35544	anthocyanidin 5,3-O-glucosyltransferase-like	#N/A	#N/A
XLOC_083148	XLOC_083148	TRIAE_CS42_6AS_TGACv1_486150_AA1557500	TGACv1_scaffold_486150_6AS:34811-39645	1.17838	0.230361	-2.35483	Subtilisin-chymotrypsin inhibitor-2A	#N/A	#N/A
XLOC_111642	XLOC_111642	TRIAE_CS42_U_TGACv1_642227_AA2113800	TGACv1_scaffold_642227_U:65776-67265	0.973406	0.19044	-2.35371	probable NADPH:quinone oxidoreductase 1	#N/A	#N/A
XLOC_098613	XLOC_098613	TRIAE_CS42_7BL_TGACv1_576911_AA1859560	TGACv1_scaffold_576911_7BL:21665-24012	0.750163	0.14721	-2.34933	60S ribosomal L35a-1	#N/A	#N/A
XLOC_025372	XLOC_025372	TRIAE_CS42_2BS_TGACv1_146815_AA0473340	TGACv1_scaffold_146815_2BS:28090-29285	17.9349	3.52008	-2.34909	Flavo wrbA	#N/A	#N/A
XLOC_036587	XLOC_036587	TRIAE_CS42_3AS_TGACv1_211026_AA0683330	TGACv1_scaffold_211026_3AS:2525-6408	0.210564	0.0413939	-2.34677	HGA- ,expressed	#N/A	#N/A
XLOC_098641	XLOC_098641	TRIAE_CS42_7BL_TGACv1_576926_AA1860160	TGACv1_scaffold_576926_7BL:119247-125905	6.99117	1.37931	-2.34159	hypothetical protein F775_30361	#N/A	#N/A
XLOC_096736	XLOC_096736	TRIAE_CS42_7AS_TGACv1_569777_AA1823930	TGACv1_scaffold_569777_7AS:78935-81685	0.202546	0.0399673	-2.34136	#N/A	#N/A	#N/A
XLOC_072999	XLOC_072999	TRIAE_CS42_5BL_TGACv1_413344_AA1367990	TGACv1_scaffold_413344_5BL:0-1555	0.350767	0.06927	-2.34021	AAA-ATPase At3g50940-like	#N/A	#N/A
XLOC_088482	XLOC_088482	TRIAE_CS42_6BS_TGACv1_514797_AA1664450	TGACv1_scaffold_514797_6BS:11926-19055	5.68475	1.12382	-2.33869	Linalool chloroplastic	#N/A	#N/A
XLOC_050986	XLOC_050986	TRIAE_CS42_4AL_TGACv1_288876_AA0960340	TGACv1_scaffold_288876_4AL:82310-82984	1.12749	0.222956	-2.33829	#N/A	#N/A	#N/A
XLOC_031490	XLOC_031490	TRIAE_CS42_2DS_TGACv1_177920_AA0587360	TGACv1_scaffold_177920_2DS:13525-15046	4.46759	0.885127	-2.33554	WRKY transcription partial	#N/A	#N/A
XLOC_059303	XLOC_059303	TRIAE_CS42_4DL_TGACv1_342708_AA1120170	TGACv1_scaffold_342708_4DL:78369-86125	0.266657	0.052879	-2.33422	Phospholipid-transporting ATPase 1	#N/A	#N/A
XLOC_092415	XLOC_092415	TRIAE_CS42_6DS_TGACv1_543417_AA1739820	TGACv1_scaffold_543417_6DS:43895-44850	0.95813	0.190839	-2.32787	hypothetical protein TRIUR3_10567	#N/A	#N/A
XLOC_000639	XLOC_000639	TRIAE_CS42_1AL_TGACv1_000439_AA0012150,TRIAE_CS42_1AL_TGACv1_000439_AA0012160	TGACv1_scaffold_000439_1AL:14035-20052	1.48853	0.296745	-2.32659	#N/A	#N/A	#N/A
XLOC_036786	XLOC_036786	TRIAE_CS42_3AS_TGACv1_211210_AA0686750	TGACv1_scaffold_211210_3AS:62457-64886	0.267028	0.0532365	-2.32651	calmodulin-binding 60 B-like isoform X1	#N/A	#N/A
XLOC_006967	XLOC_006967	TRIAE_CS42_1BL_TGACv1_032331_AA0128570	TGACv1_scaffold_032331_1BL:32975-33895	9.46439	1.88698	-2.32643	CASP 1U2	#N/A	#N/A
XLOC_002738	XLOC_002738	TRIAE_CS42_1AL_TGACv1_003139_AA0048110	TGACv1_scaffold_003139_1AL:12852-14475	5.86843	1.17156	-2.32454	chitinase 2	#N/A	#N/A
XLOC_069775	XLOC_069775	TRIAE_CS42_5BL_TGACv1_404751_AA1309970	TGACv1_scaffold_404751_5BL:102365-107367	0.214679	0.0428629	-2.32438	probable E3 ubiquitin- ligase RNF217	#N/A	#N/A
XLOC_086435	XLOC_086435	TRIAE_CS42_6BL_TGACv1_502042_AA1622640	TGACv1_scaffold_502042_6BL:28796-30385	0.360471	0.0719722	-2.32437	B-box zinc finger 20-like	#N/A	#N/A
XLOC_054609	XLOC_054609	TRIAE_CS42_4AS_TGACv1_308459_AA1027990	TGACv1_scaffold_308459_4AS:5065-6105	3.21138	0.641283	-2.32416	cytochrome b561 and DOMON domain-containing At5g47530-like	#N/A	#N/A
XLOC_052093	XLOC_052093	TRIAE_CS42_4AL_TGACv1_290001_AA0980180	TGACv1_scaffold_290001_4AL:32665-35431	6.30217	1.25899	-2.32358	suppressor of disruption of TFIIS	#N/A	#N/A
XLOC_084244	XLOC_084244	TRIAE_CS42_6BL_TGACv1_499385_AA1580740	TGACv1_scaffold_499385_6BL:303864-309815	0.638496	0.127979	-2.31877	SLOW GREEN chloroplastic- partial	#N/A	#N/A
XLOC_019433	XLOC_019433	TRIAE_CS42_2AS_TGACv1_113803_AA0360840	TGACv1_scaffold_113803_2AS:24431-27505	0.282545	0.0566355	-2.3187	probable 4-coumarate-- ligase 5	#N/A	#N/A
XLOC_018061	XLOC_018061	TRIAE_CS42_2AS_TGACv1_112339_AA0335910	TGACv1_scaffold_112339_2AS:14426-19025	0.372387	0.0747846	-2.31599	disease resistance RGA3	#N/A	TRIAE_CS42_2AS_TGACv1_112339_AA0335910
XLOC_039096	XLOC_039096	TRIAE_CS42_3B_TGACv1_221119_AA0730870	TGACv1_scaffold_221119_3B:179096-180105	1.07967	0.216922	-2.31534	LRR receptor-like serine threonine- kinase	#N/A	#N/A
XLOC_104134	XLOC_104134	TRIAE_CS42_7DL_TGACv1_602840_AA1969830	TGACv1_scaffold_602840_7DL:77036-78975	0.51703	0.103891	-2.31518	methanol O-anthraniloyltransferase-like	#N/A	#N/A
XLOC_054366	XLOC_054366	TRIAE_CS42_4AS_TGACv1_307830_AA1023750	TGACv1_scaffold_307830_4AS:45707-47728	0.925856	0.18653	-2.31138	allene oxide partial	#N/A	#N/A
XLOC_016693	XLOC_016693	TRIAE_CS42_2AL_TGACv1_095386_AA0310290	TGACv1_scaffold_095386_2AL:14074-15499	3.78211	0.762123	-2.3111	hepatoma-derived growth factor-related 2-like	#N/A	#N/A
XLOC_055670	XLOC_055670	TRIAE_CS42_4BL_TGACv1_320799_AA1049040	TGACv1_scaffold_320799_4BL:127030-128869	0.999149	0.201534	-2.30967	allene oxide partial	#N/A	#N/A
XLOC_089608	XLOC_089608	TRIAE_CS42_6DL_TGACv1_526595_AA1687820	TGACv1_scaffold_526595_6DL:39898-47105	0.413886	0.0836479	-2.30683	Glutamate receptor	#N/A	#N/A
XLOC_058802	XLOC_058802	TRIAE_CS42_4BS_TGACv1_330766_AA1108760	TGACv1_scaffold_330766_4BS:12496-17435	0.244343	0.0493935	-2.30651	L-type lectin-domain containing receptor kinase	#N/A	#N/A
XLOC_048548	XLOC_048548	TRIAE_CS42_3DS_TGACv1_271997_AA0912700	TGACv1_scaffold_271997_3DS:26249-28825	1.12067	0.226653	-2.30581	Cytochrome P450 71C4	#N/A	#N/A
XLOC_102599	XLOC_102599	TRIAE_CS42_7BS_TGACv1_592551_AA1940220	TGACv1_scaffold_592551_7BS:93680-94675	1.74592	0.35323	-2.30531	hypothetical protein F775_19617	#N/A	#N/A
XLOC_083337	XLOC_083337	TRIAE_CS42_6AS_TGACv1_486422_AA1561090	TGACv1_scaffold_486422_6AS:56197-57225	60.7372	12.3067	-2.30313	TMV resistance N	#N/A	#N/A
XLOC_001544	XLOC_001544	TRIAE_CS42_1AL_TGACv1_001256_AA0027880	TGACv1_scaffold_001256_1AL:57965-60565	63.1148	12.8047	-2.3013	Glucan endo-1,3-beta-glucosidase 13	#N/A	#N/A
XLOC_039825	XLOC_039825	TRIAE_CS42_3B_TGACv1_221579_AA0744790	TGACv1_scaffold_221579_3B:27046-27745	2.27956	0.462597	-2.30092	hypothetical protein TRIUR3_01130	#N/A	#N/A
XLOC_100165	XLOC_100165	TRIAE_CS42_7BL_TGACv1_578190_AA1890820	TGACv1_scaffold_578190_7BL:37916-42815	0.966537	0.196163	-2.30077	chaperone dnaJ 16	#N/A	#N/A
XLOC_054197	XLOC_054197	TRIAE_CS42_4AS_TGACv1_307521_AA1021070	TGACv1_scaffold_307521_4AS:48725-49638	1.88731	0.383962	-2.29729	heat stress transcription factor B-4b-like	#N/A	#N/A
XLOC_091026	XLOC_091026	TRIAE_CS42_6DL_TGACv1_528185_AA1712260	TGACv1_scaffold_528185_6DL:1363-4195	2.45207	0.499062	-2.29671	ACC oxidase	#N/A	#N/A
XLOC_062288	XLOC_062288	TRIAE_CS42_4DS_TGACv1_361925_AA1174360	TGACv1_scaffold_361925_4DS:24416-25325	13.126	2.67465	-2.295	zinc finger ZAT11-like	#N/A	#N/A
XLOC_029830	XLOC_029830	TRIAE_CS42_2DL_TGACv1_160902_AA0555030	TGACv1_scaffold_160902_2DL:14215-15407	4.53005	0.924365	-2.29299	hypothetical protein F775_17442	#N/A	#N/A
XLOC_024174	XLOC_024174	TRIAE_CS42_2BS_TGACv1_145925_AA0449690	TGACv1_scaffold_145925_2BS:209599-213072	6.09392	1.24977	-2.28571	Thioredoxin-like fold	#N/A	#N/A
XLOC_035945	XLOC_035945	TRIAE_CS42_3AL_TGACv1_198815_AA0669200	TGACv1_scaffold_198815_3AL:1836-2935	0.528494	0.108602	-2.28283	#N/A	#N/A	#N/A
XLOC_088330	XLOC_088330	TRIAE_CS42_6BS_TGACv1_514543_AA1661270	TGACv1_scaffold_514543_6BS:54838-56515	0.278147	0.0572523	-2.28044	flotillin 1	#N/A	#N/A
XLOC_107465	XLOC_107465	TRIAE_CS42_7DS_TGACv1_622185_AA2034810	TGACv1_scaffold_622185_7DS:43417-44937	1.25064	0.25751	-2.27996	#N/A	#N/A	#N/A
XLOC_087007	XLOC_087007	TRIAE_CS42_6BS_TGACv1_513228_AA1635230	TGACv1_scaffold_513228_6BS:184465-188486	1.39861	0.288255	-2.27857	cinnamyl alcohol dehydrogenase	#N/A	#N/A
XLOC_084341	XLOC_084341	TRIAE_CS42_6BL_TGACv1_499439_AA1582570	TGACv1_scaffold_499439_6BL:79045-80879	1.45834	0.300687	-2.27799	ACC oxidase	#N/A	#N/A
XLOC_019797	XLOC_019797	TRIAE_CS42_2AS_TGACv1_114421_AA0367100	TGACv1_scaffold_114421_2AS:28600-30205	90.8461	18.7829	-2.27401	root peroxidase	#N/A	#N/A
XLOC_095666	XLOC_095666	TRIAE_CS42_7AL_TGACv1_560234_AA1801940	TGACv1_scaffold_560234_7AL:5495-12000	0.415134	0.0858851	-2.2731	probable NAD(P)H-dependent oxidoreductase 1	#N/A	#N/A
XLOC_031479	XLOC_031479	TRIAE_CS42_2DS_TGACv1_177916_AA0587160	TGACv1_scaffold_177916_2DS:24776-26545	0.301832	0.0626184	-2.26909	hypothetical protein F775_16236	#N/A	#N/A
XLOC_007340	XLOC_007340	TRIAE_CS42_1BL_TGACv1_032922_AA0135460	TGACv1_scaffold_032922_1BL:12336-13745	1.12832	0.234131	-2.26879	basic endochitinase A	#N/A	#N/A
XLOC_005454	XLOC_005454	TRIAE_CS42_1BL_TGACv1_030781_AA0100680	TGACv1_scaffold_030781_1BL:153645-154420	1.55963	0.323673	-2.2686	ripening-related 6	#N/A	#N/A
XLOC_055107	XLOC_055107	TRIAE_CS42_4BL_TGACv1_320407_AA1038140	TGACv1_scaffold_320407_4BL:107784-109665	18.031	3.74329	-2.2681	Naringenin,2-oxoglutarate 3-dioxygenase	#N/A	#N/A
XLOC_078257	XLOC_078257	TRIAE_CS42_5DL_TGACv1_436513_AA1461540	TGACv1_scaffold_436513_5DL:12210-14125	1.13846	0.236363	-2.268	probable aldo-keto reductase 2	#N/A	#N/A
XLOC_046475	XLOC_046475	TRIAE_CS42_3DL_TGACv1_250797_AA0873290	TGACv1_scaffold_250797_3DL:20983-21670	411.169	85.3983	-2.26745	lipid-transfer DIR1	#N/A	#N/A
XLOC_019454	XLOC_019454	TRIAE_CS42_2AS_TGACv1_113828_AA0361190	TGACv1_scaffold_113828_2AS:32042-34578	0.576315	0.120129	-2.26227	isocitrate lyase	#N/A	#N/A
XLOC_063997	XLOC_063997	TRIAE_CS42_5AL_TGACv1_374631_AA1204930	TGACv1_scaffold_374631_5AL:43939-45335	0.340206	0.0710033	-2.26045	NAC domain-containing 94	#N/A	#N/A
XLOC_080556	XLOC_080556	TRIAE_CS42_6AL_TGACv1_471472_AA1509300	TGACv1_scaffold_471472_6AL:81222-82282	1.24993	0.261057	-2.25941	#N/A	#N/A	#N/A
XLOC_101902	XLOC_101902	TRIAE_CS42_7BS_TGACv1_591938_AA1926050	TGACv1_scaffold_591938_7BS:8397-9565	1.52239	0.319074	-2.25437	Cyclic phosphodiesterase	#N/A	#N/A
XLOC_004794	XLOC_004794	TRIAE_CS42_1BL_TGACv1_030373_AA0088390	TGACv1_scaffold_030373_1BL:70504-74859	0.771754	0.162087	-2.25137	predicted protein	#N/A	#N/A
XLOC_089794	XLOC_089794	TRIAE_CS42_6DL_TGACv1_526732_AA1690880	TGACv1_scaffold_526732_6DL:100445-103859	0.94622	0.198921	-2.24998	hypothetical protein F775_13723	#N/A	#N/A
XLOC_020015	XLOC_020015	TRIAE_CS42_2AS_TGACv1_115144_AA0371130	TGACv1_scaffold_115144_2AS:15445-16472	2.17384	0.458445	-2.24543	predicted protein	#N/A	#N/A
XLOC_071883	XLOC_071883	TRIAE_CS42_5BL_TGACv1_406556_AA1347050	TGACv1_scaffold_406556_5BL:28180-30945	0.486515	0.10264	-2.24489	transmembrane emp24 domain-containing p24beta2-like	#N/A	#N/A
XLOC_100121	XLOC_100121	TRIAE_CS42_7BL_TGACv1_578125_AA1889770	TGACv1_scaffold_578125_7BL:82503-83555	3.306	0.699497	-2.24069	Chitinase 1	#N/A	#N/A
XLOC_076346	XLOC_076346	TRIAE_CS42_5DL_TGACv1_434103_AA1429310	TGACv1_scaffold_434103_5DL:22915-24830	0.509029	0.107724	-2.24041	UDP-glucuronate 4-epimerase 6-like	#N/A	#N/A
XLOC_023351	XLOC_023351	TRIAE_CS42_2BL_TGACv1_131865_AA0433030	TGACv1_scaffold_131865_2BL:25693-26715	0.751904	0.159131	-2.24033	hypothetical protein TRIUR3_01189	#N/A	#N/A
XLOC_113433	XLOC_113433	TRIAE_CS42_U_TGACv1_647411_AA2147640	TGACv1_scaffold_647411_U:11525-14075	0.526001	0.111369	-2.23972	#N/A	#N/A	#N/A
XLOC_000444	XLOC_000444	TRIAE_CS42_1AL_TGACv1_000299_AA0008280	TGACv1_scaffold_000299_1AL:13050-15045	0.259595	0.0550301	-2.23797	Cytochrome P450 89A2	#N/A	#N/A
XLOC_083819	XLOC_083819	TRIAE_CS42_6AS_TGACv1_487408_AA1570450	TGACv1_scaffold_487408_6AS:20095-24529	0.482887	0.102544	-2.23544	transcription factor bHLH041	#N/A	#N/A
XLOC_002875	XLOC_002875	TRIAE_CS42_1AL_TGACv1_003565_AA0050400	TGACv1_scaffold_003565_1AL:10557-18985	0.468939	0.0996273	-2.23479	wall-associated receptor kinase 2-like	TRIAE_CS42_1AL_TGACv1_003565_AA0050400	#N/A
XLOC_026747	XLOC_026747	TRIAE_CS42_2DL_TGACv1_157886_AA0500340	TGACv1_scaffold_157886_2DL:224372-228095	0.712704	0.151732	-2.23178	cysteine-rich receptor kinase 20	#N/A	#N/A
XLOC_069297	XLOC_069297	TRIAE_CS42_5BL_TGACv1_404484_AA1301580	TGACv1_scaffold_404484_5BL:8595-9624	9.87216	2.10609	-2.2288	probable calcium-binding CML45	#N/A	#N/A
XLOC_033479	XLOC_033479	PR4A	TGACv1_scaffold_194067_3AL:45005-46165	149.973	31.9961	-2.22873	#N/A	#N/A	#N/A
XLOC_084157	XLOC_084157	TRIAE_CS42_6BL_TGACv1_499345_AA1578760	TGACv1_scaffold_499345_6BL:258414-260145	3.01794	0.645698	-2.22463	U-box domain-containing 21	#N/A	#N/A
XLOC_049261	XLOC_049261	TRIAE_CS42_3DS_TGACv1_272840_AA0925720	TGACv1_scaffold_272840_3DS:23407-29125	0.382018	0.0818134	-2.22323	#N/A	#N/A	#N/A
XLOC_035266	XLOC_035266	TRIAE_CS42_3AL_TGACv1_196062_AA0656950	TGACv1_scaffold_196062_3AL:20366-21215	37.7788	8.09642	-2.22222	lipid-transfer DIR1	#N/A	#N/A
XLOC_004632	XLOC_004632	TRIAE_CS42_1BL_TGACv1_030281_AA0085160	TGACv1_scaffold_030281_1BL:349155-350430	0.406191	0.0871376	-2.22079	predicted protein	#N/A	#N/A
XLOC_073201	XLOC_073201	TRIAE_CS42_5BS_TGACv1_423266_AA1372710	TGACv1_scaffold_423266_5BS:152715-153468	1063.45	228.155	-2.22066	WIR1A_WHEAT ame: Full= WIR1A	#N/A	#N/A
XLOC_001128	XLOC_001128	TRIAE_CS42_1AL_TGACv1_000872_AA0020740	TGACv1_scaffold_000872_1AL:74816-77352	1.05841	0.227467	-2.21817	Hypersensitive-induced response 1	#N/A	#N/A
XLOC_069233	XLOC_069233	TRIAE_CS42_5BL_TGACv1_404454_AA1300270	TGACv1_scaffold_404454_5BL:20477-21495	6.70512	1.44118	-2.21801	hypothetical protein TRIUR3_33991	#N/A	#N/A
XLOC_080892	XLOC_080892	TRIAE_CS42_6AL_TGACv1_471857_AA1515290	TGACv1_scaffold_471857_6AL:185-5544	0.201214	0.0432867	-2.21674	wall-associated receptor kinase 2-like	TRIAE_CS42_6AL_TGACv1_471857_AA1515290	#N/A
XLOC_112283	XLOC_112283	TRIAE_CS42_U_TGACv1_642989_AA2125680	TGACv1_scaffold_642989_U:14357-25545	6.27321	1.35003	-2.21622	Bowman-Birk type trypsin inhibitor	#N/A	#N/A
XLOC_096628	XLOC_096628	TRIAE_CS42_7AS_TGACv1_569693_AA1821940	TGACv1_scaffold_569693_7AS:35439-36405	24.1779	5.20574	-2.21552	hypothetical protein	#N/A	#N/A
XLOC_113854	XLOC_113854	TRIAE_CS42_U_TGACv1_709776_AA2166170	TGACv1_scaffold_709776_U:0-525	1.58034	0.340291	-2.21539	pathogenesis-related 1-6	#N/A	#N/A
XLOC_085558	XLOC_085558	TRIAE_CS42_6BL_TGACv1_500545_AA1606260	TGACv1_scaffold_500545_6BL:34581-38005	0.813286	0.175865	-2.2093	cadmium tolerance factor	#N/A	#N/A
XLOC_101509	XLOC_101509	TRIAE_CS42_7BL_TGACv1_581301_AA1916980	TGACv1_scaffold_581301_7BL:2805-3621	0.492724	0.106571	-2.20897	Chaperone dnaJ chloroplastic	#N/A	#N/A
XLOC_074483	XLOC_074483	TRIAE_CS42_5DL_TGACv1_432999_AA1397450	TGACv1_scaffold_432999_5DL:171938-176545	0.386349	0.0838522	-2.20398	Lectin-domain containing receptor kinase	TRIAE_CS42_5DL_TGACv1_432999_AA1397450	#N/A
XLOC_014830	XLOC_014830	TRIAE_CS42_2AL_TGACv1_093325_AA0277700	TGACv1_scaffold_093325_2AL:26103-27975	10.0992	2.19442	-2.20232	probable aldo-keto reductase 3	#N/A	#N/A
XLOC_110287	XLOC_110287	TRIAE_CS42_U_TGACv1_641222_AA2088780	TGACv1_scaffold_641222_U:145448-152275	0.377285	0.0819818	-2.20228	Wall-associated receptor kinase 5	TRIAE_CS42_U_TGACv1_641222_AA2088780	#N/A
XLOC_070313	XLOC_070313	TRIAE_CS42_5BL_TGACv1_405076_AA1319420	TGACv1_scaffold_405076_5BL:36798-60545	14.764	3.20837	-2.20217	dirigent 22-like	#N/A	#N/A
XLOC_083090	XLOC_083090	TRIAE_CS42_6AS_TGACv1_486078_AA1556440	TGACv1_scaffold_486078_6AS:31915-33880	0.934295	0.203068	-2.20191	peptide-N4-asparagine amidase A precursor	#N/A	#N/A
XLOC_095438	XLOC_095438	TRIAE_CS42_7AL_TGACv1_558997_AA1797430	TGACv1_scaffold_558997_7AL:15035-16583	7.91456	1.7205	-2.20168	peroxidase 47	#N/A	#N/A
XLOC_077235	XLOC_077235	TRIAE_CS42_5DL_TGACv1_434975_AA1444360	TGACv1_scaffold_434975_5DL:41685-42514	1.12249	0.244038	-2.20152	dirigent 22-like	#N/A	#N/A
XLOC_064099	XLOC_064099	TRIAE_CS42_5AL_TGACv1_374690_AA1206640	TGACv1_scaffold_374690_5AL:22765-23806	11.6408	2.5322	-2.20073	probable calcium-binding CML45	#N/A	#N/A
XLOC_052782	XLOC_052782	TRIAE_CS42_4AL_TGACv1_291136_AA0992390	TGACv1_scaffold_291136_4AL:25692-26495	4.14074	0.903237	-2.19671	zinc finger ZAT11-like	#N/A	#N/A
XLOC_078003	XLOC_078003	TRIAE_CS42_5DL_TGACv1_436001_AA1457180	TGACv1_scaffold_436001_5DL:22755-24060	0.410155	0.0896238	-2.19422	NAC domain-containing 90	#N/A	#N/A
XLOC_042668	XLOC_042668	TRIAE_CS42_3B_TGACv1_224655_AA0799460	TGACv1_scaffold_224655_3B:38795-39970	0.705578	0.154253	-2.1935	unnamed protein product	#N/A	#N/A
XLOC_077529	XLOC_077529	TRIAE_CS42_5DL_TGACv1_435353_AA1449430	TGACv1_scaffold_435353_5DL:6045-6863	20.3667	4.45824	-2.19167	dirigent 22-like	#N/A	#N/A
XLOC_093677	XLOC_093677	TRIAE_CS42_7AL_TGACv1_556530_AA1764860	TGACv1_scaffold_556530_7AL:38313-41944	0.677055	0.14821	-2.19163	probable L-gulonolactone oxidase 4	#N/A	#N/A
XLOC_083708	XLOC_083708	TRIAE_CS42_6AS_TGACv1_487111_AA1568230	TGACv1_scaffold_487111_6AS:2204-2955	6.9697	1.52632	-2.19104	---NA---	#N/A	#N/A
XLOC_054684	XLOC_054684	TRIAE_CS42_4AS_TGACv1_308773_AA1029400	TGACv1_scaffold_308773_4AS:2550-3555	1.09692	0.240472	-2.18952	Pathogenesis-related 1	#N/A	#N/A
XLOC_009845	XLOC_009845	TRIAE_CS42_1DL_TGACv1_061137_AA0186540	TGACv1_scaffold_061137_1DL:82566-83405	4.43124	0.971813	-2.18896	NADH-ubiquinone reductase complex 1 MLRQ subunit	#N/A	#N/A
XLOC_052507	XLOC_052507	TRIAE_CS42_4AL_TGACv1_290622_AA0987530	TGACv1_scaffold_290622_4AL:15375-22237	0.361334	0.0793962	-2.18619	E3 ubiquitin- ligase ARI1	#N/A	#N/A
XLOC_011403	XLOC_011403	TRIAE_CS42_1DL_TGACv1_062371_AA0213400	TGACv1_scaffold_062371_1DL:6815-9320	0.624598	0.137463	-2.18388	Secologanin synthase	#N/A	#N/A
XLOC_079639	XLOC_079639	TRIAE_CS42_5DS_TGACv1_457795_AA1489890	TGACv1_scaffold_457795_5DS:14656-15395	45.3367	9.97853	-2.18378	hypothetical protein F775_30634	#N/A	#N/A
XLOC_085168	XLOC_085168	TRIAE_CS42_6BL_TGACv1_500092_AA1598670	TGACv1_scaffold_500092_6BL:102818-108215	30.6542	6.74857	-2.18343	Formate dehydrogenase mitochondrial	#N/A	#N/A
XLOC_082790	XLOC_082790	TRIAE_CS42_6AS_TGACv1_485713_AA1550720	TGACv1_scaffold_485713_6AS:75247-76465	1.1091	0.244383	-2.18218	homeobox-leucine zipper HOX26	#N/A	#N/A
XLOC_010281	XLOC_010281	TRIAE_CS42_1DL_TGACv1_061414_AA0194570	TGACv1_scaffold_061414_1DL:57065-58299	0.284398	0.0627077	-2.1812	hypothetical protein OsI_34520	#N/A	#N/A
XLOC_077065	XLOC_077065	TRIAE_CS42_5DL_TGACv1_434787_AA1441590	TGACv1_scaffold_434787_5DL:16552-17365	155.004	34.2068	-2.17995	pathogenesis-related 1-2	#N/A	#N/A
XLOC_024627	XLOC_024627	TRIAE_CS42_2BS_TGACv1_146212_AA0458920	TGACv1_scaffold_146212_2BS:40105-41900	17.328	3.82454	-2.17975	Cytokinin-O-glucosyltransferase 3	#N/A	#N/A
XLOC_008230	XLOC_008230	TRIAE_CS42_1BS_TGACv1_049477_AA0154500	TGACv1_scaffold_049477_1BS:54680-55587	3.78583	0.836072	-2.17891	hypothetical protein F775_03638	#N/A	#N/A
XLOC_000394	XLOC_000394	TRIAE_CS42_1AL_TGACv1_000249_AA0007270	TGACv1_scaffold_000249_1AL:44686-45955	10.5548	2.33279	-2.17777	WRKY51 transcriptional factor	#N/A	#N/A
XLOC_058075	XLOC_058075	TRIAE_CS42_4BS_TGACv1_328896_AA1095180	TGACv1_scaffold_328896_4BS:64405-68105	1.7776	0.393917	-2.17396	Cysteine-rich receptor kinase 40	#N/A	#N/A
XLOC_036358	XLOC_036358	TRIAE_CS42_3AS_TGACv1_210783_AA0678870	TGACv1_scaffold_210783_3AS:75782-78062	0.631958	0.140113	-2.17324	L-type lectin-domain containing receptor kinase	#N/A	#N/A
XLOC_107167	XLOC_107167	TRIAE_CS42_7DS_TGACv1_621915_AA2029140	TGACv1_scaffold_621915_7DS:16545-19409	0.565053	0.125429	-2.17151	L-type lectin-domain containing receptor kinase -like	#N/A	#N/A
XLOC_002775	XLOC_002775	TRIAE_CS42_1AL_TGACv1_003210_AA0048680	TGACv1_scaffold_003210_1AL:8245-10180	0.327415	0.0728582	-2.16796	probable mitochondrial chaperone BCS1-B	#N/A	#N/A
XLOC_019279	XLOC_019279	TRIAE_CS42_2AS_TGACv1_113572_AA0358040	TGACv1_scaffold_113572_2AS:13945-15550	1.67331	0.372694	-2.16664	root peroxidase	#N/A	#N/A
XLOC_033939	XLOC_033939	TRIAE_CS42_3AL_TGACv1_194480_AA0633800	TGACv1_scaffold_194480_3AL:21666-23145	25.2405	5.62933	-2.1647	Glucan endo-1,3-beta-glucosidase GIII	#N/A	#N/A
XLOC_090164	XLOC_090164	TRIAE_CS42_6DL_TGACv1_527016_AA1697270	TGACv1_scaffold_527016_6DL:45247-47915	0.198927	0.0443948	-2.16378	Peptide transporter PTR2	#N/A	#N/A
XLOC_102478	XLOC_102478	TRIAE_CS42_7BS_TGACv1_592416_AA1937730	TGACv1_scaffold_592416_7BS:115395-116015	1.5548	0.347041	-2.16356	#N/A	#N/A	#N/A
XLOC_100894	XLOC_100894	TRIAE_CS42_7BL_TGACv1_579175_AA1904960	TGACv1_scaffold_579175_7BL:38785-39699	180.776	40.3985	-2.16183	hypothetical protein F775_12464	#N/A	#N/A
XLOC_019176	XLOC_019176	TRIAE_CS42_2AS_TGACv1_113459_AA0356280	TGACv1_scaffold_113459_2AS:50035-52993	0.280301	0.0626481	-2.16163	(+)-delta-cadinene synthase isozyme XC14	#N/A	#N/A
XLOC_094974	XLOC_094974	TRIAE_CS42_7AL_TGACv1_557989_AA1788740	TGACv1_scaffold_557989_7AL:26336-28645	1.96636	0.439579	-2.16134	Lectin-domain containing receptor kinase	#N/A	#N/A
XLOC_023897	XLOC_023897	TRIAE_CS42_2BL_TGACv1_133752_AA0443120	TGACv1_scaffold_133752_2BL:10445-11710	15.0038	3.35553	-2.16072	Chitinase 5	#N/A	#N/A
XLOC_013964	XLOC_013964	TRIAE_CS42_1DS_TGACv1_081382_AA0260380	TGACv1_scaffold_081382_1DS:26506-27855	2.8595	0.6398	-2.16007	hypothetical protein F775_29535	#N/A	#N/A
XLOC_048087	XLOC_048087	TRIAE_CS42_3DS_TGACv1_271619_AA0904060	TGACv1_scaffold_271619_3DS:42869-44813	0.608722	0.136204	-2.16001	Cytochrome P450 71C4	#N/A	#N/A
XLOC_092975	XLOC_092975	TRIAE_CS42_6DS_TGACv1_545065_AA1749890	TGACv1_scaffold_545065_6DS:5725-8328	473.469	105.984	-2.15943	Catalase isozyme 2	#N/A	#N/A
XLOC_019490	XLOC_019490	TRIAE_CS42_2AS_TGACv1_113871_AA0361770	TGACv1_scaffold_113871_2AS:47276-50963	0.57822	0.129453	-2.15919	cysteine-rich receptor kinase 26	#N/A	#N/A
XLOC_041993	XLOC_041993	TRIAE_CS42_3B_TGACv1_223749_AA0786630	TGACv1_scaffold_223749_3B:9960-21152	0.90774	0.203238	-2.15911	calmodulin-binding 60 B-like isoform X1	#N/A	#N/A
XLOC_079697	XLOC_079697	TRIAE_CS42_5DS_TGACv1_457988_AA1491260	TGACv1_scaffold_457988_5DS:23675-26304	0.527338	0.118112	-2.15857	Obtusifoliol 14-alpha demethylase	#N/A	#N/A
XLOC_029686	XLOC_029686	TRIAE_CS42_2DL_TGACv1_160646_AA0552620	TGACv1_scaffold_160646_2DL:30002-33815	0.416034	0.0932142	-2.15808	LRR receptor-like serine threonine- kinase FLS2	#N/A	#N/A
XLOC_030992	XLOC_030992	TRIAE_CS42_2DS_TGACv1_177475_AA0578130	TGACv1_scaffold_177475_2DS:32922-33845	11.0681	2.48033	-2.1578	flowering-promoting factor 1 1	#N/A	#N/A
XLOC_048804	XLOC_048804	TRIAE_CS42_3DS_TGACv1_272233_AA0917430	TGACv1_scaffold_272233_3DS:30745-32102	2.38502	0.535418	-2.15526	E3 ubiquitin- ligase EL5	#N/A	#N/A
XLOC_096834	XLOC_096834	TRIAE_CS42_7AS_TGACv1_569863_AA1825750	TGACv1_scaffold_569863_7AS:34635-35880	0.469826	0.10554	-2.15433	hypothetical protein TRIUR3_25580	#N/A	#N/A
XLOC_020582	XLOC_020582	TRIAE_CS42_2BL_TGACv1_129417_AA0382750	TGACv1_scaffold_129417_2BL:79434-81135	2.5649	0.577403	-2.15125	hypothetical protein SETIT_010366mg	#N/A	#N/A
XLOC_005445	XLOC_005445	TRIAE_CS42_1BL_TGACv1_030775_AA0100490	TGACv1_scaffold_030775_1BL:142785-144660	0.42831	0.0965606	-2.14915	Aldose reductase	#N/A	#N/A
XLOC_037490	XLOC_037490	TRIAE_CS42_3AS_TGACv1_212276_AA0699500	TGACv1_scaffold_212276_3AS:10965-11749	1.09913	0.247885	-2.14862	unnamed protein product	#N/A	#N/A
XLOC_032537	XLOC_032537	TRIAE_CS42_2DS_TGACv1_179358_AA0606470	TGACv1_scaffold_179358_2DS:6990-8678	4.11967	0.929393	-2.14817	#N/A	#N/A	#N/A
XLOC_065532	XLOC_065532	TRIAE_CS42_5AL_TGACv1_376006_AA1230610	TGACv1_scaffold_376006_5AL:32105-34256	5.27236	1.19046	-2.14694	UDP-glycosyltransferase 83A1-like	#N/A	#N/A
XLOC_015694	XLOC_015694	TRIAE_CS42_2AL_TGACv1_094147_AA0293310	TGACv1_scaffold_094147_2AL:30595-31624	8.1384	1.838	-2.14661	Chitinase 5	#N/A	#N/A
XLOC_027408	XLOC_027408	TRIAE_CS42_2DL_TGACv1_158240_AA0513320	TGACv1_scaffold_158240_2DL:38455-40642	1.69422	0.382832	-2.14584	probable aldo-keto reductase 3	#N/A	#N/A
XLOC_048518	XLOC_048518	TRIAE_CS42_3DS_TGACv1_271972_AA0912070	TGACv1_scaffold_271972_3DS:18525-20160	0.626543	0.141622	-2.14537	10-deacetylbaccatin III 10-O-acetyltransferase	#N/A	#N/A
XLOC_063816	XLOC_063816	TRIAE_CS42_5AL_TGACv1_374507_AA1201930	TGACv1_scaffold_374507_5AL:85106-86055	1.11132	0.251276	-2.14493	uncharacterized N-acetyltransferase p20	#N/A	#N/A
XLOC_089426	XLOC_089426	TRIAE_CS42_6DL_TGACv1_526475_AA1684630	TGACv1_scaffold_526475_6DL:125436-129425	4.43685	1.00364	-2.1443	carboxylic ester hydrolase	#N/A	#N/A
XLOC_113376	XLOC_113376	TRIAE_CS42_U_TGACv1_646418_AA2146460	TGACv1_scaffold_646418_U:10832-13795	10.4937	2.37515	-2.14344	glutathionyl-hydroquinone reductase -like	#N/A	#N/A
XLOC_091184	XLOC_091184	TRIAE_CS42_6DL_TGACv1_528551_AA1714920	TGACv1_scaffold_528551_6DL:17089-18774	0.329391	0.0745572	-2.14338	Lectin-domain containing receptor kinase	#N/A	#N/A
XLOC_006966	XLOC_006966	TRIAE_CS42_1BL_TGACv1_032331_AA0128560	TGACv1_scaffold_032331_1BL:29565-32050	10.7806	2.44059	-2.14313	Tropinone reductase	#N/A	#N/A
XLOC_014258	XLOC_014258	TRIAE_CS42_2AL_TGACv1_092926_AA0267280	TGACv1_scaffold_092926_2AL:207541-211865	1.12214	0.254171	-2.14238	G-type lectin S-receptor-like serine threonine- kinase SD2-5	#N/A	#N/A
XLOC_092209	XLOC_092209	TRIAE_CS42_6DS_TGACv1_543125_AA1735830	TGACv1_scaffold_543125_6DS:17700-28455	0.951361	0.215659	-2.14124	probable glutathione S-transferase GSTU6	#N/A	#N/A
XLOC_003791	XLOC_003791	TRIAE_CS42_1AS_TGACv1_019597_AA0068860	TGACv1_scaffold_019597_1AS:44155-48310	0.328844	0.0745498	-2.14113	Peroxidase 54	#N/A	#N/A
XLOC_110273	XLOC_110273	TRIAE_CS42_U_TGACv1_641214_AA2088490	TGACv1_scaffold_641214_U:14896-16675	1.42147	0.322705	-2.13909	immediate-early fungal elicitor CMPG1	#N/A	#N/A
XLOC_092078	XLOC_092078	TRIAE_CS42_6DS_TGACv1_542971_AA1733490	TGACv1_scaffold_542971_6DS:22545-23904	1.5686	0.356356	-2.13809	sphinganine C(4)-monooxygenase 1-like	#N/A	#N/A
XLOC_000857	XLOC_000857	TRIAE_CS42_1AL_TGACv1_000622_AA0016130	TGACv1_scaffold_000622_1AL:111195-112939	0.944498	0.214639	-2.13764	patatin 1	#N/A	#N/A
XLOC_072700	XLOC_072700	TRIAE_CS42_5BL_TGACv1_408090_AA1361620	TGACv1_scaffold_408090_5BL:15286-17405	0.442071	0.100575	-2.13601	Cytokinin-O-glucosyltransferase 2	#N/A	#N/A
XLOC_091591	XLOC_091591	TRIAE_CS42_6DS_TGACv1_542539_AA1723880	TGACv1_scaffold_542539_6DS:11312-16245	2.30393	0.52447	-2.13517	cinnamyl alcohol dehydrogenase	#N/A	#N/A
XLOC_110891	XLOC_110891	TRIAE_CS42_U_TGACv1_641621_AA2099690	TGACv1_scaffold_641621_U:99356-100623	1.41772	0.322863	-2.13458	unnamed protein product	#N/A	#N/A
XLOC_061394	XLOC_061394	TRIAE_CS42_4DS_TGACv1_361015_AA1158780	TGACv1_scaffold_361015_4DS:239605-240371	2.92048	0.665478	-2.13374	hypothetical protein F775_09771	#N/A	#N/A
XLOC_028215	XLOC_028215	TRIAE_CS42_2DL_TGACv1_158862_AA0527380	TGACv1_scaffold_158862_2DL:17215-18590	0.727461	0.165871	-2.13281	acyl- thioesterase 1-like	#N/A	#N/A
XLOC_065413	XLOC_065413	TRIAE_CS42_5AL_TGACv1_375903_AA1228620	TGACv1_scaffold_375903_5AL:26332-34295	0.975366	0.222619	-2.13137	predicted protein	#N/A	#N/A
XLOC_104226	XLOC_104226	TRIAE_CS42_7DL_TGACv1_602903_AA1971580	TGACv1_scaffold_602903_7DL:89925-96421	7.29926	1.66945	-2.12838	Aspartic ase nepenthesin-2	#N/A	#N/A
XLOC_024121	XLOC_024121	TRIAE_CS42_2BS_TGACv1_145904_AA0448750	TGACv1_scaffold_145904_2BS:21075-21770	10.4577	2.39484	-2.12657	flowering-promoting factor 1 5	#N/A	#N/A
XLOC_058438	XLOC_058438	TRIAE_CS42_4BS_TGACv1_329503_AA1102020	TGACv1_scaffold_329503_4BS:31295-34818	0.293484	0.0672883	-2.12485	peptidyl-prolyl cis-trans isomerase CYP19-3	#N/A	#N/A
XLOC_096359	XLOC_096359	TRIAE_CS42_7AS_TGACv1_569473_AA1816900	TGACv1_scaffold_569473_7AS:14352-44395	0.38952	0.0893294	-2.12449	glutathione S-transferase	#N/A	#N/A
XLOC_088248	XLOC_088248	TRIAE_CS42_6BS_TGACv1_514449_AA1659850	TGACv1_scaffold_514449_6BS:49116-51623	0.782967	0.179833	-2.12229	cysteine synthase-like	#N/A	#N/A
XLOC_032541	XLOC_032541	TRIAE_CS42_2DS_TGACv1_179360_AA0606540	TGACv1_scaffold_179360_2DS:25445-31830	0.275475	0.063373	-2.11998	cysteine-rich receptor kinase 39	#N/A	#N/A
XLOC_098537	XLOC_098537	TRIAE_CS42_7BL_TGACv1_576874_AA1858050	TGACv1_scaffold_576874_7BL:28296-29475	0.433862	0.0998261	-2.11975	expansin-like A4 isoform X2	#N/A	#N/A
XLOC_009021	XLOC_009021	TRIAE_CS42_1BS_TGACv1_050249_AA0169670	TGACv1_scaffold_050249_1BS:36105-41130	0.220479	0.0507681	-2.11865	lecithin-cholesterol acyltransferase-like 1	#N/A	#N/A
XLOC_085225	XLOC_085225	TRIAE_CS42_6BL_TGACv1_500144_AA1599950	TGACv1_scaffold_500144_6BL:31905-33170	0.660824	0.152238	-2.11794	cell number regulator 1	#N/A	#N/A
XLOC_072640	XLOC_072640	TRIAE_CS42_5BL_TGACv1_407930_AA1360480	TGACv1_scaffold_407930_5BL:8869-11085	3.12371	0.719987	-2.11722	UDP-glycosyltransferase 83A1-like	#N/A	#N/A
XLOC_010925	XLOC_010925	TRIAE_CS42_1DL_TGACv1_061920_AA0205680	TGACv1_scaffold_061920_1DL:7905-9460	0.58427	0.134708	-2.1168	probable carboxylesterase 15	#N/A	#N/A
XLOC_020086	XLOC_020086	TRIAE_CS42_2AS_TGACv1_115590_AA0372680	TGACv1_scaffold_115590_2AS:7460-18695	0.260208	0.0600145	-2.11629	cysteine-rich receptor kinase 15	#N/A	#N/A
XLOC_063565	XLOC_063565	TRIAE_CS42_5AL_TGACv1_374344_AA1197270	TGACv1_scaffold_374344_5AL:76875-79205	0.263851	0.0609182	-2.11478	inactive receptor kinase	#N/A	#N/A
XLOC_019601	XLOC_019601	TRIAE_CS42_2AS_TGACv1_114053_AA0363670	TGACv1_scaffold_114053_2AS:29446-31595	0.313046	0.072462	-2.11108	probable pectate lyase 4	#N/A	#N/A
XLOC_071729	XLOC_071729	TRIAE_CS42_5BL_TGACv1_406342_AA1344320	TGACv1_scaffold_406342_5BL:55919-57985	0.406763	0.0943625	-2.1079	predicted protein	#N/A	#N/A
XLOC_047644	XLOC_047644	TRIAE_CS42_3DL_TGACv1_253085_AA0893310	TGACv1_scaffold_253085_3DL:13335-14532	2.20529	0.511898	-2.10704	WRKY partial	#N/A	#N/A
XLOC_076165	XLOC_076165	TRIAE_CS42_5DL_TGACv1_433953_AA1426160	TGACv1_scaffold_433953_5DL:12239-15445	2.69438	0.625771	-2.10625	Cytochrome P450 71C4	#N/A	#N/A
XLOC_078002	XLOC_078002	TRIAE_CS42_5DL_TGACv1_436001_AA1457160	TGACv1_scaffold_436001_5DL:11125-12091	0.812302	0.188957	-2.10396	predicted protein	#N/A	#N/A
XLOC_060491	XLOC_060491	TRIAE_CS42_4DL_TGACv1_343876_AA1140910	TGACv1_scaffold_343876_4DL:42550-43995	1.09254	0.254274	-2.10323	purine permease 3-like	#N/A	#N/A
XLOC_054603	XLOC_054603	TRIAE_CS42_4AS_TGACv1_308413_AA1027820	TGACv1_scaffold_308413_4AS:10860-13248	0.333111	0.0776114	-2.10166	glutamate decarboxylase 1-like	#N/A	#N/A
XLOC_101295	XLOC_101295	TRIAE_CS42_7BL_TGACv1_580262_AA1912860	TGACv1_scaffold_580262_7BL:13585-15610	0.346055	0.0806497	-2.10126	phospholipase A1- chloroplastic-like	#N/A	#N/A
XLOC_010937	XLOC_010937	TRIAE_CS42_1DL_TGACv1_061935_AA0205830	TGACv1_scaffold_061935_1DL:12010-13235	16.5496	3.85849	-2.10068	probable glutathione S-transferase GSTU6	#N/A	#N/A
XLOC_027552	XLOC_027552	TRIAE_CS42_2DL_TGACv1_158333_AA0515860	TGACv1_scaffold_158333_2DL:18845-21745	1.04133	0.243014	-2.09932	Phenylalanine ammonia-lyase	#N/A	#N/A
XLOC_099161	XLOC_099161	TRIAE_CS42_7BL_TGACv1_577274_AA1871020	TGACv1_scaffold_577274_7BL:86781-89335	0.279348	0.0653958	-2.0948	Lectin-domain containing receptor kinase	#N/A	#N/A
XLOC_079060	XLOC_079060	TRIAE_CS42_5DS_TGACv1_456847_AA1479100	TGACv1_scaffold_456847_5DS:63056-65485	0.737378	0.172642	-2.09462	L-type lectin-domain containing receptor kinase -like	#N/A	#N/A
XLOC_012434	XLOC_012434	TRIAE_CS42_1DL_TGACv1_063782_AA0230770	TGACv1_scaffold_063782_1DL:15355-16110	6.5511	1.53482	-2.09367	ripening-related 6	#N/A	#N/A
XLOC_087314	XLOC_087314	TRIAE_CS42_6BS_TGACv1_513436_AA1641560	TGACv1_scaffold_513436_6BS:126295-128112	0.835628	0.195885	-2.09285	SRC2 homolog	#N/A	#N/A
XLOC_094041	XLOC_094041	TRIAE_CS42_7AL_TGACv1_556812_AA1771450	TGACv1_scaffold_556812_7AL:23421-25465	0.424661	0.099608	-2.09198	phospholipase A1- chloroplastic-like	#N/A	#N/A
XLOC_027100	XLOC_027100	TRIAE_CS42_2DL_TGACv1_158042_AA0507140	TGACv1_scaffold_158042_2DL:99285-100318	2.87073	0.673544	-2.09157	probable inactive receptor kinase At1g27190	#N/A	#N/A
XLOC_113280	XLOC_113280	TRIAE_CS42_U_TGACv1_645480_AA2144510	TGACv1_scaffold_645480_U:14012-14605	6.16921	1.44752	-2.0915	probable aminopyrimidine mitochondrial	#N/A	#N/A
XLOC_044902	XLOC_044902	TRIAE_CS42_3DL_TGACv1_249309_AA0844910	TGACv1_scaffold_249309_3DL:88015-89710	0.652333	0.153108	-2.09106	NAC domain-containing 90-like	#N/A	#N/A
XLOC_047127	XLOC_047127	PR4B	TGACv1_scaffold_251714_3DL:15425-16135	282.442	66.2994	-2.09089	#N/A	#N/A	#N/A
XLOC_092640	XLOC_092640	TRIAE_CS42_6DS_TGACv1_543751_AA1743810	TGACv1_scaffold_543751_6DS:27745-29072	0.620487	0.145659	-2.0908	homeobox-leucine zipper HOX26	#N/A	#N/A
XLOC_030235	XLOC_030235	TRIAE_CS42_2DL_TGACv1_162315_AA0562440	TGACv1_scaffold_162315_2DL:13405-14810	2.92876	0.688668	-2.08841	Alternative oxidase mitochondrial	#N/A	#N/A
XLOC_109633	XLOC_109633	TRIAE_CS42_U_TGACv1_640834_AA2076450	TGACv1_scaffold_640834_U:222395-224094	0.61433	0.144499	-2.08796	cationic peroxidase SPC4-like	#N/A	#N/A
XLOC_023089	XLOC_023089	TRIAE_CS42_2BL_TGACv1_131487_AA0428380	TGACv1_scaffold_131487_2BL:57773-60565	0.355762	0.0837414	-2.0869	phenylalanine ammonia-lyase	#N/A	#N/A
XLOC_029725	XLOC_029725	TRIAE_CS42_2DL_TGACv1_160715_AA0553330	TGACv1_scaffold_160715_2DL:12690-15408	6.3857	1.50323	-2.08678	Phenylalanine ammonia-lyase	#N/A	#N/A
XLOC_048147	XLOC_048147	TRIAE_CS42_3DS_TGACv1_271664_AA0905080	TGACv1_scaffold_271664_3DS:41445-43428	1.11401	0.262573	-2.08497	AP2 ERF and B3 domain-containing	#N/A	#N/A
XLOC_065405	XLOC_065405	TRIAE_CS42_5AL_TGACv1_375888_AA1228470	TGACv1_scaffold_375888_5AL:25485-27676	2.08017	0.490346	-2.08483	Calmodulin 4	#N/A	#N/A
XLOC_102562	XLOC_102562	TRIAE_CS42_7BS_TGACv1_592504_AA1939410	TGACv1_scaffold_592504_7BS:34956-40955	0.36895	0.0872378	-2.0804	probable lipoxygenase chloroplastic	#N/A	#N/A
XLOC_077964	XLOC_077964	TRIAE_CS42_5DL_TGACv1_435943_AA1456540	TGACv1_scaffold_435943_5DL:13480-15965	3.06184	0.725478	-2.07739	sarcosine oxidase	#N/A	#N/A
XLOC_092729	XLOC_092729	TRIAE_CS42_6DS_TGACv1_543930_AA1745410	TGACv1_scaffold_543930_6DS:14324-15749	0.516496	0.122426	-2.07685	transcription factor MYB44-like	#N/A	#N/A
XLOC_017626	XLOC_017626	TRIAE_CS42_2AL_TGACv1_098561_AA0326420	TGACv1_scaffold_098561_2AL:9865-10991	1.4469	0.343128	-2.07615	methylesterase 7-like	#N/A	#N/A
XLOC_015681	XLOC_015681	TRIAE_CS42_2AL_TGACv1_094131_AA0293070	TGACv1_scaffold_094131_2AL:6665-8310	0.214217	0.0508344	-2.07519	hypothetical protein TRIUR3_10502	#N/A	#N/A
XLOC_064872	XLOC_064872	TRIAE_CS42_5AL_TGACv1_375316_AA1219710	TGACv1_scaffold_375316_5AL:36864-37905	5.77948	1.37211	-2.07454	dirigent 22-like	#N/A	#N/A
XLOC_036368	XLOC_036368	TRIAE_CS42_3AS_TGACv1_210785_AA0679000	TGACv1_scaffold_210785_3AS:130513-133505	0.248241	0.0589476	-2.07423	cysteine-rich receptor kinase 20	#N/A	#N/A
XLOC_086414	XLOC_086414	TRIAE_CS42_6BL_TGACv1_502007_AA1622210	TGACv1_scaffold_502007_6BL:12780-17925	0.272109	0.0646647	-2.07313	glutamate receptor -like	#N/A	#N/A
XLOC_113101	XLOC_113101	TRIAE_CS42_U_TGACv1_644604_AA2140600	TGACv1_scaffold_644604_U:11293-12845	6.00522	1.42756	-2.07266	WRKY79 transcription factor	#N/A	#N/A
XLOC_098107	XLOC_098107	TRIAE_CS42_7AS_TGACv1_571539_AA1848450	TGACv1_scaffold_571539_7AS:11853-13474	4.78285	1.13783	-2.07158	UDP-glycosyltransferase 708A6-like	#N/A	#N/A
XLOC_044292	XLOC_044292	TRIAE_CS42_3B_TGACv1_235495_AA0832400	TGACv1_scaffold_235495_3B:1265-2485	1.89848	0.451854	-2.07091	Agamous-like MADS-box AGL62	#N/A	#N/A
XLOC_010362	XLOC_010362	TRIAE_CS42_1DL_TGACv1_061472_AA0196240	TGACv1_scaffold_061472_1DL:52565-54399	3.51135	0.836088	-2.0703	anthocyanidin 5,3-O-glucosyltransferase-like	#N/A	#N/A
XLOC_051065	XLOC_051065	TRIAE_CS42_4AL_TGACv1_288928_AA0961650	TGACv1_scaffold_288928_4AL:82000-83440	15.5692	3.70963	-2.06935	hypothetical protein F775_30045	#N/A	#N/A
XLOC_070353	XLOC_070353	TRIAE_CS42_5BL_TGACv1_405102_AA1319950	TGACv1_scaffold_405102_5BL:14286-17385	1.00763	0.240168	-2.06885	cysteine-rich receptor kinase 10	#N/A	#N/A
XLOC_048356	XLOC_048356	TRIAE_CS42_3DS_TGACv1_271827_AA0908930	TGACv1_scaffold_271827_3DS:34636-36925	2.42575	0.578511	-2.06802	SAR DEFICIENT 1-like	#N/A	#N/A
XLOC_105083	XLOC_105083	TRIAE_CS42_7DL_TGACv1_603733_AA1988070	TGACv1_scaffold_603733_7DL:46485-47888	12.8163	3.0573	-2.06765	Chitinase 1	#N/A	#N/A
XLOC_100671	XLOC_100671	TRIAE_CS42_7BL_TGACv1_578814_AA1900640	TGACv1_scaffold_578814_7BL:46415-49150	0.933948	0.223578	-2.06256	Cytochrome P450 87A3	#N/A	#N/A
XLOC_024628	XLOC_024628	TRIAE_CS42_2BS_TGACv1_146212_AA0458930	TGACv1_scaffold_146212_2BS:105095-106903	3.40172	0.814839	-2.06168	Cytokinin-O-glucosyltransferase 3	#N/A	#N/A
XLOC_098950	XLOC_098950	TRIAE_CS42_7BL_TGACv1_577127_AA1866660	TGACv1_scaffold_577127_7BL:47165-48592	12.9949	3.11507	-2.06061	cold acclimation induced 2-1	#N/A	#N/A
XLOC_054865	XLOC_054865	TRIAE_CS42_4BL_TGACv1_320276_AA1033600	TGACv1_scaffold_320276_4BL:289345-291940	0.253	0.0606694	-2.0601	glutamate decarboxylase 1-like	#N/A	#N/A
XLOC_065738	XLOC_065738	TRIAE_CS42_5AL_TGACv1_376227_AA1233990	TGACv1_scaffold_376227_5AL:32603-36935	3.52377	0.84539	-2.05943	cationic amino acid transporter 1-like	#N/A	#N/A
XLOC_069888	XLOC_069888	TRIAE_CS42_5BL_TGACv1_404824_AA1311960	TGACv1_scaffold_404824_5BL:130265-131443	11.5832	2.78131	-2.05819	probable glutathione S-transferase GSTF1	#N/A	#N/A
XLOC_073120	XLOC_073120	TRIAE_CS42_5BS_TGACv1_423213_AA1370880	TGACv1_scaffold_423213_5BS:77034-77815	2.0746	0.498836	-2.05619	#N/A	#N/A	#N/A
XLOC_103534	XLOC_103534	TRIAE_CS42_7BS_TGACv1_594347_AA1957200	TGACv1_scaffold_594347_7BS:16635-21080	0.20387	0.0490645	-2.0549	glutamate receptor -like	#N/A	#N/A
XLOC_070686	XLOC_070686	TRIAE_CS42_5BL_TGACv1_405380_AA1326080	TGACv1_scaffold_405380_5BL:19381-21385	1.07103	0.257882	-2.05422	WRKY transcription factor partial	#N/A	#N/A
XLOC_084817	XLOC_084817	TRIAE_CS42_6BL_TGACv1_499788_AA1591710	TGACv1_scaffold_499788_6BL:150732-151960	1.73377	0.417861	-2.05282	Cytochrome P450 76C2	#N/A	#N/A
XLOC_019054	XLOC_019054	TRIAE_CS42_2AS_TGACv1_113289_AA0354090	TGACv1_scaffold_113289_2AS:36626-40045	0.283834	0.0684371	-2.0522	hypothetical protein TRIUR3_31658	#N/A	#N/A
XLOC_107214	XLOC_107214	TRIAE_CS42_7DS_TGACv1_621953_AA2030190	TGACv1_scaffold_621953_7DS:8325-9809	23.1133	5.5744	-2.05184	hypothetical protein F775_30045	#N/A	#N/A
XLOC_086052	XLOC_086052	TRIAE_CS42_6BL_TGACv1_501265_AA1615410	TGACv1_scaffold_501265_6BL:47445-49790	1.04527	0.252347	-2.0504	Secologanin synthase	#N/A	#N/A
XLOC_103854	XLOC_103854	TRIAE_CS42_7DL_TGACv1_602660_AA1964510	TGACv1_scaffold_602660_7DL:93359-94018	1.28958	0.311443	-2.04986	hypothetical protein F775_42756	#N/A	#N/A
XLOC_053358	XLOC_053358	TRIAE_CS42_4AS_TGACv1_306291_AA1005800	TGACv1_scaffold_306291_4AS:163856-167915	0.543206	0.131243	-2.04926	transport Sec61 subunit alpha-like	#N/A	#N/A
XLOC_109143	XLOC_109143	TRIAE_CS42_7DS_TGACv1_625379_AA2064980	TGACv1_scaffold_625379_7DS:0-5073	4.38884	1.06097	-2.04845	probable lipoxygenase chloroplastic	#N/A	#N/A
XLOC_027583	XLOC_027583	TRIAE_CS42_2DL_TGACv1_158354_AA0516480	TGACv1_scaffold_158354_2DL:13796-15125	27.1612	6.56981	-2.04763	cationic peroxidase SPC4-like	#N/A	#N/A
XLOC_030951	XLOC_030951	TRIAE_CS42_2DS_TGACv1_177449_AA0577420	TGACv1_scaffold_177449_2DS:63485-64176	10.9297	2.64488	-2.04699	flowering-promoting factor 1 1	#N/A	#N/A
XLOC_054998	XLOC_054998	TRIAE_CS42_4BL_TGACv1_320342_AA1036050	TGACv1_scaffold_320342_4BL:248870-249645	4.27671	1.03511	-2.04672	Cortical cell-delineating	#N/A	#N/A
XLOC_085905	XLOC_085905	TRIAE_CS42_6BL_TGACv1_501043_AA1612890	TGACv1_scaffold_501043_6BL:63098-65513	0.192903	0.0467226	-2.04569	L-type lectin-domain containing receptor kinase	#N/A	#N/A
XLOC_062817	XLOC_062817	TRIAE_CS42_4DS_TGACv1_363024_AA1183045	TGACv1_scaffold_363024_4DS:14059-15565	1.59995	0.388027	-2.0438	senescence-specific cysteine protease SAG39-like	#N/A	#N/A
XLOC_008888	XLOC_008888	TRIAE_CS42_1BS_TGACv1_050094_AA0167320	TGACv1_scaffold_050094_1BS:56656-57915	9.478	2.29926	-2.04342	cysteine-rich repeat secretory 55-like	#N/A	#N/A
XLOC_032788	XLOC_032788	TRIAE_CS42_2DS_TGACv1_180540_AA0611040	TGACv1_scaffold_180540_2DS:3976-5825	0.32222	0.0782588	-2.04172	Peroxidase 70	#N/A	#N/A
XLOC_082433	XLOC_082433	TRIAE_CS42_6AS_TGACv1_485357_AA1543820	TGACv1_scaffold_485357_6AS:11345-12280	3.0309	0.736162	-2.04165	hypothetical protein TRIUR3_32533	#N/A	#N/A
XLOC_111370	XLOC_111370	TRIAE_CS42_U_TGACv1_641973_AA2108740	TGACv1_scaffold_641973_U:103256-104645	1.87626	0.45612	-2.04038	WRKY transcription partial	#N/A	#N/A
XLOC_049010	XLOC_049010	TRIAE_CS42_3DS_TGACv1_272462_AA0921190	TGACv1_scaffold_272462_3DS:32852-34100	4.33232	1.05353	-2.03991	probable carboxylesterase 15	#N/A	#N/A
XLOC_090874	XLOC_090874	TRIAE_CS42_6DL_TGACv1_527923_AA1709960	TGACv1_scaffold_527923_6DL:32996-34385	1.65293	0.40196	-2.0399	Chitinase 6	#N/A	#N/A
XLOC_031083	XLOC_031083	TRIAE_CS42_2DS_TGACv1_177535_AA0579560	TGACv1_scaffold_177535_2DS:35765-52255	21.2006	5.15601	-2.03978	UDP-glycosyltransferase 85A2	#N/A	#N/A
XLOC_006609	XLOC_006609	TRIAE_CS42_1BL_TGACv1_031893_AA0122280	TGACv1_scaffold_031893_1BL:4956-6115	2.26454	0.550813	-2.03959	probable glutathione S-transferase GSTU6	#N/A	#N/A
XLOC_073764	XLOC_073764	TRIAE_CS42_5BS_TGACv1_423794_AA1383400	TGACv1_scaffold_423794_5BS:2195-2995	1.05447	0.256578	-2.03905	Pathogenesis-related STH-21	#N/A	#N/A
XLOC_106154	XLOC_106154	TRIAE_CS42_7DL_TGACv1_605668_AA2007580	TGACv1_scaffold_605668_7DL:14705-15475	30.1532	7.33826	-2.0388	hypothetical protein F775_27118	#N/A	#N/A
XLOC_017166	XLOC_017166	TRIAE_CS42_2AL_TGACv1_096246_AA0318200	TGACv1_scaffold_096246_2AL:15565-16790	0.761881	0.185674	-2.03679	Fruit bromelain	#N/A	#N/A
XLOC_008237	XLOC_008237	TRIAE_CS42_1BS_TGACv1_049483_AA0154580	TGACv1_scaffold_049483_1BS:25815-31241	0.603457	0.147089	-2.03656	ankyrin repeat-containing At5g02620-like	#N/A	#N/A
XLOC_002925	XLOC_002925	TRIAE_CS42_1AL_TGACv1_003726_AA0051220	TGACv1_scaffold_003726_1AL:18665-19578	20.6887	5.04313	-2.03645	predicted protein	#N/A	#N/A
XLOC_024044	XLOC_024044	TRIAE_CS42_2BS_TGACv1_145847_AA0447120	TGACv1_scaffold_145847_2BS:388646-390345	3.16574	0.771811	-2.03622	methyltransferase DDB_G0268948	#N/A	#N/A
XLOC_027240	XLOC_027240	TRIAE_CS42_2DL_TGACv1_158120_AA0509780	TGACv1_scaffold_158120_2DL:86026-88455	0.325093	0.0792933	-2.03558	Receptor kinase HERK 1	#N/A	#N/A
XLOC_089952	XLOC_089952	TRIAE_CS42_6DL_TGACv1_526850_AA1693400	TGACv1_scaffold_526850_6DL:58005-63472	6.70416	1.63849	-2.03269	formate mitochondrial	#N/A	#N/A
XLOC_022612	XLOC_022612	TRIAE_CS42_2BL_TGACv1_130900_AA0419610,TRIAE_CS42_2BL_TGACv1_130900_AA0419620	TGACv1_scaffold_130900_2BL:44649-53585	1.72214	0.421084	-2.03202	#N/A	#N/A	#N/A
XLOC_074961	XLOC_074961	TRIAE_CS42_5DL_TGACv1_433214_AA1405720	TGACv1_scaffold_433214_5DL:17825-22012	0.457834	0.112003	-2.03128	Bifunctional dihydroflavonol 4-reductase flavanone 4-reductase	#N/A	#N/A
XLOC_035634	XLOC_035634	TRIAE_CS42_3AL_TGACv1_196850_AA0663290	TGACv1_scaffold_196850_3AL:28676-30065	4.27685	1.04672	-2.03067	WRKY partial	#N/A	#N/A
XLOC_060024	XLOC_060024	TRIAE_CS42_4DL_TGACv1_343300_AA1132910	TGACv1_scaffold_343300_4DL:10790-11755	70.9508	17.3969	-2.02799	Blue copper	#N/A	#N/A
XLOC_045731	XLOC_045731	TRIAE_CS42_3DL_TGACv1_250006_AA0860240	TGACv1_scaffold_250006_3DL:49860-52017	0.361499	0.0886397	-2.02797	Glucan endo-1,3-beta-glucosidase GV	#N/A	#N/A
XLOC_031489	XLOC_031489	TRIAE_CS42_2DS_TGACv1_177918_AA0587350	TGACv1_scaffold_177918_2DS:77379-79242	0.249705	0.0612857	-2.0266	premnaspirodiene oxygenase-like	#N/A	#N/A
XLOC_100102	XLOC_100102	TRIAE_CS42_7BL_TGACv1_578103_AA1889510	TGACv1_scaffold_578103_7BL:50666-62525	1.32477	0.325314	-2.02583	receptor kinase 1	#N/A	#N/A
XLOC_027148	XLOC_027148	TRIAE_CS42_2DL_TGACv1_158075_AA0508060	TGACv1_scaffold_158075_2DL:19675-21067	16.4378	4.04014	-2.02454	chitinase 5-like	#N/A	#N/A
XLOC_080597	XLOC_080597	TRIAE_CS42_6AL_TGACv1_471506_AA1510020	TGACv1_scaffold_471506_6AL:78346-79465	0.824294	0.202607	-2.02448	hypothetical protein F775_18810	#N/A	#N/A
XLOC_091803	XLOC_091803	TRIAE_CS42_6DS_TGACv1_542696_AA1728140	TGACv1_scaffold_542696_6DS:66115-67942	1.21317	0.298227	-2.0243	UDP-glycosyltransferase 85A2	#N/A	#N/A
XLOC_048007	XLOC_048007	TRIAE_CS42_3DS_TGACv1_271549_AA0902380	TGACv1_scaffold_271549_3DS:169555-170370	0.655826	0.16128	-2.02375	hypothetical protein F775_11485	#N/A	#N/A
XLOC_063908	XLOC_063908	TRIAE_CS42_5AL_TGACv1_374569_AA1203500	TGACv1_scaffold_374569_5AL:75105-79390	9.28862	2.28551	-2.02295	naringenin,2-oxoglutarate 3-dioxygenase-like	#N/A	#N/A
XLOC_016978	XLOC_016978	TRIAE_CS42_2AL_TGACv1_095824_AA0314940	TGACv1_scaffold_095824_2AL:19585-28627	3.07618	0.757611	-2.02161	vacuolar-sorting receptor 7-like	#N/A	#N/A
XLOC_010628	XLOC_010628	TRIAE_CS42_1DL_TGACv1_061644_AA0200760	TGACv1_scaffold_061644_1DL:19892-21880	0.59413	0.14651	-2.01978	mitochondrial chaperone BCS1-B	#N/A	#N/A
XLOC_046130	XLOC_046130	TRIAE_CS42_3DL_TGACv1_250385_AA0867310	TGACv1_scaffold_250385_3DL:52407-53028	2.07763	0.512365	-2.0197	#N/A	#N/A	#N/A
XLOC_094838	XLOC_094838	TRIAE_CS42_7AL_TGACv1_557786_AA1786070	TGACv1_scaffold_557786_7AL:6615-10115	0.463639	0.114566	-2.01683	glucomannan 4-beta-mannosyltransferase 9-like	#N/A	#N/A
XLOC_015356	XLOC_015356	TRIAE_CS42_2AL_TGACv1_093808_AA0287180	TGACv1_scaffold_093808_2AL:15895-16760	3.29884	0.815271	-2.01661	#N/A	#N/A	#N/A
XLOC_101826	XLOC_101826	TRIAE_CS42_7BS_TGACv1_591889_AA1924660	TGACv1_scaffold_591889_7BS:135341-137572	0.783253	0.193657	-2.01597	probable polyol transporter 6	#N/A	#N/A
XLOC_107176	XLOC_107176	TRIAE_CS42_7DS_TGACv1_621920_AA2029290	TGACv1_scaffold_621920_7DS:22545-24470	0.871163	0.215795	-2.01328	F-box PP2-B10	#N/A	#N/A
XLOC_033965	XLOC_033965	TRIAE_CS42_3AL_TGACv1_194499_AA0634300	TGACv1_scaffold_194499_3AL:51315-52580	0.835581	0.207282	-2.01118	hypothetical protein TRIUR3_00305	#N/A	#N/A
XLOC_101420	XLOC_101420	TRIAE_CS42_7BL_TGACv1_580707_AA1915150	TGACv1_scaffold_580707_7BL:10525-12812	25.3585	6.29849	-2.00939	NADPH-dependent HC-toxin reductase	#N/A	#N/A
XLOC_050885	XLOC_050885	TRIAE_CS42_4AL_TGACv1_288796_AA0958360	TGACv1_scaffold_288796_4AL:60599-63005	0.428995	0.106573	-2.00912	iron ascorbate-dependent oxidoreductase	#N/A	#N/A
XLOC_092966	XLOC_092966	TRIAE_CS42_6DS_TGACv1_544978_AA1749730	TGACv1_scaffold_544978_6DS:2627-5150	0.287217	0.0714217	-2.00771	PREDICTED: uncharacterized protein LOC103648489	#N/A	#N/A
XLOC_051587	XLOC_051587	TRIAE_CS42_4AL_TGACv1_289428_AA0970930	TGACv1_scaffold_289428_4AL:51335-54058	2.32435	0.57837	-2.00677	AAA-ATPase At3g50940-like	#N/A	#N/A
XLOC_009805	XLOC_009805	TRIAE_CS42_1DL_TGACv1_061115_AA0185890	TGACv1_scaffold_061115_1DL:39803-43610	3.12947	0.779585	-2.00514	methionine gamma-lyase	#N/A	#N/A
XLOC_041810	XLOC_041810	TRIAE_CS42_3B_TGACv1_223506_AA0783140	TGACv1_scaffold_223506_3B:84556-86405	119.943	29.9516	-2.00165	AF092123_1 pathogenesis-related partial	#N/A	#N/A
XLOC_076450	XLOC_076450	TRIAE_CS42_5DL_TGACv1_434186_AA1431230	TGACv1_scaffold_434186_5DL:14583-15725	12.7892	3.19405	-2.00147	probable calcium-binding CML45	#N/A	#N/A
XLOC_001630	XLOC_001630	TRIAE_CS42_1AL_TGACv1_001360_AA0029310	TGACv1_scaffold_001360_1AL:13465-14531	0.747814	0.186907	-2.00036	PRA1 family B2	#N/A	#N/A
XLOC_002545	XLOC_002545	TRIAE_CS42_1AL_TGACv1_002725_AA0044780	TGACv1_scaffold_002725_1AL:28375-29814	0.559759	0.140387	-1.9954	WRKY transcription factor partial	#N/A	#N/A
XLOC_094779	XLOC_094779	TRIAE_CS42_7AL_TGACv1_557706_AA1784990	TGACv1_scaffold_557706_7AL:29826-30745	0.591621	0.148487	-1.99434	TMV response-related	#N/A	#N/A
XLOC_000971	XLOC_000971	TRIAE_CS42_1AL_TGACv1_000725_AA0017970	TGACv1_scaffold_000725_1AL:15782-16915	3.17737	0.798083	-1.99322	glutathione S-transferase U17-like	#N/A	#N/A
XLOC_017374	XLOC_017374	TRIAE_CS42_2AL_TGACv1_096864_AA0321800	TGACv1_scaffold_096864_2AL:16355-19110	3.15051	0.792925	-1.99033	xyloglucan endotransglucosylase hydrolase 13	#N/A	#N/A
XLOC_089630	XLOC_089630	TRIAE_CS42_6DL_TGACv1_526611_AA1688180	TGACv1_scaffold_526611_6DL:4075-7854	0.946459	0.238555	-1.98822	Receptor 12	#N/A	#N/A
XLOC_104449	XLOC_104449	TRIAE_CS42_7DL_TGACv1_603101_AA1975920	TGACv1_scaffold_603101_7DL:64410-66062	0.668867	0.168698	-1.98727	expansin-like A4 isoform X2	#N/A	#N/A
XLOC_045398	XLOC_045398	TRIAE_CS42_3DL_TGACv1_249679_AA0854130	TGACv1_scaffold_249679_3DL:84235-86420	0.226078	0.0570752	-1.98588	AAA-ATPase At3g28610-like	#N/A	#N/A
XLOC_018946	XLOC_018946	TRIAE_CS42_2AS_TGACv1_113153_AA0352210	TGACv1_scaffold_113153_2AS:67255-71121	4.33615	1.09471	-1.98587	WIR1A_WHEAT ame: Full= WIR1A	#N/A	#N/A
XLOC_017109	XLOC_017109	TRIAE_CS42_2AL_TGACv1_096113_AA0317240	TGACv1_scaffold_096113_2AL:35301-38152	0.669066	0.168982	-1.98528	Phenylalanine ammonia-lyase	#N/A	#N/A
XLOC_106173	XLOC_106173	TRIAE_CS42_7DL_TGACv1_605768_AA2007970	TGACv1_scaffold_605768_7DL:7255-11570	13.6488	3.44852	-1.98473	lysine histidine transporter 2-like	#N/A	#N/A
XLOC_020130	XLOC_020130	TRIAE_CS42_2AS_TGACv1_116165_AA0373650	TGACv1_scaffold_116165_2AS:3905-5710	2.1566	0.546724	-1.97987	Universal stress A	#N/A	#N/A
XLOC_103445	XLOC_103445	TRIAE_CS42_7BS_TGACv1_594013_AA1955510	TGACv1_scaffold_594013_7BS:15116-18451	0.320465	0.0812527	-1.97968	Cytochrome P450 71D10	#N/A	#N/A
XLOC_016551	XLOC_016551	TRIAE_CS42_2AL_TGACv1_095185_AA0307880	TGACv1_scaffold_095185_2AL:48994-50035	2.71436	0.688238	-1.97963	probable inactive receptor kinase At1g27190	#N/A	#N/A
XLOC_063895	XLOC_063895	TRIAE_CS42_5AL_TGACv1_374561_AA1203290	TGACv1_scaffold_374561_5AL:102776-105935	0.488587	0.123921	-1.97919	probable cinnamyl alcohol dehydrogenase 8D	#N/A	#N/A
XLOC_096036	XLOC_096036	TRIAE_CS42_7AS_TGACv1_569223_AA1810710	TGACv1_scaffold_569223_7AS:144776-146345	0.333824	0.0847015	-1.97863	3-ketoacyl- synthase 6	#N/A	#N/A
XLOC_003337	XLOC_003337	TRIAE_CS42_1AS_TGACv1_019089_AA0060430	TGACv1_scaffold_019089_1AS:156963-165520	0.264197	0.0671099	-1.97702	Disease resistance RPM1	#N/A	TRIAE_CS42_1AS_TGACv1_019089_AA0060430
XLOC_090431	XLOC_090431	TRIAE_CS42_6DL_TGACv1_527315_AA1702100	TGACv1_scaffold_527315_6DL:17905-19820	1.29747	0.329594	-1.97694	immediate-early fungal elicitor CMPG1	#N/A	#N/A
XLOC_040627	XLOC_040627	TRIAE_CS42_3B_TGACv1_222229_AA0760150	TGACv1_scaffold_222229_3B:34655-36200	47.2897	12.0137	-1.97685	glucan endo-1,3-beta-glucosidase GII expressed	#N/A	#N/A
XLOC_111350	XLOC_111350	TRIAE_CS42_U_TGACv1_641953_AA2108310,TRIAE_CS42_U_TGACv1_641953_AA2108320	TGACv1_scaffold_641953_U:67965-75961	1.04007	0.264295	-1.97646	#N/A	#N/A	#N/A
XLOC_023715	XLOC_023715	TRIAE_CS42_2BL_TGACv1_132718_AA0439360	TGACv1_scaffold_132718_2BL:21336-23444	0.327393	0.0833221	-1.97425	Cytochrome P450 84A1	#N/A	#N/A
XLOC_005040	XLOC_005040	TRIAE_CS42_1BL_TGACv1_030518_AA0093040	TGACv1_scaffold_030518_1BL:39607-40505	53.4492	13.6031	-1.97423	ripening-related 3-like	#N/A	#N/A
XLOC_040838	XLOC_040838	TRIAE_CS42_3B_TGACv1_222438_AA0764550	TGACv1_scaffold_222438_3B:109002-110185	0.761491	0.193816	-1.97414	E3 ubiquitin- ligase EL5	#N/A	#N/A
XLOC_046272	XLOC_046272	TRIAE_CS42_3DL_TGACv1_250529_AA0869790	TGACv1_scaffold_250529_3DL:22355-24620	0.268782	0.0684179	-1.97399	F-box FBD LRR-repeat At5g22660-like	#N/A	#N/A
XLOC_060707	XLOC_060707	TRIAE_CS42_4DL_TGACv1_344184_AA1144680	TGACv1_scaffold_344184_4DL:6195-8696	0.54652	0.139116	-1.97398	Stem 28 kDa glyco	#N/A	#N/A
XLOC_017997	XLOC_017997	TRIAE_CS42_2AS_TGACv1_112278_AA0334790	TGACv1_scaffold_112278_2AS:184159-185465	2.55376	0.650204	-1.97366	glutathione transferase	#N/A	#N/A
XLOC_070528	XLOC_070528	TRIAE_CS42_5BL_TGACv1_405255_AA1323370	TGACv1_scaffold_405255_5BL:66399-70590	8.29288	2.1118	-1.9734	nucleotide pyrophosphatase phosphodiesterase	#N/A	#N/A
XLOC_033366	XLOC_033366	TRIAE_CS42_3AL_TGACv1_193950_AA0623290	TGACv1_scaffold_193950_3AL:52036-57475	0.777587	0.198163	-1.97231	hypothetical protein F775_18578	#N/A	#N/A
XLOC_076613	XLOC_076613	TRIAE_CS42_5DL_TGACv1_434337_AA1434170	TGACv1_scaffold_434337_5DL:44300-45890	0.401727	0.102386	-1.9722	predicted protein	#N/A	#N/A
XLOC_057520	XLOC_057520	TRIAE_CS42_4BS_TGACv1_328195_AA1084410	TGACv1_scaffold_328195_4BS:21335-22353	0.90029	0.229508	-1.97185	Oxalate oxidase GF-	#N/A	#N/A
XLOC_045811	XLOC_045811	TRIAE_CS42_3DL_TGACv1_250071_AA0861620	TGACv1_scaffold_250071_3DL:44043-47125	5.44094	1.38786	-1.971	hypothetical protein F775_09315	#N/A	#N/A
XLOC_006583	XLOC_006583	TRIAE_CS42_1BL_TGACv1_031863_AA0121910	TGACv1_scaffold_031863_1BL:79585-82647	1.25486	0.320648	-1.96847	WRKY transcription factor 33	#N/A	#N/A
XLOC_010782	XLOC_010782	TRIAE_CS42_1DL_TGACv1_061771_AA0203200	TGACv1_scaffold_061771_1DL:17605-27460	0.235054	0.0601516	-1.96632	wall-associated receptor kinase 2-like	TRIAE_CS42_1DL_TGACv1_061771_AA0203200	#N/A
XLOC_102169	XLOC_102169	TRIAE_CS42_7BS_TGACv1_592141_AA1931570	TGACv1_scaffold_592141_7BS:98622-105429	0.717955	0.183743	-1.9662	#N/A	#N/A	#N/A
XLOC_061987	XLOC_061987	TRIAE_CS42_4DS_TGACv1_361529_AA1169640	TGACv1_scaffold_361529_4DS:39385-49410	0.345242	0.0884382	-1.96487	3-ketoacyl- synthase 6	#N/A	#N/A
XLOC_072948	XLOC_072948	TRIAE_CS42_5BL_TGACv1_409689_AA1366400	TGACv1_scaffold_409689_5BL:4990-7239	0.472619	0.121136	-1.96405	AAA-ATPase mitochondrial-like	#N/A	#N/A
XLOC_104951	XLOC_104951	TRIAE_CS42_7DL_TGACv1_603536_AA1985410	TGACv1_scaffold_603536_7DL:17215-18040	18.588	4.7665	-1.96337	Chaperone dnaJ chloroplastic	#N/A	#N/A
XLOC_100734	XLOC_100734	TRIAE_CS42_7BL_TGACv1_578927_AA1902040	TGACv1_scaffold_578927_7BL:27225-28250	2.33669	0.599366	-1.96296	C1-like protein	#N/A	#N/A
XLOC_023118	XLOC_023118	TRIAE_CS42_2BL_TGACv1_131533_AA0428910	TGACv1_scaffold_131533_2BL:56345-57788	86.772	22.2575	-1.96294	chitinase 5-like	#N/A	#N/A
XLOC_054953	XLOC_054953	TRIAE_CS42_4BL_TGACv1_320323_AA1035230	TGACv1_scaffold_320323_4BL:280154-282863	3.83703	0.985278	-1.96139	random slug 5-like	#N/A	#N/A
XLOC_022510	XLOC_022510	TRIAE_CS42_2BL_TGACv1_130780_AA0417900	TGACv1_scaffold_130780_2BL:31428-32814	1.14241	0.293891	-1.95873	probable carboxylesterase 7	#N/A	#N/A
XLOC_006946	XLOC_006946	TRIAE_CS42_1BL_TGACv1_032305_AA0128230	TGACv1_scaffold_032305_1BL:40750-44705	2.49577	0.64209	-1.95864	Hypersensitive-induced response 1	#N/A	#N/A
XLOC_042675	XLOC_042675	TRIAE_CS42_3B_TGACv1_224663_AA0799590	TGACv1_scaffold_224663_3B:10486-12005	6.60544	1.69949	-1.95855	cationic peroxidase SPC4-like	#N/A	#N/A
XLOC_072215	XLOC_072215	TRIAE_CS42_5BL_TGACv1_407057_AA1352930	TGACv1_scaffold_407057_5BL:9168-11305	1.60479	0.412994	-1.95819	DIMBOA UDP-glucosyltransferase BX8-like	#N/A	#N/A
XLOC_011339	XLOC_011339	TRIAE_CS42_1DL_TGACv1_062315_AA0212420	TGACv1_scaffold_062315_1DL:44505-46568	1.1537	0.296996	-1.95775	benzyl alcohol O-benzoyltransferase	#N/A	#N/A
XLOC_060226	XLOC_060226	TRIAE_CS42_4DL_TGACv1_343563_AA1136610	TGACv1_scaffold_343563_4DL:21875-23872	3.83983	0.988929	-1.9571	UDP-glycosyltransferase 83A1	#N/A	#N/A
XLOC_076517	XLOC_076517	TRIAE_CS42_5DL_TGACv1_434236_AA1432300	TGACv1_scaffold_434236_5DL:31996-33147	13.4434	3.46464	-1.95612	probable glutathione S-transferase GSTF1	#N/A	#N/A
XLOC_024795	XLOC_024795	TRIAE_CS42_2BS_TGACv1_146292_AA0461690	TGACv1_scaffold_146292_2BS:126355-128876	0.431998	0.111371	-1.95565	transmembrane 87A	#N/A	#N/A
XLOC_089676	XLOC_089676	TRIAE_CS42_6DL_TGACv1_526644_AA1688840	TGACv1_scaffold_526644_6DL:11791-13602	2.62108	0.675815	-1.95546	---NA---	#N/A	#N/A
XLOC_102768	XLOC_102768	TRIAE_CS42_7BS_TGACv1_592687_AA1943070	TGACv1_scaffold_592687_7BS:8645-10001	1.56717	0.404162	-1.95516	Polygalacturonase inhibitor	#N/A	#N/A
XLOC_041531	XLOC_041531	TRIAE_CS42_3B_TGACv1_223185_AA0777690	TGACv1_scaffold_223185_3B:80065-80792	166.392	42.9572	-1.95361	lipid-transfer DIR1	#N/A	#N/A
XLOC_089279	XLOC_089279	TRIAE_CS42_6DL_TGACv1_526388_AA1681640	TGACv1_scaffold_526388_6DL:44475-48676	0.36411	0.0940545	-1.95281	cinnamyl alcohol dehydrogenase 5	#N/A	#N/A
XLOC_071820	XLOC_071820	TRIAE_CS42_5BL_TGACv1_406465_AA1345880	TGACv1_scaffold_406465_5BL:51175-53675	1.47166	0.380166	-1.95274	transcription factor BTF3 homolog 4-like	#N/A	#N/A
XLOC_052940	XLOC_052940	TRIAE_CS42_4AL_TGACv1_291603_AA0995570	TGACv1_scaffold_291603_4AL:3625-5421	0.362636	0.0937426	-1.95175	hypothetical protein TRIUR3_13201	#N/A	#N/A
XLOC_051068	XLOC_051068	TRIAE_CS42_4AL_TGACv1_288930_AA0961700	TGACv1_scaffold_288930_4AL:19866-20805	10.4518	2.70417	-1.95049	thaumatin partial	#N/A	#N/A
XLOC_010313	XLOC_010313	TRIAE_CS42_1DL_TGACv1_061434_AA0195250	TGACv1_scaffold_061434_1DL:17226-18685	7.07609	1.83433	-1.9477	WRKY51 transcriptional factor	#N/A	#N/A
XLOC_096905	XLOC_096905	TRIAE_CS42_7AS_TGACv1_569924_AA1826980	TGACv1_scaffold_569924_7AS:71356-72635	0.428152	0.110997	-1.94761	Cytochrome P450 90B1	#N/A	#N/A
XLOC_018672	XLOC_018672	TRIAE_CS42_2AS_TGACv1_112900_AA0347180	TGACv1_scaffold_112900_2AS:41808-44765	0.281983	0.073109	-1.94749	amidase ARB_02965	#N/A	#N/A
XLOC_061402	XLOC_061402	TRIAE_CS42_4DS_TGACv1_361021_AA1158910	TGACv1_scaffold_361021_4DS:13075-14150	1.42376	0.369196	-1.94724	hypothetical protein F775_01284	#N/A	#N/A
XLOC_001633	XLOC_001633	TRIAE_CS42_1AL_TGACv1_001362_AA0029390	TGACv1_scaffold_001362_1AL:19665-21585	61.3877	15.932	-1.94602	AF079526_1 secretory	#N/A	#N/A
XLOC_077350	XLOC_077350	TRIAE_CS42_5DL_TGACv1_435124_AA1446390	TGACv1_scaffold_435124_5DL:20206-24385	3.45953	0.898477	-1.94502	Secologanin synthase	#N/A	#N/A
XLOC_015971	XLOC_015971	TRIAE_CS42_2AL_TGACv1_094462_AA0298040	TGACv1_scaffold_094462_2AL:45376-47305	0.375931	0.097649	-1.94479	U-box domain-containing 11-like	#N/A	#N/A
XLOC_007979	XLOC_007979	TRIAE_CS42_1BL_TGACv1_039046_AA0148100	TGACv1_scaffold_039046_1BL:924-2684	0.558803	0.145213	-1.94417	Peroxidase 2	#N/A	#N/A
XLOC_081756	XLOC_081756	TRIAE_CS42_6AL_TGACv1_473256_AA1529650	TGACv1_scaffold_473256_6AL:23135-24922	1.17688	0.306324	-1.94184	G-type lectin S-receptor-like serine threonine- kinase At1g34300	#N/A	#N/A
XLOC_065682	XLOC_065682	TRIAE_CS42_5AL_TGACv1_376163_AA1233010	TGACv1_scaffold_376163_5AL:39136-42885	0.675276	0.175896	-1.94075	predicted protein	#N/A	#N/A
XLOC_010377	XLOC_010377	TRIAE_CS42_1DL_TGACv1_061484_AA0196620	TGACv1_scaffold_061484_1DL:109095-113195	1.80381	0.469994	-1.94033	pirin isoform X1	#N/A	#N/A
XLOC_090166	XLOC_090166	TRIAE_CS42_6DL_TGACv1_527023_AA1697360	TGACv1_scaffold_527023_6DL:78195-80289	0.401822	0.104771	-1.93933	ethylene-responsive transcription factor ERF054	#N/A	#N/A
XLOC_018710	XLOC_018710	TRIAE_CS42_2AS_TGACv1_112925_AA0347830	TGACv1_scaffold_112925_2AS:42414-44550	1.13685	0.296535	-1.93877	Cytochrome P450 71D10	#N/A	#N/A
XLOC_072298	XLOC_072298	TRIAE_CS42_5BL_TGACv1_407224_AA1354590	TGACv1_scaffold_407224_5BL:34106-35225	8.12213	2.11892	-1.93853	DC1 domain-containing family	#N/A	#N/A
XLOC_093535	XLOC_093535	TRIAE_CS42_7AL_TGACv1_556399_AA1762230	TGACv1_scaffold_556399_7AL:16264-17985	83.7736	21.8632	-1.93799	Aspartic ase nepenthesin-2	#N/A	#N/A
XLOC_005438	XLOC_005438	TRIAE_CS42_1BL_TGACv1_030771_AA0100400	TGACv1_scaffold_030771_1BL:85155-87035	1.45554	0.380038	-1.93734	benzyl alcohol O-benzoyltransferase	#N/A	#N/A
XLOC_079444	XLOC_079444	TRIAE_CS42_5DS_TGACv1_457432_AA1486480	TGACv1_scaffold_457432_5DS:6736-11965	0.347597	0.0908528	-1.93581	calmodulin-binding 60 D-like isoform X1	#N/A	#N/A
XLOC_007216	XLOC_007216	TRIAE_CS42_1BL_TGACv1_032690_AA0132950	TGACv1_scaffold_032690_1BL:12882-13959	83.5773	21.852	-1.93535	cell number regulator 2-like	#N/A	#N/A
XLOC_055762	XLOC_055762	TRIAE_CS42_4BL_TGACv1_320878_AA1050730	TGACv1_scaffold_320878_4BL:84805-89035	0.720914	0.188533	-1.93501	LRR receptor-like serine threonine- kinase GSO2	#N/A	#N/A
XLOC_017334	XLOC_017334	TRIAE_CS42_2AL_TGACv1_096750_AA0321140	TGACv1_scaffold_096750_2AL:20452-21935	14.5766	3.81348	-1.93448	chitinase 5-like	#N/A	#N/A
XLOC_054305	XLOC_054305	TRIAE_CS42_4AS_TGACv1_307692_AA1022780	TGACv1_scaffold_307692_4AS:11920-13765	0.522373	0.13682	-1.9328	coumaroyl- :anthocyanidin 3-O-glucoside-6 -O-coumaroyltransferase 2-like	#N/A	#N/A
XLOC_054054	XLOC_054054	TRIAE_CS42_4AS_TGACv1_307232_AA1018650	TGACv1_scaffold_307232_4AS:18909-21635	1.79214	0.469413	-1.93276	Branched-chain-amino-acid aminotransferase chloroplastic	#N/A	#N/A
XLOC_078011	XLOC_078011	TRIAE_CS42_5DL_TGACv1_436034_AA1457390	TGACv1_scaffold_436034_5DL:17335-18775	1.01629	0.266245	-1.93249	transmembrane 45B-like	#N/A	#N/A
XLOC_053718	XLOC_053718	TRIAE_CS42_4AS_TGACv1_306760_AA1012920	TGACv1_scaffold_306760_4AS:55905-57912	1.34324	0.351969	-1.9322	IN2-1 homolog A-like isoform X2	#N/A	#N/A
XLOC_036697	XLOC_036697	TRIAE_CS42_3AS_TGACv1_211116_AA0685350	TGACv1_scaffold_211116_3AS:4885-5870	1.39335	0.365371	-1.93112	RING-H2 finger ATL3	#N/A	#N/A
XLOC_022516	XLOC_022516	TRIAE_CS42_2BL_TGACv1_130783_AA0417970	TGACv1_scaffold_130783_2BL:27353-28295	0.693815	0.18197	-1.93085	predicted protein	#N/A	#N/A
XLOC_043582	XLOC_043582	TRIAE_CS42_3B_TGACv1_226383_AA0816490	TGACv1_scaffold_226383_3B:30088-30945	20.199	5.30234	-1.92958	unnamed protein product	#N/A	#N/A
XLOC_105599	XLOC_105599	TRIAE_CS42_7DL_TGACv1_604414_AA1997940	TGACv1_scaffold_604414_7DL:30150-31681	0.787632	0.206868	-1.92881	hypothetical protein F775_18266	#N/A	#N/A
XLOC_058266	XLOC_058266	TRIAE_CS42_4BS_TGACv1_329179_AA1098640	TGACv1_scaffold_329179_4BS:18172-32095	1.64347	0.431732	-1.92853	E3 ubiquitin- ligase ARI1	#N/A	#N/A
XLOC_048082	XLOC_048082	TRIAE_CS42_3DS_TGACv1_271614_AA0903920	TGACv1_scaffold_271614_3DS:82965-88425	1.00898	0.265295	-1.92723	TPA: WAK receptor kinase family	TRIAE_CS42_3DS_TGACv1_271614_AA0903920	#N/A
XLOC_025977	XLOC_025977	TRIAE_CS42_2BS_TGACv1_147536_AA0484500	TGACv1_scaffold_147536_2BS:36455-37419	7.37428	1.93947	-1.92684	calcium-binding CML45	#N/A	#N/A
XLOC_083182	XLOC_083182	TRIAE_CS42_6AS_TGACv1_486200_AA1558100	TGACv1_scaffold_486200_6AS:25926-30202	16.3116	4.29042	-1.92671	cinnamyl alcohol dehydrogenase	#N/A	#N/A
XLOC_013735	XLOC_013735	TRIAE_CS42_1DS_TGACv1_080965_AA0256150	TGACv1_scaffold_080965_1DS:18648-20105	3.11869	0.821619	-1.9244	hypothetical protein F775_03638	#N/A	#N/A
XLOC_053695	XLOC_053695	TRIAE_CS42_4AS_TGACv1_306718_AA1012380	TGACv1_scaffold_306718_4AS:80078-81125	0.680929	0.179463	-1.92382	hypothetical protein TRIUR3_26835	#N/A	#N/A
XLOC_039553	XLOC_039553	TRIAE_CS42_3B_TGACv1_221402_AA0739710	TGACv1_scaffold_221402_3B:98616-100335	0.366615	0.0967216	-1.92236	Receptor kinase HSL1	#N/A	#N/A
XLOC_002181	XLOC_002181	TRIAE_CS42_1AL_TGACv1_002075_AA0038500	TGACv1_scaffold_002075_1AL:18717-27765	103.569	27.3252	-1.92229	PR17c precursor	#N/A	#N/A
XLOC_062413	XLOC_062413	TRIAE_CS42_4DS_TGACv1_362070_AA1176390	TGACv1_scaffold_362070_4DS:11875-12990	1.34459	0.354795	-1.92211	peptidyl-prolyl cis-trans isomerase CYP19-3	#N/A	#N/A
XLOC_029696	XLOC_029696	TRIAE_CS42_2DL_TGACv1_160660_AA0552810	TGACv1_scaffold_160660_2DL:16979-17985	0.772526	0.204011	-1.92093	glutathione S-transferase	#N/A	#N/A
XLOC_097550	XLOC_097550	TRIAE_CS42_7AS_TGACv1_570650_AA1838910	TGACv1_scaffold_570650_7AS:8015-13070	5.1766	1.36806	-1.91987	probable lipoxygenase chloroplastic	#N/A	#N/A
XLOC_110752	XLOC_110752	TRIAE_CS42_U_TGACv1_641534_AA2097300	TGACv1_scaffold_641534_U:81116-84224	0.352816	0.0932459	-1.9198	amino-acid permease BAT1 homolog	#N/A	#N/A
XLOC_004113	XLOC_004113	TRIAE_CS42_1AS_TGACv1_020128_AA0074950	TGACv1_scaffold_020128_1AS:29216-32905	0.249011	0.0658853	-1.91818	hypothetical protein F775_22124	#N/A	#N/A
XLOC_029311	XLOC_029311	TRIAE_CS42_2DL_TGACv1_160076_AA0546450	TGACv1_scaffold_160076_2DL:47092-48415	52.8833	13.995	-1.9179	methylesterase 7-like	#N/A	#N/A
XLOC_043802	XLOC_043802	TRIAE_CS42_3B_TGACv1_226984_AA0820620	TGACv1_scaffold_226984_3B:21255-22973	0.372609	0.0986982	-1.91657	Peroxidase 2	#N/A	#N/A
XLOC_062925	XLOC_062925	TRIAE_CS42_5AL_TGACv1_373969_AA1185860	TGACv1_scaffold_373969_5AL:291902-294715	0.879711	0.233102	-1.91607	CASP 5A2	#N/A	#N/A
XLOC_111960	XLOC_111960	TRIAE_CS42_U_TGACv1_642568_AA2119740	TGACv1_scaffold_642568_U:10015-16915	0.896095	0.237591	-1.91517	cysteine-rich receptor kinase 15	#N/A	#N/A
XLOC_063688	XLOC_063688	TRIAE_CS42_5AL_TGACv1_374413_AA1199640	TGACv1_scaffold_374413_5AL:112594-115275	0.781381	0.207194	-1.91504	reticuline oxidase	#N/A	#N/A
XLOC_086970	XLOC_086970	TRIAE_CS42_6BS_TGACv1_513206_AA1634480	TGACv1_scaffold_513206_6BS:215577-217759	405.575	107.546	-1.91501	Catalase isozyme 2	#N/A	#N/A
XLOC_105066	XLOC_105066	TRIAE_CS42_7DL_TGACv1_603712_AA1987770	TGACv1_scaffold_603712_7DL:55445-57507	2.69609	0.715155	-1.91454	Aspartic ase nepenthesin-2	#N/A	#N/A
XLOC_064816	XLOC_064816	TRIAE_CS42_5AL_TGACv1_375264_AA1218740	TGACv1_scaffold_375264_5AL:30355-31200	4.50681	1.19558	-1.91439	Cortical cell-delineating	#N/A	#N/A
XLOC_106071	XLOC_106071	TRIAE_CS42_7DL_TGACv1_605320_AA2006070	TGACv1_scaffold_605320_7DL:3891-4865	13.0174	3.45349	-1.91432	VQ motif-containing 10	#N/A	#N/A
XLOC_087877	XLOC_087877	TRIAE_CS42_6BS_TGACv1_513952_AA1652760	TGACv1_scaffold_513952_6BS:27083-33117	10.1659	2.69732	-1.91414	glutathionyl-hydroquinone reductase isoform X2	#N/A	#N/A
XLOC_034377	XLOC_034377	TRIAE_CS42_3AL_TGACv1_194890_AA0641470	TGACv1_scaffold_194890_3AL:11566-13085	1.04016	0.276067	-1.91371	Peroxidase 2	#N/A	#N/A
XLOC_046527	XLOC_046527	TRIAE_CS42_3DL_TGACv1_250847_AA0874110	TGACv1_scaffold_250847_3DL:35734-36559	6.87872	1.82608	-1.91339	hypothetical protein F775_09251	#N/A	#N/A
XLOC_069467	XLOC_069467	TRIAE_CS42_5BL_TGACv1_404565_AA1304380	TGACv1_scaffold_404565_5BL:61966-62635	2.20972	0.586611	-1.91339	predicted protein	#N/A	#N/A
XLOC_052868	XLOC_052868	TRIAE_CS42_4AL_TGACv1_291355_AA0994140	TGACv1_scaffold_291355_4AL:6505-7525	5.36858	1.42682	-1.91174	Oxalate oxidase GF-	#N/A	#N/A
XLOC_052488	XLOC_052488	TRIAE_CS42_4AL_TGACv1_290582_AA0987120	TGACv1_scaffold_290582_4AL:21525-23282	1.40367	0.373069	-1.91169	disease resistance RPP13 1	TRIAE_CS42_4AL_TGACv1_290582_AA0987120	#N/A
XLOC_028846	XLOC_028846	TRIAE_CS42_2DL_TGACv1_159461_AA0538610	TGACv1_scaffold_159461_2DL:10215-14133	0.302865	0.0805226	-1.91121	growth-regulating factor 3 isoform X1	#N/A	#N/A
XLOC_019290	XLOC_019290	TRIAE_CS42_2AS_TGACv1_113582_AA0358220	TGACv1_scaffold_113582_2AS:53375-57081	0.512912	0.136431	-1.91054	L-type lectin-domain containing receptor kinase -like	#N/A	#N/A
XLOC_074558	XLOC_074558	TRIAE_CS42_5DL_TGACv1_433028_AA1398770	TGACv1_scaffold_433028_5DL:159512-162322	1.70119	0.452763	-1.90972	UDP-glucose 6-dehydrogenase	#N/A	#N/A
XLOC_033424	XLOC_033424	TRIAE_CS42_3AL_TGACv1_194012_AA0624530	TGACv1_scaffold_194012_3AL:42845-45880	0.687347	0.183169	-1.90787	Sex determination tasselseed-2	#N/A	#N/A
XLOC_005969	XLOC_005969	TRIAE_CS42_1BL_TGACv1_031247_AA0110320	TGACv1_scaffold_031247_1BL:7396-8321	70.3043	18.7375	-1.90769	ase inhibitor-related	#N/A	#N/A
XLOC_029962	XLOC_029962	TRIAE_CS42_2DL_TGACv1_161211_AA0557450	TGACv1_scaffold_161211_2DL:20395-22441	0.327015	0.0871892	-1.90713	Benzyl alcohol O-benzoyltransferase	#N/A	#N/A
XLOC_067483	XLOC_067483	TRIAE_CS42_5AS_TGACv1_393001_AA1267310	TGACv1_scaffold_393001_5AS:19915-22705	0.349394	0.0931809	-1.90675	pumilio homolog chloroplastic	#N/A	#N/A
XLOC_062435	XLOC_062435	TRIAE_CS42_4DS_TGACv1_362087_AA1176700	TGACv1_scaffold_362087_4DS:5585-7580	3.9349	1.04965	-1.90642	microsomal glutathione S-transferase 3	#N/A	#N/A
XLOC_004991	XLOC_004991	TRIAE_CS42_1BL_TGACv1_030473_AA0091930	TGACv1_scaffold_030473_1BL:173245-187838	29.8914	7.97886	-1.90548	methionine gamma-lyase	#N/A	#N/A
XLOC_008611	XLOC_008611	TRIAE_CS42_1BS_TGACv1_049815_AA0162020	TGACv1_scaffold_049815_1BS:50165-55120	0.660077	0.176298	-1.90462	low-affinity cation transporter	#N/A	#N/A
XLOC_045298	XLOC_045298	TRIAE_CS42_3DL_TGACv1_249603_AA0852250	TGACv1_scaffold_249603_3DL:7189-10405	3.68495	0.985869	-1.90218	DNA replication licensing factor mcm2	#N/A	#N/A
XLOC_068860	XLOC_068860	TRIAE_CS42_5BL_TGACv1_404273_AA1293440	TGACv1_scaffold_404273_5BL:69305-70207	5.45186	1.45963	-1.90115	germin 3-7	#N/A	#N/A
XLOC_056051	XLOC_056051	TRIAE_CS42_4BL_TGACv1_321133_AA1055980	TGACv1_scaffold_321133_4BL:39738-40735	0.794826	0.212818	-1.90102	translation initiation factor IF-2	#N/A	#N/A
XLOC_109575	XLOC_109575	TRIAE_CS42_U_TGACv1_640815_AA2075290	TGACv1_scaffold_640815_U:45855-48600	0.784181	0.210338	-1.89848	leucoanthocyanidin dioxygenase	#N/A	#N/A
XLOC_083759	XLOC_083759	TRIAE_CS42_6AS_TGACv1_487226_AA1569160	TGACv1_scaffold_487226_6AS:14888-20195	0.989033	0.265484	-1.8974	---NA---	#N/A	#N/A
XLOC_033866	XLOC_033866	TRIAE_CS42_3AL_TGACv1_194395_AA0632450	TGACv1_scaffold_194395_3AL:51650-52755	0.757446	0.203422	-1.89667	hypothetical protein TRIUR3_05498	#N/A	#N/A
XLOC_079187	XLOC_079187	TRIAE_CS42_5DS_TGACv1_457068_AA1481760	TGACv1_scaffold_457068_5DS:11745-14152	4.29029	1.15273	-1.89602	cysteine-rich receptor kinase 25 isoform X1	#N/A	#N/A
XLOC_015739	XLOC_015739	TRIAE_CS42_2AL_TGACv1_094196_AA0294120	TGACv1_scaffold_094196_2AL:28636-32654	0.268341	0.0721568	-1.89486	NAC domain-containing 8	#N/A	#N/A
XLOC_061710	XLOC_061710	TRIAE_CS42_4DS_TGACv1_361287_AA1165000	TGACv1_scaffold_361287_4DS:43831-52845	3.20254	0.861172	-1.89484	hypothetical protein F775_01284	#N/A	#N/A
XLOC_046790	XLOC_046790	TRIAE_CS42_3DL_TGACv1_251186_AA0878520	TGACv1_scaffold_251186_3DL:6165-8082	5.23518	1.40833	-1.89425	UDP-glycosyltransferase 87A1	#N/A	#N/A
XLOC_100166	XLOC_100166	TRIAE_CS42_7BL_TGACv1_578192_AA1890880	TGACv1_scaffold_578192_7BL:70695-71540	14.8057	3.98509	-1.89346	hypothetical protein F775_29702	#N/A	#N/A
XLOC_032224	XLOC_032224	TRIAE_CS42_2DS_TGACv1_178777_AA0600810	TGACv1_scaffold_178777_2DS:22949-24315	5.4088	1.45719	-1.89212	Universal stress A	#N/A	#N/A
XLOC_101333	XLOC_101333	TRIAE_CS42_7BL_TGACv1_580352_AA1913630	TGACv1_scaffold_580352_7BL:22024-25680	1.16158	0.312956	-1.89206	glucomannan 4-beta-mannosyltransferase 9-like	#N/A	#N/A
XLOC_087708	XLOC_087708	TRIAE_CS42_6BS_TGACv1_513790_AA1649730	TGACv1_scaffold_513790_6BS:106285-110384	6.14031	1.65559	-1.89096	Subtilisin-like protease	#N/A	#N/A
XLOC_005965	XLOC_005965	TRIAE_CS42_1BL_TGACv1_031241_AA0110230	TGACv1_scaffold_031241_1BL:17142-18546	31.476	8.49061	-1.89031	probable WRKY transcription factor 50	#N/A	#N/A
XLOC_017338	XLOC_017338	TRIAE_CS42_2AL_TGACv1_096759_AA0321200	TGACv1_scaffold_096759_2AL:7475-14841	0.653894	0.176468	-1.88965	Tropinone reductase	#N/A	#N/A
XLOC_029609	XLOC_029609	TRIAE_CS42_2DL_TGACv1_160509_AA0551280	TGACv1_scaffold_160509_2DL:32553-34735	0.282915	0.0763928	-1.88886	cytochrome P450	#N/A	#N/A
XLOC_064817	XLOC_064817	TRIAE_CS42_5AL_TGACv1_375264_AA1218750	TGACv1_scaffold_375264_5AL:46245-47055	18.3918	4.96929	-1.88795	Cortical cell-delineating	#N/A	#N/A
XLOC_081209	XLOC_081209	TRIAE_CS42_6AL_TGACv1_472275_AA1520390	TGACv1_scaffold_472275_6AL:46907-49935	2.55538	0.690612	-1.88759	---NA---	#N/A	#N/A
XLOC_103924	XLOC_103924	TRIAE_CS42_7DL_TGACv1_602703_AA1965850	TGACv1_scaffold_602703_7DL:108993-119175	1.8923	0.511623	-1.88699	auxin-responsive SAUR72-like	#N/A	#N/A
XLOC_062419	XLOC_062419	TRIAE_CS42_4DS_TGACv1_362071_AA1176440	TGACv1_scaffold_362071_4DS:33956-36825	0.871431	0.235651	-1.88673	PREDICTED: protein FAM136A	#N/A	#N/A
XLOC_052615	XLOC_052615	TRIAE_CS42_4AL_TGACv1_290805_AA0989550	TGACv1_scaffold_290805_4AL:35725-36745	13.1472	3.55814	-1.88556	Oxalate oxidase GF-	#N/A	#N/A
XLOC_038789	XLOC_038789	TRIAE_CS42_3B_TGACv1_220955_AA0724920	TGACv1_scaffold_220955_3B:204379-206565	0.971924	0.263115	-1.88515	Glucan endo-1,3-beta-glucosidase GV	#N/A	#N/A
XLOC_009654	XLOC_009654	TRIAE_CS42_1DL_TGACv1_061054_AA0183260	TGACv1_scaffold_061054_1DL:242856-244433	34.0732	9.24188	-1.88238	postacrosomal sheath WW domain-binding -like	#N/A	#N/A
XLOC_041446	XLOC_041446	TRIAE_CS42_3B_TGACv1_223082_AA0776210	TGACv1_scaffold_223082_3B:55836-57015	1.39196	0.377565	-1.88232	probable glutathione S-transferase	#N/A	#N/A
XLOC_048015	XLOC_048015	TRIAE_CS42_3DS_TGACv1_271557_AA0902560	TGACv1_scaffold_271557_3DS:36815-44910	7.45466	2.02228	-1.88216	receptor ,expressed	#N/A	#N/A
XLOC_064986	XLOC_064986	TRIAE_CS42_5AL_TGACv1_375439_AA1221600	TGACv1_scaffold_375439_5AL:2762-8835	11.0392	2.99868	-1.88024	nucleotide pyrophosphatase phosphodiesterase	#N/A	#N/A
XLOC_064140	XLOC_064140	TRIAE_CS42_5AL_TGACv1_374723_AA1207420	TGACv1_scaffold_374723_5AL:56305-57568	1.599	0.434501	-1.87974	prenylated Rab receptor 2	#N/A	#N/A
XLOC_088151	XLOC_088151	TRIAE_CS42_6BS_TGACv1_514287_AA1657950	TGACv1_scaffold_514287_6BS:63936-67170	0.420674	0.114322	-1.8796	lipoxygenase 3	#N/A	#N/A
XLOC_069802	XLOC_069802	TRIAE_CS42_5BL_TGACv1_404769_AA1310440	TGACv1_scaffold_404769_5BL:61835-63510	0.379551	0.103174	-1.87922	E3 ubiquitin- ligase ATL6-like	#N/A	#N/A
XLOC_095826	XLOC_095826	TRIAE_CS42_7AS_TGACv1_569074_AA1806560	TGACv1_scaffold_569074_7AS:187388-190315	0.250209	0.0680214	-1.87907	L-type lectin-domain containing receptor kinase -like	#N/A	#N/A
XLOC_004650	XLOC_004650	TRIAE_CS42_1BL_TGACv1_030293_AA0085660	TGACv1_scaffold_030293_1BL:192374-193795	20.7138	5.63237	-1.87878	postacrosomal sheath WW domain-binding -like	#N/A	#N/A
XLOC_073433	XLOC_073433	TRIAE_CS42_5BS_TGACv1_423452_AA1377090	TGACv1_scaffold_423452_5BS:75640-77305	10.4539	2.8433	-1.8784	PLANT CADMIUM RESISTANCE 2-like	#N/A	#N/A
XLOC_095051	XLOC_095051	TRIAE_CS42_7AL_TGACv1_558101_AA1790170	TGACv1_scaffold_558101_7AL:38996-40085	36.8608	10.0296	-1.87782	Chitinase 1	#N/A	#N/A
XLOC_019665	XLOC_019665	TRIAE_CS42_2AS_TGACv1_114173_AA0364590	TGACv1_scaffold_114173_2AS:11665-13202	2.49783	0.679679	-1.87775	WRKY transcription partial	#N/A	#N/A
XLOC_097466	XLOC_097466	TRIAE_CS42_7AS_TGACv1_570542_AA1837370	TGACv1_scaffold_570542_7AS:28475-31070	4.73037	1.28745	-1.87744	SNAP25 homologous SNAP33-like	#N/A	#N/A
XLOC_074472	XLOC_074472	TRIAE_CS42_5DL_TGACv1_432997_AA1397270	TGACv1_scaffold_432997_5DL:167466-169055	2.55173	0.695006	-1.87638	tuliposide A-converting enzyme chloroplastic-like	#N/A	#N/A
XLOC_105320	XLOC_105320	TRIAE_CS42_7DL_TGACv1_604032_AA1992730	TGACv1_scaffold_604032_7DL:7885-10721	1.57161	0.428202	-1.87588	lipid transfer VAS	#N/A	#N/A
XLOC_104312	XLOC_104312	TRIAE_CS42_7DL_TGACv1_602976_AA1973220	TGACv1_scaffold_602976_7DL:39125-43794	1.21316	0.330683	-1.87525	3-ketoacyl- synthase 11	#N/A	#N/A
XLOC_002054	XLOC_002054	TRIAE_CS42_1AL_TGACv1_001900_AA0036430	TGACv1_scaffold_001900_1AL:36216-37387	21.0175	5.73123	-1.87467	probable glutathione S-transferase GSTU6	#N/A	#N/A
XLOC_033898	XLOC_033898	TRIAE_CS42_3AL_TGACv1_194438_AA0633070	TGACv1_scaffold_194438_3AL:30785-32341	15.4098	4.20259	-1.87449	Somatic embryogenesis receptor kinase 2	#N/A	#N/A
XLOC_090851	XLOC_090851	TRIAE_CS42_6DL_TGACv1_527880_AA1709490	TGACv1_scaffold_527880_6DL:25122-26920	0.618707	0.16876	-1.87428	groundhog 7	#N/A	#N/A
XLOC_059523	XLOC_059523	TRIAE_CS42_4DL_TGACv1_342867_AA1124300	TGACv1_scaffold_342867_4DL:50633-53821	0.220188	0.0600636	-1.87417	ankyrin repeat-containing At5g02620	#N/A	#N/A
XLOC_013278	XLOC_013278	TRIAE_CS42_1DS_TGACv1_080430_AA0247780	TGACv1_scaffold_080430_1DS:22406-23665	4.19365	1.14402	-1.8741	citrate-binding -like	#N/A	#N/A
XLOC_097199	XLOC_097199	TRIAE_CS42_7AS_TGACv1_570232_AA1832670	TGACv1_scaffold_570232_7AS:16455-17948	0.9001	0.24563	-1.8736	ring-H2 zinc finger	#N/A	#N/A
XLOC_041419	XLOC_041419	TRIAE_CS42_3B_TGACv1_223044_AA0775620	TGACv1_scaffold_223044_3B:34646-45515	0.493502	0.134707	-1.87323	mitochondrial acidic mam33 isoform X2	#N/A	#N/A
XLOC_077757	XLOC_077757	TRIAE_CS42_5DL_TGACv1_435643_AA1452980	TGACv1_scaffold_435643_5DL:25982-26725	14.168	3.86826	-1.87288	hypothetical protein F775_26893	#N/A	#N/A
XLOC_033218	XLOC_033218	TRIAE_CS42_3AL_TGACv1_193835_AA0620520	TGACv1_scaffold_193835_3AL:82073-83135	12.6323	3.44918	-1.87279	methyltransferase DDB_G0268948	#N/A	#N/A
XLOC_112507	XLOC_112507	TRIAE_CS42_U_TGACv1_643226_AA2129400	TGACv1_scaffold_643226_U:38275-42312	1.025	0.279939	-1.87244	L-type lectin-domain containing receptor kinase -like	#N/A	#N/A
XLOC_093615	XLOC_093615	TRIAE_CS42_7AL_TGACv1_556472_AA1763720	TGACv1_scaffold_556472_7AL:8725-9633	0.418639	0.114411	-1.87148	transcription factor kapC	#N/A	#N/A
XLOC_078403	XLOC_078403	TRIAE_CS42_5DL_TGACv1_436942_AA1464130	TGACv1_scaffold_436942_5DL:722-1565	7.60979	2.08121	-1.87044	Pathogenesis-related PRMS	#N/A	#N/A
XLOC_030585	XLOC_030585	TRIAE_CS42_2DS_TGACv1_177253_AA0570690	TGACv1_scaffold_177253_2DS:160706-167305	0.428033	0.11717	-1.86912	Lectin-domain containing receptor kinase	#N/A	#N/A
XLOC_037856	XLOC_037856	TRIAE_CS42_3AS_TGACv1_213206_AA0705950	TGACv1_scaffold_213206_3AS:13130-19795	0.681842	0.186772	-1.86816	unnamed protein product	#N/A	#N/A
XLOC_102763	XLOC_102763	TRIAE_CS42_7BS_TGACv1_592682_AA1942980	TGACv1_scaffold_592682_7BS:15785-17912	0.577497	0.158191	-1.86815	U-box domain-containing 39	#N/A	#N/A
XLOC_061765	XLOC_061765	TRIAE_CS42_4DS_TGACv1_361342_AA1166000	TGACv1_scaffold_361342_4DS:97334-99135	1.05686	0.289573	-1.86778	Aspartic ase nepenthesin-2	#N/A	#N/A
XLOC_052632	XLOC_052632	TRIAE_CS42_4AL_TGACv1_290824_AA0989770	TGACv1_scaffold_290824_4AL:25645-27225	33.1374	9.08815	-1.8664	probable WRKY transcription factor 2	#N/A	#N/A
XLOC_091504	XLOC_091504	TRIAE_CS42_6DS_TGACv1_542487_AA1722070	TGACv1_scaffold_542487_6DS:40333-41195	0.679206	0.186288	-1.86632	hypothetical protein F775_32360	#N/A	#N/A
XLOC_018313	XLOC_018313	TRIAE_CS42_2AS_TGACv1_112552_AA0340680	TGACv1_scaffold_112552_2AS:104108-106025	1.18106	0.323969	-1.86615	cytochrome P450 99A2-like	#N/A	#N/A
XLOC_054441	XLOC_054441	TRIAE_CS42_4AS_TGACv1_308000_AA1025150	TGACv1_scaffold_308000_4AS:46695-47593	68.5118	18.8146	-1.8645	blue copper	#N/A	#N/A
XLOC_060007	XLOC_060007	TRIAE_CS42_4DL_TGACv1_343285_AA1132680	TGACv1_scaffold_343285_4DL:3275-7065	3.9907	1.09647	-1.86377	Thromboxane-A synthase	#N/A	#N/A
XLOC_064529	XLOC_064529	TRIAE_CS42_5AL_TGACv1_375002_AA1213730	TGACv1_scaffold_375002_5AL:26955-30475	0.369303	0.10149	-1.86347	aspartate-semialdehyde dehydrogenase	#N/A	#N/A
XLOC_013387	XLOC_013387	TRIAE_CS42_1DS_TGACv1_080531_AA0249640	TGACv1_scaffold_080531_1DS:44011-46145	4.53234	1.24745	-1.86128	3 -N-debenzoyl-2 -deoxytaxol N-benzoyltransferase-like	#N/A	#N/A
XLOC_030668	XLOC_030668	TRIAE_CS42_2DS_TGACv1_177279_AA0572140	TGACv1_scaffold_177279_2DS:21495-23154	0.839549	0.231149	-1.86079	momilactone A synthase	#N/A	#N/A
XLOC_110737	XLOC_110737	TRIAE_CS42_U_TGACv1_641524_AA2097110	TGACv1_scaffold_641524_U:7995-9037	0.444035	0.122262	-1.86069	Chaperone dnaJ chloroplastic	#N/A	#N/A
XLOC_044797	XLOC_044797	TRIAE_CS42_3DL_TGACv1_249245_AA0843050	TGACv1_scaffold_249245_3DL:85356-87695	0.238379	0.0656605	-1.86016	disease resistance RPS2-like	#N/A	TRIAE_CS42_3DL_TGACv1_249245_AA0843050
XLOC_108366	XLOC_108366	TRIAE_CS42_7DS_TGACv1_623222_AA2050860	TGACv1_scaffold_623222_7DS:45815-48076	0.95841	0.264286	-1.85854	exocyst complex component EXO70B1-like	#N/A	#N/A
XLOC_012546	XLOC_012546	TRIAE_CS42_1DL_TGACv1_064128_AA0232730	TGACv1_scaffold_064128_1DL:20755-21597	72.6077	20.0258	-1.85826	hypothetical protein F775_32018	#N/A	#N/A
XLOC_055275	XLOC_055275	TRIAE_CS42_4BL_TGACv1_320496_AA1041540	TGACv1_scaffold_320496_4BL:155975-157044	35.2091	9.71675	-1.8574	Blue copper	#N/A	#N/A
XLOC_061988	XLOC_061988	TRIAE_CS42_4DS_TGACv1_361529_AA1169630	TGACv1_scaffold_361529_4DS:1754-6435	1.25598	0.346754	-1.85683	fatty acyl coA reductase	#N/A	#N/A
XLOC_107754	XLOC_107754	TRIAE_CS42_7DS_TGACv1_622441_AA2039710	TGACv1_scaffold_622441_7DS:67171-72074	0.673875	0.186197	-1.85565	Glutamate receptor	#N/A	#N/A
XLOC_027672	XLOC_027672	TRIAE_CS42_2DL_TGACv1_158410_AA0517980	TGACv1_scaffold_158410_2DL:46726-47665	1.36501	0.377281	-1.8552	PREDICTED: uncharacterized protein LOC100828150	#N/A	#N/A
XLOC_052361	XLOC_052361	TRIAE_CS42_4AL_TGACv1_290391_AA0984880	TGACv1_scaffold_290391_4AL:6715-9520	0.202337	0.0559498	-1.85455	Phenylalanine ammonia-lyase	#N/A	#N/A
XLOC_086525	XLOC_086525	TRIAE_CS42_6BL_TGACv1_502357_AA1624420	TGACv1_scaffold_502357_6BL:11025-14737	1.0854	0.300528	-1.85265	hypothetical protein F775_01628	#N/A	#N/A
XLOC_037558	XLOC_037558	TRIAE_CS42_3AS_TGACv1_212399_AA0700600	TGACv1_scaffold_212399_3AS:16452-21805	1.47887	0.409526	-1.85247	probable serine threonine- kinase At1g18390	TRIAE_CS42_3AS_TGACv1_212399_AA0700600	#N/A
XLOC_097150	XLOC_097150	TRIAE_CS42_7AS_TGACv1_570167_AA1831520	TGACv1_scaffold_570167_7AS:15925-17840	1.02261	0.283219	-1.85227	Cytochrome P450 71D10	#N/A	#N/A
XLOC_013523	XLOC_013523	TRIAE_CS42_1DS_TGACv1_080697_AA0252340	TGACv1_scaffold_080697_1DS:22675-23628	0.715441	0.198182	-1.85201	WRKY transcription factor 50	#N/A	#N/A
XLOC_094083	XLOC_094083	TRIAE_CS42_7AL_TGACv1_556854_AA1772110	TGACv1_scaffold_556854_7AL:56244-60155	4.74093	1.31353	-1.85172	dihydroflavonol-4-reductase isoform X2	#N/A	#N/A
XLOC_039899	XLOC_039899	TRIAE_CS42_3B_TGACv1_221626_AA0746180	TGACv1_scaffold_221626_3B:102656-107885	2.04772	0.567383	-1.85162	lipid phosphate phosphatase 2-like	#N/A	#N/A
XLOC_041915	XLOC_041915	TRIAE_CS42_3B_TGACv1_223644_AA0785060	TGACv1_scaffold_223644_3B:72426-74629	1.11364	0.308618	-1.85138	cytochrome P450 710A1-like	#N/A	#N/A
XLOC_036900	XLOC_036900	TRIAE_CS42_3AS_TGACv1_211357_AA0689130	TGACv1_scaffold_211357_3AS:59422-60585	0.849007	0.23552	-1.84993	Wall-associated receptor kinase 2	#N/A	#N/A
XLOC_105217	XLOC_105217	TRIAE_CS42_7DL_TGACv1_603883_AA1990670	TGACv1_scaffold_603883_7DL:49259-50645	0.999415	0.277261	-1.84984	neurogenic locus notch homolog 1-like	#N/A	#N/A
XLOC_067897	XLOC_067897	TRIAE_CS42_5AS_TGACv1_393642_AA1274840	TGACv1_scaffold_393642_5AS:34235-36695	11.6555	3.23354	-1.84982	Obtusifoliol 14-alpha demethylase	#N/A	#N/A
XLOC_107458	XLOC_107458	TRIAE_CS42_7DS_TGACv1_622176_AA2034630	TGACv1_scaffold_622176_7DS:29615-31710	1.3228	0.367192	-1.84899	RING-H2 finger ATL3-like	#N/A	#N/A
XLOC_093065	XLOC_093065	TRIAE_CS42_7AL_TGACv1_556007_AA1752340	TGACv1_scaffold_556007_7AL:22329-24825	0.296294	0.0823533	-1.84713	Lectin-domain containing receptor kinase	#N/A	#N/A
XLOC_099400	XLOC_099400	TRIAE_CS42_7BL_TGACv1_577434_AA1875370	TGACv1_scaffold_577434_7BL:14975-16480	1.26838	0.352559	-1.84705	expansin-like A4 isoform X2	#N/A	#N/A
XLOC_100488	XLOC_100488	TRIAE_CS42_7BL_TGACv1_578573_AA1897300	TGACv1_scaffold_578573_7BL:38846-41265	9.03427	2.51234	-1.84637	patatin 2	#N/A	#N/A
XLOC_015695	XLOC_015695	TRIAE_CS42_2AL_TGACv1_094147_AA0293320	TGACv1_scaffold_094147_2AL:39045-40204	9.57247	2.66214	-1.84631	AF112966_1 chitinase IV precursor	#N/A	#N/A
XLOC_069381	XLOC_069381	TRIAE_CS42_5BL_TGACv1_404526_AA1302970	TGACv1_scaffold_404526_5BL:153135-155438	1.08081	0.300644	-1.84598	probable cytokinin riboside 5 -monophosphate phosphoribohydrolase LOGL9	#N/A	#N/A
XLOC_038059	XLOC_038059	TRIAE_CS42_3B_TGACv1_220601_AA0710680	TGACv1_scaffold_220601_3B:476329-477138	2.71916	0.756774	-1.84523	unnamed protein product	#N/A	#N/A
XLOC_108643	XLOC_108643	TRIAE_CS42_7DS_TGACv1_623759_AA2055930	TGACv1_scaffold_623759_7DS:9936-13235	0.675364	0.188077	-1.84434	probable WRKY transcription factor 30	#N/A	#N/A
XLOC_009278	XLOC_009278	TRIAE_CS42_1BS_TGACv1_050729_AA0174830	TGACv1_scaffold_050729_1BS:15255-21246	0.181476	0.0505583	-1.84376	Phenylalanine ammonia-lyase	#N/A	#N/A
XLOC_044208	XLOC_044208	TRIAE_CS42_3B_TGACv1_230099_AA0829520	TGACv1_scaffold_230099_3B:2035-9715	0.326556	0.0910584	-1.84247	fatty acid alpha-dioxygenase	#N/A	#N/A
XLOC_057197	XLOC_057197	TRIAE_CS42_4BS_TGACv1_327885_AA1077740	TGACv1_scaffold_327885_4BS:242456-245545	1.06416	0.296805	-1.84213	phosphatidylinositol 4-phosphate 5-kinase 6	#N/A	#N/A
XLOC_012032	XLOC_012032	TRIAE_CS42_1DL_TGACv1_063069_AA0223560	TGACv1_scaffold_063069_1DL:40532-45970	26.6023	7.42844	-1.84042	chitinase 2-like	#N/A	#N/A
XLOC_105655	XLOC_105655	TRIAE_CS42_7DL_TGACv1_604512_AA1998880	TGACv1_scaffold_604512_7DL:15926-16925	12.2496	3.4281	-1.83725	hypothetical protein F775_27544	#N/A	#N/A
XLOC_005973	XLOC_005973	TRIAE_CS42_1BL_TGACv1_031249_AA0110360	TGACv1_scaffold_031249_1BL:7423-8605	0.972784	0.272473	-1.83601	Chitinase 2	#N/A	#N/A
XLOC_000925	XLOC_000925	TRIAE_CS42_1AL_TGACv1_000696_AA0017290	TGACv1_scaffold_000696_1AL:81629-83635	2.46908	0.691868	-1.8354	Anthocyanidin 5,3-O-glucosyltransferase	#N/A	#N/A
XLOC_042290	XLOC_042290	TRIAE_CS42_3B_TGACv1_224114_AA0792470	TGACv1_scaffold_224114_3B:10045-11520	4.91445	1.37796	-1.8345	WRKY transcription factor 53	#N/A	#N/A
XLOC_107371	XLOC_107371	TRIAE_CS42_7DS_TGACv1_622118_AA2033080	TGACv1_scaffold_622118_7DS:31365-36380	0.190105	0.0533697	-1.8327	WRKY transcription factor 72	#N/A	#N/A
XLOC_104340	XLOC_104340	TRIAE_CS42_7DL_TGACv1_603013_AA1973770	TGACv1_scaffold_603013_7DL:38825-40656	0.460752	0.129355	-1.83265	WRKY transcription factor 40	#N/A	#N/A
XLOC_112676	XLOC_112676	TRIAE_CS42_U_TGACv1_643491_AA2132560	TGACv1_scaffold_643491_U:47539-52065	2.93514	0.824061	-1.83261	Wall-associated receptor kinase 2	TRIAE_CS42_U_TGACv1_643491_AA2132560	#N/A
XLOC_052346	XLOC_052346	TRIAE_CS42_4AL_TGACv1_290368_AA0984580	TGACv1_scaffold_290368_4AL:35667-38415	1.65769	0.465589	-1.83204	Ammonium transporter 3 member 2	#N/A	#N/A
XLOC_060141	XLOC_060141	TRIAE_CS42_4DL_TGACv1_343478_AA1135040	TGACv1_scaffold_343478_4DL:70285-71121	15.3446	4.31219	-1.83124	Cortical cell-delineating	#N/A	#N/A
XLOC_017298	XLOC_017298	TRIAE_CS42_2AL_TGACv1_096657_AA0320520	TGACv1_scaffold_096657_2AL:14865-16800	0.546269	0.153532	-1.83107	aspartic ase nepenthesin-1-like	#N/A	#N/A
XLOC_090572	XLOC_090572	TRIAE_CS42_6DL_TGACv1_527466_AA1704460	TGACv1_scaffold_527466_6DL:41645-48028	0.848656	0.238676	-1.83013	probable potassium transporter 16	#N/A	#N/A
XLOC_000152	XLOC_000152	TRIAE_CS42_1AL_TGACv1_000089_AA0002900	TGACv1_scaffold_000089_1AL:179935-184394	0.514892	0.145156	-1.82666	aldehyde dehydrogenase family 2 member C4-like	#N/A	#N/A
XLOC_035612	XLOC_035612	TRIAE_CS42_3AL_TGACv1_196783_AA0662870	TGACv1_scaffold_196783_3AL:25045-27239	0.213529	0.0602431	-1.82556	Reticuline oxidase	#N/A	#N/A
XLOC_080914	XLOC_080914	TRIAE_CS42_6AL_TGACv1_471892_AA1515680	TGACv1_scaffold_471892_6AL:55650-57495	0.638067	0.180026	-1.82551	Glycine-rich RNA-binding GRP1A	#N/A	#N/A
XLOC_049565	XLOC_049565	TRIAE_CS42_3DS_TGACv1_273443_AA0931240	TGACv1_scaffold_273443_3DS:8459-14705	1.36569	0.38541	-1.82517	receptor kinase At4g00960	#N/A	#N/A
XLOC_007504	XLOC_007504	TRIAE_CS42_1BL_TGACv1_033287_AA0138460	TGACv1_scaffold_033287_1BL:16096-18175	1.48591	0.41971	-1.82388	3-ketoacyl- synthase 11-like	#N/A	#N/A
XLOC_026223	XLOC_026223	TRIAE_CS42_2BS_TGACv1_147953_AA0489260	TGACv1_scaffold_147953_2BS:29485-35380	1.93816	0.547483	-1.82381	receptor-like serine threonine- kinase SD1-8	#N/A	#N/A
XLOC_111548	XLOC_111548	TRIAE_CS42_U_TGACv1_642132_AA2112020	TGACv1_scaffold_642132_U:48925-49736	2.44322	0.690688	-1.82268	40S ribosomal S16	#N/A	#N/A
XLOC_007722	XLOC_007722	TRIAE_CS42_1BL_TGACv1_033888_AA0142510	TGACv1_scaffold_033888_1BL:16575-18558	0.723201	0.204475	-1.82248	mitochondrial chaperone BCS1-B	#N/A	#N/A
XLOC_079058	XLOC_079058	TRIAE_CS42_5DS_TGACv1_456847_AA1479080	TGACv1_scaffold_456847_5DS:53506-54145	4.1402	1.17158	-1.82125	Cysteine-rich receptor kinase 25	#N/A	#N/A
XLOC_017578	XLOC_017578	TRIAE_CS42_2AL_TGACv1_098021_AA0325500	TGACv1_scaffold_098021_2AL:2581-4095	4.0887	1.15745	-1.82069	heavy metal transport detoxification	#N/A	#N/A
XLOC_028614	XLOC_028614	TRIAE_CS42_2DL_TGACv1_159203_AA0534320	TGACv1_scaffold_159203_2DL:37226-38355	7.53969	2.13584	-1.8197	AF112966_1 chitinase IV precursor	#N/A	#N/A
XLOC_084682	XLOC_084682	TRIAE_CS42_6BL_TGACv1_499694_AA1589320	TGACv1_scaffold_499694_6BL:25576-27045	0.407381	0.115463	-1.81894	glutamate receptor -like	#N/A	#N/A
XLOC_010968	XLOC_010968	TRIAE_CS42_1DL_TGACv1_061957_AA0206390	TGACv1_scaffold_061957_1DL:32105-39643	0.447054	0.12672	-1.8188	Alpha-amylase subtilisin inhibitor	#N/A	#N/A
XLOC_101475	XLOC_101475	TRIAE_CS42_7BL_TGACv1_581002_AA1916240	TGACv1_scaffold_581002_7BL:13929-18223	6.75157	1.9144	-1.81833	lysine histidine transporter 2-like	#N/A	#N/A
XLOC_085773	XLOC_085773	TRIAE_CS42_6BL_TGACv1_500821_AA1610230	TGACv1_scaffold_500821_6BL:42257-44185	4.21018	1.19547	-1.8163	LRR receptor-like serine threonine- kinase EFR	#N/A	#N/A
XLOC_095642	XLOC_095642	TRIAE_CS42_7AL_TGACv1_560013_AA1801500	TGACv1_scaffold_560013_7AL:3096-5695	0.235288	0.0668336	-1.81578	Lectin-domain containing receptor kinase	#N/A	#N/A
XLOC_013657	XLOC_013657	TRIAE_CS42_1DS_TGACv1_080861_AA0254810	TGACv1_scaffold_080861_1DS:19277-21939	0.421804	0.119839	-1.81548	Phenylalanine ammonia-lyase	#N/A	#N/A
XLOC_083128	XLOC_083128	TRIAE_CS42_6AS_TGACv1_486116_AA1557090	TGACv1_scaffold_486116_6AS:55155-60281	3.13086	0.890896	-1.81323	probable 4-coumarate-- ligase 3	#N/A	#N/A
XLOC_058645	XLOC_058645	TRIAE_CS42_4BS_TGACv1_330068_AA1105770	TGACv1_scaffold_330068_4BS:6276-12245	0.547935	0.155927	-1.81313	probable linoleate 9S-lipoxygenase 4	#N/A	#N/A
XLOC_077072	XLOC_077072	TRIAE_CS42_5DL_TGACv1_434791_AA1441690	TGACv1_scaffold_434791_5DL:21423-23487	1.25668	0.357764	-1.81253	Calmodulin 4	#N/A	#N/A
XLOC_064933	XLOC_064933	TRIAE_CS42_5AL_TGACv1_375382_AA1220780	TGACv1_scaffold_375382_5AL:17445-19392	0.762216	0.217082	-1.81196	Anthocyanin 3 -O-beta-glucosyltransferase	#N/A	#N/A
XLOC_009898	XLOC_009898	TRIAE_CS42_1DL_TGACv1_061159_AA0187450	TGACv1_scaffold_061159_1DL:42685-45091	1.54725	0.440979	-1.81093	Cysteine-rich receptor kinase 25	#N/A	#N/A
XLOC_100230	XLOC_100230	TRIAE_CS42_7BL_TGACv1_578270_AA1892170	TGACv1_scaffold_578270_7BL:46707-47361	0.830821	0.23693	-1.81008	H2B10_ORYSI ame: Full=Histone	#N/A	#N/A
XLOC_106893	XLOC_106893	TRIAE_CS42_7DS_TGACv1_621709_AA2023950	TGACv1_scaffold_621709_7DS:72465-73170	2.31879	0.661327	-1.80994	hydrophobic OSR8-like	#N/A	#N/A
XLOC_029302	XLOC_029302	TRIAE_CS42_2DL_TGACv1_160070_AA0546330	TGACv1_scaffold_160070_2DL:13955-15030	3.08304	0.879593	-1.80944	Chitinase 5	#N/A	#N/A
XLOC_023300	XLOC_023300	TRIAE_CS42_2BL_TGACv1_131788_AA0432230	TGACv1_scaffold_131788_2BL:27235-28917	0.347924	0.0992698	-1.80935	VAMP SEC22	#N/A	#N/A
XLOC_054177	XLOC_054177	TRIAE_CS42_4AS_TGACv1_307480_AA1020640	TGACv1_scaffold_307480_4AS:59545-62739	3.63033	1.03581	-1.80934	polyol transporter 5-like	#N/A	#N/A
XLOC_022908	XLOC_022908	TRIAE_CS42_2BL_TGACv1_131263_AA0425140	TGACv1_scaffold_131263_2BL:32252-35740	2.46203	0.702588	-1.8091	vacuolar-sorting receptor 7-like	#N/A	#N/A
XLOC_027135	XLOC_027135	TRIAE_CS42_2DL_TGACv1_158070_AA0507860	TGACv1_scaffold_158070_2DL:30772-32856	0.33028	0.0942722	-1.80878	cytochrome P450 76C2-like	#N/A	#N/A
XLOC_012331	XLOC_012331	TRIAE_CS42_1DL_TGACv1_063593_AA0228900	TGACv1_scaffold_063593_1DL:5165-6120	83.3786	23.8105	-1.80808	cell number regulator 2-like	#N/A	#N/A
XLOC_113663	XLOC_113663	TRIAE_CS42_U_TGACv1_679682_AA2157820	TGACv1_scaffold_679682_U:485-1698	1.24746	0.35663	-1.80649	Fruit bromelain	#N/A	#N/A
XLOC_054110	XLOC_054110	TRIAE_CS42_4AS_TGACv1_307326_AA1019500	TGACv1_scaffold_307326_4AS:24-2193	6.81712	1.95206	-1.80416	TPA: cytokinin-O-glucosyltransferase 2	#N/A	#N/A
XLOC_010994	XLOC_010994	TRIAE_CS42_1DL_TGACv1_061987_AA0206940	TGACv1_scaffold_061987_1DL:65875-69500	1.26771	0.363108	-1.80376	cysteine-rich receptor kinase 10	#N/A	#N/A
XLOC_054523	XLOC_054523	TRIAE_CS42_4AS_TGACv1_308163_AA1026460	TGACv1_scaffold_308163_4AS:31125-32420	126.683	36.2951	-1.80338	cysteine-rich repeat secretory 55	#N/A	#N/A
XLOC_062136	XLOC_062136	TRIAE_CS42_4DS_TGACv1_361717_AA1171960	TGACv1_scaffold_361717_4DS:25263-26253	1.68704	0.484683	-1.79938	germin 3	#N/A	#N/A
XLOC_100361	XLOC_100361	TRIAE_CS42_7BL_TGACv1_578424_AA1894490	TGACv1_scaffold_578424_7BL:23915-26391	0.925374	0.26593	-1.79899	lipid phosphate phosphatase 2-like	#N/A	#N/A
XLOC_110506	XLOC_110506	TRIAE_CS42_U_TGACv1_641354_AA2092860	TGACv1_scaffold_641354_U:110625-113945	0.467275	0.134379	-1.79796	cadmium tolerance factor	#N/A	#N/A
XLOC_059342	XLOC_059342	TRIAE_CS42_4DL_TGACv1_342747_AA1120870	TGACv1_scaffold_342747_4DL:72641-75080	43.079	12.3887	-1.79795	cytochrome b561 and DOMON domain-containing At4g12980-like	#N/A	#N/A
XLOC_018835	XLOC_018835	TRIAE_CS42_2AS_TGACv1_113028_AA0350040	TGACv1_scaffold_113028_2AS:43200-52855	0.559896	0.161172	-1.79655	ABC transporter C family member 4	#N/A	#N/A
XLOC_044075	XLOC_044075	TRIAE_CS42_3B_TGACv1_228225_AA0826330	TGACv1_scaffold_228225_3B:5068-8025	0.195591	0.0563159	-1.79623	amino acid permease 4	#N/A	#N/A
XLOC_038316	XLOC_038316	TRIAE_CS42_3B_TGACv1_220699_AA0715850	TGACv1_scaffold_220699_3B:86825-89750	0.607393	0.175024	-1.79508	Trans-cinnamate 4-monooxygenase	#N/A	#N/A
XLOC_014454	XLOC_014454	TRIAE_CS42_2AL_TGACv1_093062_AA0270960	TGACv1_scaffold_093062_2AL:72415-74745	1.99962	0.576649	-1.79396	predicted protein	#N/A	#N/A
XLOC_108931	XLOC_108931	TRIAE_CS42_7DS_TGACv1_624388_AA2060940	TGACv1_scaffold_624388_7DS:24759-26575	0.548072	0.158143	-1.79314	---NA---	#N/A	#N/A
XLOC_010542	XLOC_010542	TRIAE_CS42_1DL_TGACv1_061590_AA0199340	TGACv1_scaffold_061590_1DL:93373-100155	3.23659	0.934432	-1.79232	predicted protein	#N/A	#N/A
XLOC_075172	XLOC_075172	TRIAE_CS42_5DL_TGACv1_433314_AA1409290	TGACv1_scaffold_433314_5DL:60265-63010	24.8071	7.16232	-1.79225	#N/A	#N/A	#N/A
XLOC_051088	XLOC_051088	TRIAE_CS42_4AL_TGACv1_288958_AA0962090	TGACv1_scaffold_288958_4AL:71488-72555	0.896672	0.259018	-1.79153	hypothetical protein F775_31664	#N/A	#N/A
XLOC_036548	XLOC_036548	TRIAE_CS42_3AS_TGACv1_210974_AA0682350	TGACv1_scaffold_210974_3AS:64325-65124	9.88273	2.85504	-1.7914	---NA---	#N/A	#N/A
XLOC_072375	XLOC_072375	TRIAE_CS42_5BL_TGACv1_407349_AA1356050	TGACv1_scaffold_407349_5BL:1384-7435	0.971515	0.280679	-1.79131	arginine N-methyltransferase 2	#N/A	#N/A
XLOC_049587	XLOC_049587	TRIAE_CS42_3DS_TGACv1_273483_AA0931590	TGACv1_scaffold_273483_3DS:8688-10275	2.32943	0.673195	-1.79088	Transcription factor bHLH51	#N/A	#N/A
XLOC_063973	XLOC_063973	TRIAE_CS42_5AL_TGACv1_374619_AA1204630	TGACv1_scaffold_374619_5AL:84007-87841	26.2875	7.60447	-1.78946	cell wall invertase	#N/A	#N/A
XLOC_054797	XLOC_054797	TRIAE_CS42_4AS_TGACv1_312187_AA1031770	TGACv1_scaffold_312187_4AS:1476-1975	30.914	8.9435	-1.78935	#N/A	#N/A	#N/A
XLOC_017458	XLOC_017458	TRIAE_CS42_2AL_TGACv1_097152_AA0323200	TGACv1_scaffold_097152_2AL:10045-11855	1.98907	0.575646	-1.78884	Aromatic-L-amino-acid decarboxylase	#N/A	#N/A
XLOC_040727	XLOC_040727	TRIAE_CS42_3B_TGACv1_222318_AA0762030	TGACv1_scaffold_222318_3B:78511-82225	0.539558	0.156218	-1.78821	LRR receptor-like serine threonine- kinase	#N/A	#N/A
XLOC_079972	XLOC_079972	TRIAE_CS42_6AL_TGACv1_470891_AA1497860	TGACv1_scaffold_470891_6AL:252091-252975	4.21127	1.21942	-1.78806	hypothetical protein F775_17353	#N/A	#N/A
XLOC_041285	XLOC_041285	TRIAE_CS42_3B_TGACv1_222900_AA0772930	TGACv1_scaffold_222900_3B:89297-93520	0.297727	0.086259	-1.78724	Subtilisin-like protease	#N/A	#N/A
XLOC_084102	XLOC_084102	TRIAE_CS42_6AS_TGACv1_488824_AA1576390	TGACv1_scaffold_488824_6AS:0-5238	5.44812	1.5785	-1.7872	IQ calmodulin-binding motif family	#N/A	#N/A
XLOC_094631	XLOC_094631	TRIAE_CS42_7AL_TGACv1_557497_AA1782160	TGACv1_scaffold_557497_7AL:49145-61874	0.981198	0.284544	-1.7859	patatin 2	#N/A	#N/A
XLOC_076620	XLOC_076620	TRIAE_CS42_5DL_TGACv1_434344_AA1434290	TGACv1_scaffold_434344_5DL:19352-20303	1.09963	0.319016	-1.78531	#N/A	#N/A	#N/A
XLOC_008793	XLOC_008793	TRIAE_CS42_1BS_TGACv1_049997_AA0165580	TGACv1_scaffold_049997_1BS:66494-68058	1.14964	0.333815	-1.78406	2 -deoxymugineic-acid 2 -dioxygenase	#N/A	#N/A
XLOC_104718	XLOC_104718	TRIAE_CS42_7DL_TGACv1_603328_AA1981060	TGACv1_scaffold_603328_7DL:36229-37505	0.332039	0.0964192	-1.78396	E3 ubiquitin- ligase EL5-like	#N/A	#N/A
XLOC_086094	XLOC_086094	TRIAE_CS42_6BL_TGACv1_501337_AA1616170	TGACv1_scaffold_501337_6BL:57043-58545	0.848757	0.246551	-1.78347	ethylene-responsive transcription factor 2	#N/A	#N/A
XLOC_059195	XLOC_059195	TRIAE_CS42_4DL_TGACv1_342613_AA1118050	TGACv1_scaffold_342613_4DL:38640-41150	1.22136	0.354835	-1.78327	predicted protein	#N/A	#N/A
XLOC_005347	XLOC_005347	TRIAE_CS42_1BL_TGACv1_030714_AA0098810	TGACv1_scaffold_030714_1BL:74765-76140	0.567668	0.164967	-1.78287	WRKY transcription factor	#N/A	#N/A
XLOC_081347	XLOC_081347	TRIAE_CS42_6AL_TGACv1_472493_AA1522760	TGACv1_scaffold_472493_6AL:17549-22435	0.415713	0.120878	-1.78203	probable cyclic nucleotide-gated ion channel 17	#N/A	#N/A
XLOC_074032	XLOC_074032	TRIAE_CS42_5BS_TGACv1_424281_AA1388450	TGACv1_scaffold_424281_5BS:14545-15700	1.26978	0.369219	-1.78203	VQ motif family	#N/A	#N/A
XLOC_076844	XLOC_076844	TRIAE_CS42_5DL_TGACv1_434558_AA1437950	TGACv1_scaffold_434558_5DL:50281-52406	2.7053	0.787084	-1.7812	WRKY transcription factor	#N/A	#N/A
XLOC_057280	XLOC_057280	TRIAE_CS42_4BS_TGACv1_327950_AA1079610	TGACv1_scaffold_327950_4BS:198311-199212	1.75516	0.510914	-1.78045	WAS WASL-interacting family member 1	#N/A	#N/A
XLOC_097977	XLOC_097977	TRIAE_CS42_7AS_TGACv1_571263_AA1846360	TGACv1_scaffold_571263_7AS:26370-27245	1.11929	0.326043	-1.77945	transcription elongation factor 1 homolog	#N/A	#N/A
XLOC_075493	XLOC_075493	TRIAE_CS42_5DL_TGACv1_433505_AA1415000	TGACv1_scaffold_433505_5DL:88535-89775	0.907802	0.264592	-1.77861	E3 ubiquitin- ligase RNF181	#N/A	#N/A
XLOC_015581	XLOC_015581	TRIAE_CS42_2AL_TGACv1_094039_AA0291530	TGACv1_scaffold_094039_2AL:79675-81235	0.428713	0.124966	-1.77848	RNA demethylase ALKBH5-like	#N/A	#N/A
XLOC_076587	XLOC_076587	TRIAE_CS42_5DL_TGACv1_434312_AA1433620	TGACv1_scaffold_434312_5DL:4935-8395	43.5668	12.7037	-1.77798	probable inorganic phosphate transporter 1-8	#N/A	#N/A
XLOC_071418	XLOC_071418	TRIAE_CS42_5BL_TGACv1_406016_AA1339080	TGACv1_scaffold_406016_5BL:45275-52560	8.54967	2.4932	-1.77787	hypothetical protein TRIUR3_04815	#N/A	#N/A
XLOC_051408	XLOC_051408	TRIAE_CS42_4AL_TGACv1_289231_AA0967640	TGACv1_scaffold_289231_4AL:66815-70461	0.548445	0.159959	-1.77764	serine threonine- kinase WNK4-like	#N/A	#N/A
XLOC_063875	XLOC_063875	TRIAE_CS42_5AL_TGACv1_374545_AA1202900	TGACv1_scaffold_374545_5AL:5081-5867	1.66924	0.486929	-1.77741	pathogenesis-related 1-9	#N/A	#N/A
XLOC_038668	XLOC_038668	TRIAE_CS42_3B_TGACv1_220883_AA0722390	TGACv1_scaffold_220883_3B:137035-143442	0.817863	0.238681	-1.77678	probable receptor kinase At1g67000	TRIAE_CS42_3B_TGACv1_220883_AA0722390	#N/A
XLOC_062944	XLOC_062944	TRIAE_CS42_5AL_TGACv1_373974_AA1186170	TGACv1_scaffold_373974_5AL:238776-245395	0.537304	0.156852	-1.77633	probable apyrase 3	#N/A	#N/A
XLOC_029586	XLOC_029586	TRIAE_CS42_2DL_TGACv1_160467_AA0550820	TGACv1_scaffold_160467_2DL:19653-20525	5.92986	1.73136	-1.7761	thaumatin partial	#N/A	#N/A
XLOC_030931	XLOC_030931	TRIAE_CS42_2DS_TGACv1_177437_AA0577110	TGACv1_scaffold_177437_2DS:18011-19644	34.246	10.01	-1.7745	12-oxo-phytodienoic acid reductase	#N/A	#N/A
XLOC_023778	XLOC_023778	TRIAE_CS42_2BL_TGACv1_132950_AA0440660	TGACv1_scaffold_132950_2BL:7425-10048	0.340452	0.0995426	-1.77406	probable aldo-keto reductase 3	#N/A	#N/A
XLOC_054931	XLOC_054931	TRIAE_CS42_4BL_TGACv1_320311_AA1034820	TGACv1_scaffold_320311_4BL:4019-5020	32.7704	9.59268	-1.77239	cysteine-rich repeat secretory 55	#N/A	#N/A
XLOC_006676	XLOC_006676	TRIAE_CS42_1BL_TGACv1_031958_AA0123500	TGACv1_scaffold_031958_1BL:28074-29744	0.715297	0.209396	-1.77231	predicted protein	#N/A	#N/A
XLOC_056274	XLOC_056274	TRIAE_CS42_4BL_TGACv1_321417_AA1060140	TGACv1_scaffold_321417_4BL:59971-60805	0.579402	0.169685	-1.77171	dirigent 19-like	#N/A	#N/A
XLOC_061184	XLOC_061184	TRIAE_CS42_4DL_TGACv1_345465_AA1153290	TGACv1_scaffold_345465_4DL:376-1648	1.16325	0.341064	-1.77005	Pathogenesis-related 1	#N/A	#N/A
XLOC_067733	XLOC_067733	TRIAE_CS42_5AS_TGACv1_393362_AA1271810	TGACv1_scaffold_393362_5AS:54115-55120	21.4898	6.302	-1.76977	Pathogenesis-related STH-21	#N/A	#N/A
XLOC_038575	XLOC_038575	TRIAE_CS42_3B_TGACv1_220835_AA0720840	TGACv1_scaffold_220835_3B:48735-51582	1.00786	0.295789	-1.76866	G-type lectin S-receptor-like serine threonine- kinase RLK1	#N/A	#N/A
XLOC_035032	XLOC_035032	TRIAE_CS42_3AL_TGACv1_195687_AA0652750	TGACv1_scaffold_195687_3AL:45945-47410	17.0959	5.01827	-1.76839	WRKY transcription factor 53	#N/A	#N/A
XLOC_018312	XLOC_018312	TRIAE_CS42_2AS_TGACv1_112552_AA0340670	TGACv1_scaffold_112552_2AS:98625-100405	24.8663	7.30028	-1.76817	Cytokinin-O-glucosyltransferase 3	#N/A	#N/A
XLOC_066365	XLOC_066365	TRIAE_CS42_5AL_TGACv1_377210_AA1244890	TGACv1_scaffold_377210_5AL:4095-6778	4.1261	1.21143	-1.76807	Lectin-domain containing receptor kinase	#N/A	#N/A
XLOC_100691	XLOC_100691	TRIAE_CS42_7BL_TGACv1_578869_AA1901230	TGACv1_scaffold_578869_7BL:19478-20835	0.370935	0.108922	-1.76788	hypothetical protein TRIUR3_26116	#N/A	#N/A
XLOC_062103	XLOC_062103	TRIAE_CS42_4DS_TGACv1_361684_AA1171530	TGACv1_scaffold_361684_4DS:2385-5791	0.355862	0.104656	-1.76566	aspartic ase Asp1-like	#N/A	#N/A
XLOC_070391	XLOC_070391	TRIAE_CS42_5BL_TGACv1_405129_AA1320770	TGACv1_scaffold_405129_5BL:26436-28069	1.31746	0.387668	-1.76486	cyanidin 3-O-rutinoside 5-O-glucosyltransferase-like	#N/A	#N/A
XLOC_022256	XLOC_022256	TRIAE_CS42_2BL_TGACv1_130544_AA0413270	TGACv1_scaffold_130544_2BL:59032-62240	0.262854	0.0773532	-1.76473	D-3-phosphoglycerate dehydrogenase chloroplastic-like	#N/A	#N/A
XLOC_017302	XLOC_017302	TRIAE_CS42_2AL_TGACv1_096688_AA0320600	TGACv1_scaffold_096688_2AL:22915-24550	0.713126	0.210041	-1.76348	Fruit bromelain	#N/A	#N/A
XLOC_029556	XLOC_029556	TRIAE_CS42_2DL_TGACv1_160423_AA0550380	TGACv1_scaffold_160423_2DL:39417-41155	0.290059	0.0854467	-1.76325	LRR receptor-like serine threonine- kinase FLS2	#N/A	#N/A
XLOC_036684	XLOC_036684	TRIAE_CS42_3AS_TGACv1_211110_AA0685170	TGACv1_scaffold_211110_3AS:40687-41773	42.9057	12.6458	-1.76251	Bowman-Birk type trypsin inhibitor	#N/A	#N/A
XLOC_086351	XLOC_086351	TRIAE_CS42_6BL_TGACv1_501832_AA1621020	TGACv1_scaffold_501832_6BL:34256-36009	0.386943	0.11405	-1.76246	pentatricopeptide repeat-containing chloroplastic	#N/A	#N/A
XLOC_000599	XLOC_000599	TRIAE_CS42_1AL_TGACv1_000405_AA0011280	TGACv1_scaffold_000405_1AL:97355-100207	1.82063	0.536687	-1.76228	WRKY transcription factor 33	#N/A	#N/A
XLOC_094189	XLOC_094189	TRIAE_CS42_7AL_TGACv1_556952_AA1774070	TGACv1_scaffold_556952_7AL:43786-44625	0.665971	0.196389	-1.76174	#N/A	#N/A	#N/A
XLOC_097430	XLOC_097430	TRIAE_CS42_7AS_TGACv1_570496_AA1836660	TGACv1_scaffold_570496_7AS:35196-46506	4.94343	1.45887	-1.76066	hypothetical protein TRIUR3_15537	#N/A	#N/A
XLOC_002182	XLOC_002182	TRIAE_CS42_1AL_TGACv1_002075_AA0038510	TGACv1_scaffold_002075_1AL:36609-37735	7.8157	2.30849	-1.75943	hypothetical protein	#N/A	#N/A
XLOC_055924	XLOC_055924	TRIAE_CS42_4BL_TGACv1_321020_AA1053830	TGACv1_scaffold_321020_4BL:102286-104005	1.72657	0.510306	-1.75847	UPF0481 At3g47200-like	#N/A	#N/A
XLOC_051725	XLOC_051725	TRIAE_CS42_4AL_TGACv1_289596_AA0973670	TGACv1_scaffold_289596_4AL:9855-12590	0.631793	0.186741	-1.75842	predicted protein	#N/A	#N/A
XLOC_045850	XLOC_045850	TRIAE_CS42_3DL_TGACv1_250121_AA0862420	TGACv1_scaffold_250121_3DL:23296-24625	14.2559	4.21493	-1.75798	WRKY transcription factor 53	#N/A	#N/A
XLOC_106075	XLOC_106075	TRIAE_CS42_7DL_TGACv1_605335_AA2006150	TGACv1_scaffold_605335_7DL:21805-23925	0.567002	0.167685	-1.7576	Reticuline oxidase	#N/A	#N/A
XLOC_017025	XLOC_017025	TRIAE_CS42_2AL_TGACv1_095914_AA0315810	TGACv1_scaffold_095914_2AL:37649-42255	2.85974	0.845812	-1.75748	Wall-associated receptor kinase 5	TRIAE_CS42_2AL_TGACv1_095914_AA0315810	#N/A
XLOC_009885	XLOC_009885	TRIAE_CS42_1DL_TGACv1_061153_AA0187200	TGACv1_scaffold_061153_1DL:163745-164910	0.590899	0.174776	-1.75741	PREDICTED: uncharacterized protein LOC100828403	#N/A	#N/A
XLOC_075483	XLOC_075483	TRIAE_CS42_5DL_TGACv1_433500_AA1414830	TGACv1_scaffold_433500_5DL:33275-39250	4.57533	1.35339	-1.7573	reticuline oxidase	#N/A	#N/A
XLOC_060242	XLOC_060242	TRIAE_CS42_4DL_TGACv1_343575_AA1136830	TGACv1_scaffold_343575_4DL:42336-47115	17.2427	5.10553	-1.75586	Sugar transport 13	#N/A	#N/A
XLOC_090951	XLOC_090951	TRIAE_CS42_6DL_TGACv1_528045_AA1711020	TGACv1_scaffold_528045_6DL:4573-8495	22.0957	6.54396	-1.75553	phenylalanine ammonia-lyase-like	#N/A	#N/A
XLOC_099589	XLOC_099589	TRIAE_CS42_7BL_TGACv1_577598_AA1879210	TGACv1_scaffold_577598_7BL:42215-43654	6.76724	2.00435	-1.75543	transcription factor JUNGBRUNNEN 1-like	#N/A	#N/A
XLOC_056838	XLOC_056838	TRIAE_CS42_4BL_TGACv1_322243_AA1069920	TGACv1_scaffold_322243_4BL:10548-16039	13.1612	3.90262	-1.75377	Sugar transport 13	#N/A	#N/A
XLOC_067819	XLOC_067819	TRIAE_CS42_5AS_TGACv1_393512_AA1273490	TGACv1_scaffold_393512_5AS:50405-56260	0.307718	0.0913911	-1.75148	ankyrin repeat domain-containing 50-like	#N/A	#N/A
XLOC_043992	XLOC_043992	TRIAE_CS42_3B_TGACv1_227755_AA0824610	TGACv1_scaffold_227755_3B:16015-17941	2.00846	0.596743	-1.75091	UDP-glycosyltransferase 87A1-like	#N/A	#N/A
XLOC_030521	XLOC_030521	TRIAE_CS42_2DS_TGACv1_177218_AA0569400	TGACv1_scaffold_177218_2DS:175559-178066	0.875388	0.260158	-1.75053	transmembrane 87A	#N/A	#N/A
XLOC_006704	XLOC_006704	TRIAE_CS42_1BL_TGACv1_031993_AA0123970	TGACv1_scaffold_031993_1BL:64715-68062	1.65524	0.491998	-1.75032	DUF26-domain receptor kinase family	#N/A	#N/A
XLOC_034171	XLOC_034171	TRIAE_CS42_3AL_TGACv1_194680_AA0637700	TGACv1_scaffold_194680_3AL:55253-57775	0.595299	0.177113	-1.74895	NAC transcription factor	#N/A	#N/A
XLOC_064661	XLOC_064661	TRIAE_CS42_5AL_TGACv1_375089_AA1215870	TGACv1_scaffold_375089_5AL:71113-73455	41.3376	12.302	-1.74857	probable inorganic phosphate transporter 1-8	#N/A	#N/A
XLOC_089801	XLOC_089801	TRIAE_CS42_6DL_TGACv1_526732_AA1690810	TGACv1_scaffold_526732_6DL:66670-69861	0.213741	0.0636088	-1.74856	cadmium tolerance factor	#N/A	#N/A
XLOC_056245	XLOC_056245	TRIAE_CS42_4BL_TGACv1_321370_AA1059690	TGACv1_scaffold_321370_4BL:29016-31415	3.22638	0.960388	-1.74823	alcohol dehydrogenase-like 2	#N/A	#N/A
XLOC_037827	XLOC_037827	TRIAE_CS42_3AS_TGACv1_213121_AA0705540	TGACv1_scaffold_213121_3AS:14082-15605	182.842	54.4259	-1.74823	GSTF1_WHEAT ame: Full=Glutathione S-transferase 1 ame: Full=GST class-phi	#N/A	#N/A
XLOC_036030	XLOC_036030	TRIAE_CS42_3AS_TGACv1_210427_AA0671780	TGACv1_scaffold_210427_3AS:221735-224008	8.14211	2.42444	-1.74775	Cytochrome P450 71C4	#N/A	#N/A
XLOC_017674	XLOC_017674	TRIAE_CS42_2AL_TGACv1_104208_AA0328120	TGACv1_scaffold_104208_2AL:775-2260	3.97453	1.18366	-1.74753	cysteine protease	#N/A	#N/A
XLOC_045911	XLOC_045911	TRIAE_CS42_3DL_TGACv1_250163_AA0863390	TGACv1_scaffold_250163_3DL:11956-15995	38.123	11.3585	-1.74689	Glucan endo-1,3-beta-glucosidase GIII	#N/A	#N/A
XLOC_100912	XLOC_100912	TRIAE_CS42_7BL_TGACv1_579204_AA1905240	TGACv1_scaffold_579204_7BL:52596-53245	10.8519	3.23416	-1.74649	hypothetical protein F775_42750	#N/A	#N/A
XLOC_005192	XLOC_005192	TRIAE_CS42_1BL_TGACv1_030616_AA0095830	TGACv1_scaffold_030616_1BL:54725-56235	2.3735	0.707469	-1.74628	chitinase 2	#N/A	#N/A
XLOC_086891	XLOC_086891	TRIAE_CS42_6BS_TGACv1_513178_AA1633090	TGACv1_scaffold_513178_6BS:129387-133313	47.5324	14.1681	-1.74626	Luminal-binding 3	#N/A	#N/A
XLOC_105578	XLOC_105578	TRIAE_CS42_7DL_TGACv1_604379_AA1997510	TGACv1_scaffold_604379_7DL:12376-14925	0.41881	0.124868	-1.7459	Lectin-domain containing receptor kinase	#N/A	#N/A
XLOC_086473	XLOC_086473	TRIAE_CS42_6BL_TGACv1_502147_AA1623410	TGACv1_scaffold_502147_6BL:20362-23435	4.15902	1.24032	-1.74553	Wall-associated receptor kinase 5	TRIAE_CS42_6BL_TGACv1_502147_AA1623410	#N/A
XLOC_007030	XLOC_007030	TRIAE_CS42_1BL_TGACv1_032408_AA0129560	TGACv1_scaffold_032408_1BL:55605-57740	3.63005	1.08269	-1.74537	soluble inorganic pyrophosphatase	#N/A	#N/A
XLOC_108396	XLOC_108396	TRIAE_CS42_7DS_TGACv1_623278_AA2051550	TGACv1_scaffold_623278_7DS:36867-38755	0.572984	0.170913	-1.74523	probable calcium-binding CML48	#N/A	#N/A
XLOC_041826	XLOC_041826	TRIAE_CS42_3B_TGACv1_223519_AA0783390	TGACv1_scaffold_223519_3B:18195-20205	3.32764	0.992678	-1.7451	cytochrome P450 711A1	#N/A	#N/A
XLOC_099777	XLOC_099777	TRIAE_CS42_7BL_TGACv1_577757_AA1882690	TGACv1_scaffold_577757_7BL:11535-12270	1.58553	0.473018	-1.745	Multi -bridging factor 1c	#N/A	#N/A
XLOC_108305	XLOC_108305	TRIAE_CS42_7DS_TGACv1_623127_AA2049830	TGACv1_scaffold_623127_7DS:26934-31567	5.93662	1.77113	-1.74497	predicted protein	#N/A	#N/A
XLOC_109345	XLOC_109345	TRIAE_CS42_U_TGACv1_640710_AA2070440	TGACv1_scaffold_640710_U:353160-354465	1.27655	0.381012	-1.74434	predicted protein	#N/A	#N/A
XLOC_071909	XLOC_071909	TRIAE_CS42_5BL_TGACv1_406590_AA1347490	TGACv1_scaffold_406590_5BL:56005-58710	0.311284	0.0929337	-1.74396	serine threonine- kinase NAK	#N/A	#N/A
XLOC_104575	XLOC_104575	TRIAE_CS42_7DL_TGACv1_603208_AA1978380	TGACv1_scaffold_603208_7DL:32421-33850	29.408	8.77982	-1.74395	hypothetical protein F775_15237	#N/A	#N/A
XLOC_014921	XLOC_014921	TRIAE_CS42_2AL_TGACv1_093395_AA0279210	TGACv1_scaffold_093395_2AL:15681-18425	0.786797	0.234938	-1.74371	hypothetical protein F775_20885	#N/A	#N/A
XLOC_032641	XLOC_032641	TRIAE_CS42_2DS_TGACv1_179635_AA0608360	TGACv1_scaffold_179635_2DS:9035-10770	1.11973	0.334532	-1.74294	cysteine-rich receptor kinase 15	#N/A	#N/A
XLOC_038278	XLOC_038278	TRIAE_CS42_3B_TGACv1_220676_AA0715020	TGACv1_scaffold_220676_3B:249485-250410	0.989617	0.295694	-1.74276	receptor ,expressed	#N/A	#N/A
XLOC_078451	XLOC_078451	TRIAE_CS42_5DL_TGACv1_437087_AA1465030	TGACv1_scaffold_437087_5DL:7886-10965	0.539131	0.16119	-1.74187	probable LRR receptor-like serine threonine- kinase At1g67720	#N/A	#N/A
XLOC_075932	XLOC_075932	TRIAE_CS42_5DL_TGACv1_433792_AA1422170	TGACv1_scaffold_433792_5DL:30164-35065	1.65678	0.495356	-1.74185	probable receptor kinase At5g47070	#N/A	#N/A
XLOC_024772	XLOC_024772	TRIAE_CS42_2BS_TGACv1_146282_AA0461310	TGACv1_scaffold_146282_2BS:71116-72215	34.1751	10.2187	-1.74173	EF hand family	#N/A	#N/A
XLOC_096109	XLOC_096109	TRIAE_CS42_7AS_TGACv1_569270_AA1812070	TGACv1_scaffold_569270_7AS:54636-60055	0.654231	0.195798	-1.74043	2-hydroxymuconate semialdehyde hydrolase- partial	#N/A	#N/A
XLOC_014259	XLOC_014259	TRIAE_CS42_2AL_TGACv1_092926_AA0267290	TGACv1_scaffold_092926_2AL:218579-221625	0.412028	0.123397	-1.73943	G-type lectin S-receptor-like serine threonine- kinase SD2-5	#N/A	#N/A
XLOC_093640	XLOC_093640	TRIAE_CS42_7AL_TGACv1_556500_AA1764250	TGACv1_scaffold_556500_7AL:105045-107124	3.71907	1.11383	-1.73941	Premnaspirodiene oxygenase	#N/A	#N/A
XLOC_030283	XLOC_030283	TRIAE_CS42_2DL_TGACv1_162738_AA0563460	TGACv1_scaffold_162738_2DL:8315-12030	34.7097	10.398	-1.73903	sugar carrier C-like	#N/A	#N/A
XLOC_079324	XLOC_079324	TRIAE_CS42_5DS_TGACv1_457244_AA1484230	TGACv1_scaffold_457244_5DS:47455-52090	1.74504	0.52317	-1.73791	11-beta-hydroxysteroid dehydrogenase 1B-like	#N/A	#N/A
XLOC_104624	XLOC_104624	TRIAE_CS42_7DL_TGACv1_603255_AA1979230	TGACv1_scaffold_603255_7DL:34015-36393	0.19031	0.0570773	-1.73736	Lectin-domain containing receptor kinase	#N/A	#N/A
XLOC_059186	XLOC_059186	TRIAE_CS42_4DL_TGACv1_342608_AA1117890	TGACv1_scaffold_342608_4DL:87135-91180	21.2288	6.36818	-1.73707	Beta- insoluble isoenzyme 1	#N/A	#N/A
XLOC_110999	XLOC_110999	TRIAE_CS42_U_TGACv1_641697_AA2101750	TGACv1_scaffold_641697_U:15876-18182	3.65395	1.09758	-1.73514	ras-related RABH1e	#N/A	#N/A
XLOC_106227	XLOC_106227	TRIAE_CS42_7DL_TGACv1_606042_AA2008970	TGACv1_scaffold_606042_7DL:5315-7592	34.7006	10.4304	-1.73417	NADPH-dependent HC-toxin reductase	#N/A	#N/A
XLOC_035890	XLOC_035890	TRIAE_CS42_3AL_TGACv1_198101_AA0667980	TGACv1_scaffold_198101_3AL:5645-6850	0.643989	0.193651	-1.73358	glycine-rich cell wall structural 2-like	#N/A	#N/A
XLOC_001726	XLOC_001726	TRIAE_CS42_1AL_TGACv1_001475_AA0031050	TGACv1_scaffold_001475_1AL:37491-39483	2.62296	0.788873	-1.73333	RING-H2 finger ATL66-like	#N/A	#N/A
XLOC_015226	XLOC_015226	TRIAE_CS42_2AL_TGACv1_093664_AA0284830	TGACv1_scaffold_093664_2AL:37305-41005	23.4554	7.05554	-1.73309	sugar carrier C-like	#N/A	#N/A
XLOC_082392	XLOC_082392	TRIAE_CS42_6AS_TGACv1_485310_AA1542970	TGACv1_scaffold_485310_6AS:155463-156805	4.42232	1.33279	-1.73035	gibberellin receptor GID1L2	#N/A	#N/A
XLOC_002795	XLOC_002795	TRIAE_CS42_1AL_TGACv1_003265_AA0048990	TGACv1_scaffold_003265_1AL:3055-7925	1.76962	0.533367	-1.73024	hypothetical protein F775_11608	#N/A	#N/A
XLOC_019299	XLOC_019299	TRIAE_CS42_2AS_TGACv1_113598_AA0358370	TGACv1_scaffold_113598_2AS:22675-25476	1.42751	0.430341	-1.72995	cysteine-rich receptor kinase 25	#N/A	#N/A
XLOC_088694	XLOC_088694	TRIAE_CS42_6BS_TGACv1_515239_AA1668520	TGACv1_scaffold_515239_6BS:11746-12635	1.20316	0.362972	-1.72889	hypothetical protein F775_32360	#N/A	#N/A
XLOC_102973	XLOC_102973	TRIAE_CS42_7BS_TGACv1_592970_AA1946870	TGACv1_scaffold_592970_7BS:13945-15800	0.831442	0.250881	-1.72861	UDP-glycosyltransferase 708A6-like	#N/A	#N/A
XLOC_088858	XLOC_088858	TRIAE_CS42_6BS_TGACv1_515661_AA1671630	TGACv1_scaffold_515661_6BS:715-2760	1.80222	0.543875	-1.72843	polyphenol partial	#N/A	#N/A
XLOC_045043	XLOC_045043	TRIAE_CS42_3DL_TGACv1_249381_AA0847170	TGACv1_scaffold_249381_3DL:103518-108716	0.374426	0.113054	-1.72767	Subtilisin-like protease	#N/A	#N/A
XLOC_062018	XLOC_062018	TRIAE_CS42_4DS_TGACv1_361560_AA1170100	TGACv1_scaffold_361560_4DS:9811-10835	15.4311	4.65956	-1.72758	Oxalate oxidase GF-	#N/A	#N/A
XLOC_081853	XLOC_081853	TRIAE_CS42_6AL_TGACv1_473438_AA1531100	TGACv1_scaffold_473438_6AL:11286-12775	198.464	59.928	-1.72757	Glutathione S-transferase 1	#N/A	#N/A
XLOC_080036	XLOC_080036	TRIAE_CS42_6AL_TGACv1_470940_AA1499050	TGACv1_scaffold_470940_6AL:195406-198005	0.888948	0.268534	-1.727	Peptide transporter PTR2	#N/A	#N/A
XLOC_054954	XLOC_054954	TRIAE_CS42_4BL_TGACv1_320323_AA1035240	TGACv1_scaffold_320323_4BL:283881-288145	0.736526	0.222502	-1.72692	random slug 5	#N/A	#N/A
XLOC_033681	XLOC_033681	TRIAE_CS42_3AL_TGACv1_194229_AA0629090	TGACv1_scaffold_194229_3AL:18075-19280	0.750331	0.22669	-1.72681	splicing arginine serine-rich 19-like isoform X2	#N/A	#N/A
XLOC_014836	XLOC_014836	TRIAE_CS42_2AL_TGACv1_093330_AA0277780	TGACv1_scaffold_093330_2AL:28138-31155	1.53382	0.463415	-1.72675	Phenylalanine ammonia-lyase	#N/A	#N/A
XLOC_054923	XLOC_054923	TRIAE_CS42_4BL_TGACv1_320309_AA1034660	TGACv1_scaffold_320309_4BL:92133-94015	0.516103	0.155935	-1.72672	IN2-1 homolog A-like isoform X1	#N/A	#N/A
XLOC_015845	XLOC_015845	TRIAE_CS42_2AL_TGACv1_094336_AA0296020	TGACv1_scaffold_094336_2AL:18589-19400	1.59529	0.482282	-1.72587	E3 ubiquitin- ligase Os03g0188200-like	#N/A	#N/A
XLOC_064840	XLOC_064840	TRIAE_CS42_5AL_TGACv1_375282_AA1219100	TGACv1_scaffold_375282_5AL:47176-49855	1.73244	0.523834	-1.72563	UDP-glucose 6-dehydrogenase	#N/A	#N/A
XLOC_007522	XLOC_007522	TRIAE_CS42_1BL_TGACv1_033328_AA0138790	TGACv1_scaffold_033328_1BL:11035-12620	5.67774	1.71761	-1.72492	AP2 ERF and B3 domain-containing Os05g0549800	#N/A	#N/A
XLOC_076301	XLOC_076301	TRIAE_CS42_5DL_TGACv1_434078_AA1428490	TGACv1_scaffold_434078_5DL:26985-38806	0.192355	0.0581941	-1.72483	LEO1 homolog	#N/A	#N/A
XLOC_018309	XLOC_018309	TRIAE_CS42_2AS_TGACv1_112552_AA0340660	TGACv1_scaffold_112552_2AS:94385-96290	1.92576	0.582688	-1.72463	cytochrome P450 99A2-like	#N/A	#N/A
XLOC_084165	XLOC_084165	TRIAE_CS42_6BL_TGACv1_499351_AA1578960	TGACv1_scaffold_499351_6BL:437357-440309	2.64582	0.80095	-1.72393	phenylalanine ammonia-lyase	#N/A	#N/A
XLOC_107445	XLOC_107445	TRIAE_CS42_7DS_TGACv1_622168_AA2034390	TGACv1_scaffold_622168_7DS:37115-39224	0.4377	0.132532	-1.7236	septum site-determining minD chloroplastic	#N/A	#N/A
XLOC_079101	XLOC_079101	TRIAE_CS42_5DS_TGACv1_456941_AA1480070	TGACv1_scaffold_456941_5DS:28745-30670	0.561001	0.169936	-1.72301	synaptobrevin VAMP	#N/A	#N/A
XLOC_098043	XLOC_098043	TRIAE_CS42_7AS_TGACv1_571414_AA1847500	TGACv1_scaffold_571414_7AS:1765-10858	0.431363	0.13067	-1.72297	ABSCISIC ACID-INSENSITIVE 5 5	#N/A	#N/A
XLOC_050246	XLOC_050246	TRIAE_CS42_4AL_TGACv1_288351_AA0945880	TGACv1_scaffold_288351_4AL:19136-24475	6.73612	2.04087	-1.72274	glycerophosphodiester phosphodiesterase chloroplastic-like	#N/A	#N/A
XLOC_071195	XLOC_071195	TRIAE_CS42_5BL_TGACv1_405770_AA1335010	TGACv1_scaffold_405770_5BL:72196-78789	13.4495	4.07499	-1.72269	Pathogenesis-related PRMS	#N/A	#N/A
XLOC_074566	XLOC_074566	TRIAE_CS42_5DL_TGACv1_433031_AA1398910	TGACv1_scaffold_433031_5DL:128590-131485	0.473368	0.14344	-1.72252	receptor kinase At4g00960	#N/A	#N/A
XLOC_105551	XLOC_105551	TRIAE_CS42_7DL_TGACv1_604344_AA1997060	TGACv1_scaffold_604344_7DL:11615-13060	2.27107	0.688457	-1.72193	calcium-binding PBP1	#N/A	#N/A
XLOC_102634	XLOC_102634	TRIAE_CS42_7BS_TGACv1_592587_AA1940840	TGACv1_scaffold_592587_7BS:5435-6800	1.70616	0.51737	-1.72148	ring-H2 zinc finger	#N/A	#N/A
XLOC_012687	XLOC_012687	TRIAE_CS42_1DL_TGACv1_064661_AA0235290	TGACv1_scaffold_064661_1DL:5825-6940	2.40192	0.728645	-1.7209	hypothetical protein F775_11608	#N/A	#N/A
XLOC_005972	XLOC_005972	TRIAE_CS42_1BL_TGACv1_031247_AA0110350	TGACv1_scaffold_031247_1BL:75496-76395	287.811	87.3182	-1.72077	protease inhibitor	#N/A	#N/A
XLOC_033829	XLOC_033829	TRIAE_CS42_3AL_TGACv1_194367_AA0631860	TGACv1_scaffold_194367_3AL:46595-48811	13.8322	4.19693	-1.72062	glycerophosphodiester phosphodiesterase chloroplastic-like	#N/A	#N/A
XLOC_108337	XLOC_108337	TRIAE_CS42_7DS_TGACv1_623169_AA2050380	TGACv1_scaffold_623169_7DS:29725-33534	0.401449	0.121863	-1.71996	probable L-type lectin-domain containing receptor kinase	#N/A	#N/A
XLOC_079349	XLOC_079349	TRIAE_CS42_5DS_TGACv1_457287_AA1484760	TGACv1_scaffold_457287_5DS:21360-27972	0.266464	0.0808973	-1.71978	cation H(+) antiporter 19-like	#N/A	#N/A
XLOC_111121	XLOC_111121	TRIAE_CS42_U_TGACv1_641778_AA2104030	TGACv1_scaffold_641778_U:7096-8405	3.22206	0.97886	-1.71881	unnamed protein product	#N/A	#N/A
XLOC_010995	XLOC_010995	TRIAE_CS42_1DL_TGACv1_061987_AA0206890	TGACv1_scaffold_061987_1DL:22169-24455	90.9989	27.6606	-1.71802	Glucan endo-1,3-beta-glucosidase 13	#N/A	#N/A
XLOC_010907	XLOC_010907	TRIAE_CS42_1DL_TGACv1_061880_AA0205230	TGACv1_scaffold_061880_1DL:22875-25830	2.52567	0.76811	-1.71728	WRKY transcription factor 33	#N/A	#N/A
XLOC_104409	XLOC_104409	TRIAE_CS42_7DL_TGACv1_603073_AA1975180	TGACv1_scaffold_603073_7DL:69025-70434	7.04247	2.14187	-1.71721	probable glutathione S-transferase GSTF1	#N/A	#N/A
XLOC_007789	XLOC_007789	TRIAE_CS42_1BL_TGACv1_034214_AA0143800	TGACv1_scaffold_034214_1BL:9995-11700	0.395543	0.120305	-1.71714	expansin EXPB3	#N/A	#N/A
XLOC_071563	XLOC_071563	TRIAE_CS42_5BL_TGACv1_406171_AA1341700	TGACv1_scaffold_406171_5BL:46505-47380	1.72258	0.524384	-1.71587	predicted protein	#N/A	#N/A
XLOC_021335	XLOC_021335	TRIAE_CS42_2BL_TGACv1_129807_AA0396850	TGACv1_scaffold_129807_2BL:20372-24835	0.949641	0.289254	-1.71505	prolyl endopeptidase	#N/A	#N/A
XLOC_111164	XLOC_111164	TRIAE_CS42_U_TGACv1_641819_AA2104970	TGACv1_scaffold_641819_U:50585-53130	2.00173	0.609835	-1.71476	L-type lectin-domain containing receptor kinase	#N/A	#N/A
XLOC_043676	XLOC_043676	TRIAE_CS42_3B_TGACv1_226655_AA0818430	TGACv1_scaffold_226655_3B:33495-34715	1.46662	0.446909	-1.71445	Acidic endochitinase	#N/A	#N/A
XLOC_070418	XLOC_070418	TRIAE_CS42_5BL_TGACv1_405157_AA1321310	TGACv1_scaffold_405157_5BL:2125-3327	1.77933	0.542396	-1.71391	pathogenesis-related 1-6	#N/A	#N/A
XLOC_036594	XLOC_036594	TRIAE_CS42_3AS_TGACv1_211026_AA0683410	TGACv1_scaffold_211026_3AS:86102-87545	2.06174	0.628554	-1.71376	E3 ubiquitin- ligase EL5	#N/A	#N/A
XLOC_041910	XLOC_041910	TRIAE_CS42_3B_TGACv1_223642_AA0785010	TGACv1_scaffold_223642_3B:44827-46721	2.02589	0.617736	-1.71349	Somatic embryogenesis receptor kinase 2	#N/A	#N/A
XLOC_022920	XLOC_022920	TRIAE_CS42_2BL_TGACv1_131277_AA0425400	TGACv1_scaffold_131277_2BL:41036-48435	2.0041	0.611135	-1.71339	RHOMBOID 2	#N/A	#N/A
XLOC_086444	XLOC_086444	TRIAE_CS42_6BL_TGACv1_502060_AA1622780	TGACv1_scaffold_502060_6BL:18128-24585	0.555721	0.169613	-1.71211	probable potassium transporter 16	#N/A	#N/A
XLOC_085529	XLOC_085529	TRIAE_CS42_6BL_TGACv1_500510_AA1605700	TGACv1_scaffold_500510_6BL:66271-69035	1.13242	0.345777	-1.7115	Peptide transporter PTR2	#N/A	#N/A
XLOC_001608	XLOC_001608	TRIAE_CS42_1AL_TGACv1_001341_AA0029020	TGACv1_scaffold_001341_1AL:27750-37115	2.04871	0.625902	-1.71071	Peptide transporter PTR3-A	#N/A	#N/A
XLOC_018833	XLOC_018833	TRIAE_CS42_2AS_TGACv1_113028_AA0350030	TGACv1_scaffold_113028_2AS:36115-42888	0.864497	0.264316	-1.7096	Lectin-domain containing receptor kinase	#N/A	#N/A
XLOC_073981	XLOC_073981	TRIAE_CS42_5BS_TGACv1_424211_AA1387590	TGACv1_scaffold_424211_5BS:26054-30315	0.204592	0.062573	-1.70914	rhamnose biosynthetic enzyme 1	#N/A	#N/A
XLOC_033521	XLOC_033521	TRIAE_CS42_3AL_TGACv1_194094_AA0626320	TGACv1_scaffold_194094_3AL:5823-6655	6.64647	2.0337	-1.70848	hypothetical protein TRIUR3_27866	#N/A	#N/A
XLOC_023424	XLOC_023424	TRIAE_CS42_2BL_TGACv1_131998_AA0434310	TGACv1_scaffold_131998_2BL:27771-31175	3.44291	1.05358	-1.70833	S-adenosylhomocystein hydrolase 2	#N/A	#N/A
XLOC_010407	XLOC_010407	TRIAE_CS42_1DL_TGACv1_061501_AA0197030	TGACv1_scaffold_061501_1DL:83040-85295	6.05539	1.85309	-1.70828	Cytochrome P450 94A1	#N/A	#N/A
XLOC_061816	XLOC_061816	TRIAE_CS42_4DS_TGACv1_361391_AA1166800	TGACv1_scaffold_361391_4DS:16016-18240	6.84436	2.09535	-1.70772	WW domain-containing oxidoreductase	#N/A	#N/A
XLOC_047826	XLOC_047826	TRIAE_CS42_3DL_TGACv1_258495_AA0897630	TGACv1_scaffold_258495_3DL:945-2280	1.51156	0.462817	-1.70753	unnamed protein product	#N/A	#N/A
XLOC_107650	XLOC_107650	TRIAE_CS42_7DS_TGACv1_622333_AA2037840	TGACv1_scaffold_622333_7DS:58126-59795	4.17193	1.27791	-1.70693	zinc finger CONSTANS-LIKE 16	#N/A	#N/A
XLOC_063396	XLOC_063396	TRIAE_CS42_5AL_TGACv1_374228_AA1194290	TGACv1_scaffold_374228_5AL:141705-142980	2.087	0.639605	-1.70617	hypothetical protein F775_11067	#N/A	#N/A
XLOC_069667	XLOC_069667	TRIAE_CS42_5BL_TGACv1_404669_AA1307890	TGACv1_scaffold_404669_5BL:41489-46905	2.21321	0.678409	-1.70591	mitochondrial phosphate carrier mitochondrial-like	#N/A	#N/A
XLOC_009399	XLOC_009399	TRIAE_CS42_1BS_TGACv1_051011_AA0177260	TGACv1_scaffold_051011_1BS:25355-30211	0.763851	0.234263	-1.70516	probable uridine nucleosidase 2	#N/A	#N/A
XLOC_061736	XLOC_061736	TRIAE_CS42_4DS_TGACv1_361309_AA1165490	TGACv1_scaffold_361309_4DS:95055-96276	23.3444	7.1621	-1.70462	alpha-amylase trypsin inhibitor-like	#N/A	#N/A
XLOC_086841	XLOC_086841	TRIAE_CS42_6BS_TGACv1_513149_AA1632060	TGACv1_scaffold_513149_6BS:69865-70844	9.19174	2.82335	-1.70293	PR17c precursor	#N/A	#N/A
XLOC_100389	XLOC_100389	TRIAE_CS42_7BL_TGACv1_578443_AA1895050	TGACv1_scaffold_578443_7BL:53714-55235	3.75437	1.15326	-1.70285	3 -N-debenzoyl-2 -deoxytaxol N-benzoyltransferase	#N/A	#N/A
XLOC_002625	XLOC_002625	TRIAE_CS42_1AL_TGACv1_002910_AA0046270	TGACv1_scaffold_002910_1AL:15752-17210	27.7524	8.5255	-1.70276	chitinase 2-like	#N/A	#N/A
XLOC_007208	XLOC_007208	TRIAE_CS42_1BL_TGACv1_032679_AA0132810	TGACv1_scaffold_032679_1BL:13323-16505	0.396242	0.121742	-1.70255	receptor kinase 1	#N/A	#N/A
XLOC_026950	XLOC_026950	TRIAE_CS42_2DL_TGACv1_157971_AA0504250	TGACv1_scaffold_157971_2DL:2179-3695	7.22631	2.2206	-1.70231	wiskott-Aldrich syndrome homolog	#N/A	#N/A
XLOC_052441	XLOC_052441	TRIAE_CS42_4AL_TGACv1_290518_AA0986220	TGACv1_scaffold_290518_4AL:8066-9845	1.57355	0.483629	-1.70205	hexose carrier	#N/A	#N/A
XLOC_106312	XLOC_106312	TRIAE_CS42_7DL_TGACv1_607495_AA2011060	TGACv1_scaffold_607495_7DL:1875-4470	0.618792	0.19028	-1.70133	F-box PP2-B10-like	#N/A	#N/A
XLOC_031905	XLOC_031905	TRIAE_CS42_2DS_TGACv1_178409_AA0595120	TGACv1_scaffold_178409_2DS:41405-44010	28.3272	8.71608	-1.70044	polyol transporter 5-like	#N/A	#N/A
XLOC_010861	XLOC_010861	TRIAE_CS42_1DL_TGACv1_061859_AA0204470	TGACv1_scaffold_061859_1DL:27446-33035	0.396124	0.121904	-1.70021	WAK receptor kinase family	TRIAE_CS42_1DL_TGACv1_061859_AA0204470	#N/A
XLOC_087511	XLOC_087511	TRIAE_CS42_6BS_TGACv1_513607_AA1645750	TGACv1_scaffold_513607_6BS:98505-104615	0.267738	0.0824665	-1.69894	Peptide transporter PTR2	#N/A	#N/A
XLOC_064390	XLOC_064390	TRIAE_CS42_5AL_TGACv1_374895_AA1211210	TGACv1_scaffold_374895_5AL:31123-33195	0.519543	0.160092	-1.69834	tubulin beta-2 chain	#N/A	#N/A
XLOC_097015	XLOC_097015	TRIAE_CS42_7AS_TGACv1_570025_AA1828960	TGACv1_scaffold_570025_7AS:42835-44146	0.830266	0.255889	-1.69805	probable gluconokinase	#N/A	#N/A
XLOC_042905	XLOC_042905	TRIAE_CS42_3B_TGACv1_224949_AA0803570	TGACv1_scaffold_224949_3B:43992-47574	0.803849	0.247786	-1.69783	unnamed protein product	#N/A	#N/A
XLOC_027106	XLOC_027106	TRIAE_CS42_2DL_TGACv1_158048_AA0507250	TGACv1_scaffold_158048_2DL:153296-156307	0.607973	0.187445	-1.69754	phenylalanine ammonia-lyase	#N/A	#N/A
XLOC_096494	XLOC_096494	TRIAE_CS42_7AS_TGACv1_569577_AA1819430	TGACv1_scaffold_569577_7AS:73540-75696	0.387538	0.119513	-1.69717	L-type lectin-domain containing receptor kinase -like	#N/A	#N/A
XLOC_003830	XLOC_003830	TRIAE_CS42_1AS_TGACv1_019649_AA0069530	TGACv1_scaffold_019649_1AS:36825-38960	2.78114	0.857746	-1.69705	28S ribosomal mitochondrial	#N/A	#N/A
XLOC_085313	XLOC_085313	TRIAE_CS42_6BL_TGACv1_500230_AA1601760	TGACv1_scaffold_500230_6BL:96015-96912	0.939089	0.289709	-1.69666	hypothetical protein F775_07329	#N/A	#N/A
XLOC_063680	XLOC_063680	TRIAE_CS42_5AL_TGACv1_374411_AA1199540	TGACv1_scaffold_374411_5AL:5632-6505	6.9821	2.15408	-1.69659	pathogenesis-related 1-16	#N/A	#N/A
XLOC_050005	XLOC_050005	TRIAE_CS42_4AL_TGACv1_288220_AA0941130	TGACv1_scaffold_288220_4AL:195605-198288	1.5337	0.473536	-1.69547	G-type lectin S-receptor-like serine threonine- kinase RLK1	#N/A	#N/A
XLOC_054610	XLOC_054610	TRIAE_CS42_4AS_TGACv1_308463_AA1028010	TGACv1_scaffold_308463_4AS:18245-20884	37.5052	11.5877	-1.69449	cytochrome b561 and DOMON domain-containing At4g12980-like	#N/A	#N/A
XLOC_105450	XLOC_105450	TRIAE_CS42_7DL_TGACv1_604201_AA1995060	TGACv1_scaffold_604201_7DL:27498-29845	33.846	10.4636	-1.6936	lysine histidine transporter 2-like	#N/A	#N/A
XLOC_094493	XLOC_094493	TRIAE_CS42_7AL_TGACv1_557324_AA1779770	TGACv1_scaffold_557324_7AL:13037-14515	4.53107	1.40084	-1.69356	WRKY79 transcription factor	#N/A	#N/A
XLOC_029811	XLOC_029811	TRIAE_CS42_2DL_TGACv1_160859_AA0554710	TGACv1_scaffold_160859_2DL:17756-18495	2.67154	0.826543	-1.69251	predicted protein	#N/A	#N/A
XLOC_079437	XLOC_079437	TRIAE_CS42_5DS_TGACv1_457426_AA1486400	TGACv1_scaffold_457426_5DS:28235-33670	3.60562	1.11617	-1.69169	3beta-hydroxysteroid-dehydrogenase decarboxylase isoform 1-like	#N/A	#N/A
XLOC_038886	XLOC_038886	TRIAE_CS42_3B_TGACv1_221006_AA0726540	TGACv1_scaffold_221006_3B:31069-32365	0.785399	0.243366	-1.6903	probable esterase PIR7A isoform X2	#N/A	#N/A
XLOC_107543	XLOC_107543	TRIAE_CS42_7DS_TGACv1_622237_AA2036020	TGACv1_scaffold_622237_7DS:16874-21982	0.270538	0.0838323	-1.69025	WRKY transcription factor 72	#N/A	#N/A
XLOC_070679	XLOC_070679	TRIAE_CS42_5BL_TGACv1_405370_AA1325990	TGACv1_scaffold_405370_5BL:3498-6298	1.49544	0.463748	-1.68916	Ammonium transporter 3 member 2	#N/A	#N/A
XLOC_090950	XLOC_090950	TRIAE_CS42_6DL_TGACv1_528045_AA1711030	TGACv1_scaffold_528045_6DL:4573-8495	4.04594	1.25502	-1.68877	#N/A	#N/A	#N/A
XLOC_015383	XLOC_015383	TRIAE_CS42_2AL_TGACv1_093834_AA0287740	TGACv1_scaffold_093834_2AL:16225-20395	0.32129	0.0996916	-1.68833	retrotransposon unclassified	#N/A	#N/A
XLOC_055761	XLOC_055761	TRIAE_CS42_4BL_TGACv1_320878_AA1050700	TGACv1_scaffold_320878_4BL:57155-59200	0.920181	0.285633	-1.68775	cytochrome P450 716B1-like	#N/A	#N/A
XLOC_047603	XLOC_047603	TRIAE_CS42_3DL_TGACv1_252901_AA0892550	TGACv1_scaffold_252901_3DL:16076-17571	2.6053	0.809245	-1.6868	unnamed protein product	#N/A	#N/A
XLOC_031267	XLOC_031267	TRIAE_CS42_2DS_TGACv1_177710_AA0582860	TGACv1_scaffold_177710_2DS:26849-28925	0.359795	0.111799	-1.68627	indole-3-acetate beta-glucosyltransferase	#N/A	#N/A
XLOC_002159	XLOC_002159	TRIAE_CS42_1AL_TGACv1_002051_AA0038150	TGACv1_scaffold_002051_1AL:29942-31145	2.28132	0.708924	-1.68617	WRKY51 transcriptional factor	#N/A	#N/A
XLOC_062400	XLOC_062400	TRIAE_CS42_4DS_TGACv1_362060_AA1176240	TGACv1_scaffold_362060_4DS:18249-30385	97.145	30.1898	-1.68608	xylanase inhibitor I	#N/A	#N/A
XLOC_023486	XLOC_023486	TRIAE_CS42_2BL_TGACv1_132120_AA0435430	TGACv1_scaffold_132120_2BL:36774-39799	0.342869	0.106594	-1.68553	Phenylalanine ammonia-lyase	#N/A	#N/A
XLOC_066999	XLOC_066999	TRIAE_CS42_5AL_TGACv1_379274_AA1256020	TGACv1_scaffold_379274_5AL:13095-15584	0.390538	0.121435	-1.68528	inactive purple acid phosphatase 29	#N/A	#N/A
XLOC_021031	XLOC_021031	TRIAE_CS42_2BL_TGACv1_129633_AA0391120	TGACv1_scaffold_129633_2BL:168465-169790	11.7438	3.65197	-1.68515	hepatoma-derived growth factor-related 2-like	#N/A	#N/A
XLOC_083444	XLOC_083444	TRIAE_CS42_6AS_TGACv1_486608_AA1563150	TGACv1_scaffold_486608_6AS:15412-19425	10.766	3.35046	-1.68405	Luminal-binding 3	#N/A	#N/A
XLOC_093163	XLOC_093163	TRIAE_CS42_7AL_TGACv1_556071_AA1754550	TGACv1_scaffold_556071_7AL:50106-51045	35.3094	11.0005	-1.68249	VQ motif-containing 10	#N/A	#N/A
XLOC_029098	XLOC_029098	TRIAE_CS42_2DL_TGACv1_159789_AA0542800	TGACv1_scaffold_159789_2DL:33373-35242	8.98607	2.79972	-1.68241	hepatoma-derived growth factor-related 2-like	#N/A	#N/A
XLOC_062415	XLOC_062415	TRIAE_CS42_4DS_TGACv1_362070_AA1176400	TGACv1_scaffold_362070_4DS:15455-17741	4.60329	1.43446	-1.68216	3 -N-debenzoyl-2 -deoxytaxol N-benzoyltransferase-like	#N/A	#N/A
XLOC_111559	XLOC_111559	TRIAE_CS42_U_TGACv1_642146_AA2112270	TGACv1_scaffold_642146_U:11355-14754	3.93582	1.22685	-1.6817	glucomannan 4-beta-mannosyltransferase 9-like	#N/A	#N/A
XLOC_111844	XLOC_111844	TRIAE_CS42_U_TGACv1_642439_AA2117660	TGACv1_scaffold_642439_U:77453-79758	20.0244	6.24197	-1.68169	polyol transporter 5-like	#N/A	#N/A
XLOC_059017	XLOC_059017	TRIAE_CS42_4DL_TGACv1_342467_AA1114210	TGACv1_scaffold_342467_4DL:14707-16820	2.80882	0.876124	-1.68075	beta-expansin EXPB7	#N/A	#N/A
XLOC_110403	XLOC_110403	TRIAE_CS42_U_TGACv1_641288_AA2090900	TGACv1_scaffold_641288_U:151095-152920	0.641918	0.200319	-1.68009	caffeic acid O-methyltransferase	#N/A	#N/A
XLOC_028855	XLOC_028855	TRIAE_CS42_2DL_TGACv1_159471_AA0538820	TGACv1_scaffold_159471_2DL:63015-65052	0.256116	0.0799278	-1.68003	hypothetical protein F775_25391	#N/A	#N/A
XLOC_103963	XLOC_103963	TRIAE_CS42_7DL_TGACv1_602726_AA1966620	TGACv1_scaffold_602726_7DL:31876-34325	21.4717	6.70367	-1.67942	Patatin group A-3	#N/A	#N/A
XLOC_039411	XLOC_039411	TRIAE_CS42_3B_TGACv1_221313_AA0736930	TGACv1_scaffold_221313_3B:94975-96520	10.5263	3.28798	-1.67873	Somatic embryogenesis receptor kinase 1	#N/A	#N/A
XLOC_013887	XLOC_013887	TRIAE_CS42_1DS_TGACv1_081229_AA0258940	TGACv1_scaffold_081229_1DS:8405-9136	2.82358	0.882116	-1.67849	predicted protein	#N/A	#N/A
XLOC_112374	XLOC_112374	TRIAE_CS42_U_TGACv1_643097_AA2127290	TGACv1_scaffold_643097_U:57386-58755	11.2044	3.50408	-1.67696	probable carboxylesterase 15	#N/A	#N/A
XLOC_023661	XLOC_023661	TRIAE_CS42_2BL_TGACv1_132575_AA0438480	TGACv1_scaffold_132575_2BL:30130-31285	1.84664	0.577698	-1.67652	methylesterase 7-like	#N/A	#N/A
XLOC_029534	XLOC_029534	TRIAE_CS42_2DL_TGACv1_160390_AA0550030	TGACv1_scaffold_160390_2DL:7115-8400	11.2048	3.50572	-1.67634	heavy metal transport detoxification	#N/A	#N/A
XLOC_047447	XLOC_047447	TRIAE_CS42_3DL_TGACv1_252342_AA0889420	TGACv1_scaffold_252342_3DL:11255-13391	0.60082	0.187986	-1.67631	AAA-ATPase At3g28610-like	#N/A	#N/A
XLOC_078275	XLOC_078275	TRIAE_CS42_5DL_TGACv1_436541_AA1461810	TGACv1_scaffold_436541_5DL:7876-9602	3.31352	1.0374	-1.67539	probable cinnamyl alcohol dehydrogenase 8D	#N/A	#N/A
XLOC_080215	XLOC_080215	TRIAE_CS42_6AL_TGACv1_471098_AA1502660	TGACv1_scaffold_471098_6AL:145695-148591	0.456207	0.142847	-1.67522	Cysteine-rich receptor kinase 10	#N/A	#N/A
XLOC_104608	XLOC_104608	TRIAE_CS42_7DL_TGACv1_603236_AA1978940	TGACv1_scaffold_603236_7DL:67195-69033	0.268366	0.0841202	-1.67368	uncharacterized acetyltransferase At3g50280-like	#N/A	#N/A
XLOC_085712	XLOC_085712	TRIAE_CS42_6BL_TGACv1_500758_AA1609280	TGACv1_scaffold_500758_6BL:57784-65437	10.3043	3.23553	-1.67117	cadmium tolerance factor	#N/A	#N/A
XLOC_089525	XLOC_089525	TRIAE_CS42_6DL_TGACv1_526539_AA1686400	TGACv1_scaffold_526539_6DL:17685-19106	0.626912	0.196874	-1.67099	flavonol synthase flavanone 3-hydroxylase	#N/A	#N/A
XLOC_096146	XLOC_096146	TRIAE_CS42_7AS_TGACv1_569293_AA1812790	TGACv1_scaffold_569293_7AS:147349-153919	8.64503	2.71498	-1.67093	Disease resistance RPM1	#N/A	TRIAE_CS42_7AS_TGACv1_569293_AA1812790
XLOC_040646	XLOC_040646	TRIAE_CS42_3B_TGACv1_222244_AA0760460	TGACv1_scaffold_222244_3B:39985-46654	1.9198	0.603661	-1.66915	wall-associated receptor kinase-like 20	TRIAE_CS42_3B_TGACv1_222244_AA0760460	#N/A
XLOC_068598	XLOC_068598	TRIAE_CS42_5BL_TGACv1_404180_AA1288540	TGACv1_scaffold_404180_5BL:246534-248625	1.68654	0.530322	-1.66912	scarecrow 34	#N/A	#N/A
XLOC_053875	XLOC_053875	TRIAE_CS42_4AS_TGACv1_306982_AA1015750	TGACv1_scaffold_306982_4AS:26395-27353	6.20783	1.95334	-1.66815	Bowman-Birk type trypsin inhibitor TI1	#N/A	#N/A
XLOC_110041	XLOC_110041	TRIAE_CS42_U_TGACv1_641065_AA2083900	TGACv1_scaffold_641065_U:65866-67795	15.8588	4.99738	-1.66604	Cytokinin-O-glucosyltransferase 3	#N/A	#N/A
XLOC_053618	XLOC_053618	TRIAE_CS42_4AS_TGACv1_306619_AA1011070	TGACv1_scaffold_306619_4AS:82246-88535	0.750349	0.236679	-1.66463	hemoglobin 1	#N/A	#N/A
XLOC_012279	XLOC_012279	TRIAE_CS42_1DL_TGACv1_063502_AA0227980	TGACv1_scaffold_063502_1DL:4145-6920	2.25269	0.711741	-1.66223	Short-chain dehydrogenase reductase 2	#N/A	#N/A
XLOC_102354	XLOC_102354	TRIAE_CS42_7BS_TGACv1_592306_AA1935390	TGACv1_scaffold_592306_7BS:123657-125754	16.8503	5.32516	-1.66188	caffeoyl- O-methyltransferase 1	#N/A	#N/A
XLOC_012425	XLOC_012425	TRIAE_CS42_1DL_TGACv1_063761_AA0230650	TGACv1_scaffold_063761_1DL:10532-12655	0.296681	0.0937606	-1.66186	polygalacturonase At1g48100	#N/A	#N/A
XLOC_041262	XLOC_041262	TRIAE_CS42_3B_TGACv1_222884_AA0772530	TGACv1_scaffold_222884_3B:84836-86385	3.36656	1.06406	-1.6617	predicted protein	#N/A	#N/A
XLOC_074367	XLOC_074367	TRIAE_CS42_5DL_TGACv1_432944_AA1395510	TGACv1_scaffold_432944_5DL:39161-46131	0.648731	0.205161	-1.66087	glutamate receptor -like	#N/A	#N/A
XLOC_014147	XLOC_014147	TRIAE_CS42_1DS_TGACv1_082185_AA0264070	TGACv1_scaffold_082185_1DS:13336-14630	17.5311	5.54757	-1.65999	cysteine-rich repeat secretory 55-like	#N/A	#N/A
XLOC_055046	XLOC_055046	TRIAE_CS42_4BL_TGACv1_320366_AA1036880	TGACv1_scaffold_320366_4BL:60605-65620	6.78353	2.14683	-1.65983	Peptide transporter PTR3-A	#N/A	#N/A
XLOC_021835	XLOC_021835	TRIAE_CS42_2BL_TGACv1_130190_AA0405900	TGACv1_scaffold_130190_2BL:107141-108050	5.59988	1.77315	-1.65908	PREDICTED: uncharacterized protein LOC4342301	#N/A	#N/A
XLOC_022944	XLOC_022944	TRIAE_CS42_2BL_TGACv1_131312_AA0425860	TGACv1_scaffold_131312_2BL:48074-56635	27.9473	8.85173	-1.65868	sugar carrier C-like	#N/A	#N/A
XLOC_016574	XLOC_016574	TRIAE_CS42_2AL_TGACv1_095197_AA0308260	TGACv1_scaffold_095197_2AL:42546-44106	1.56173	0.494724	-1.65845	Anthranilate N-benzoyltransferase 1	#N/A	#N/A
XLOC_027213	XLOC_027213	TRIAE_CS42_2DL_TGACv1_158102_AA0509170	TGACv1_scaffold_158102_2DL:99455-102314	0.601385	0.190615	-1.65763	probable receptor kinase At5g47070	#N/A	#N/A
XLOC_041773	XLOC_041773	TRIAE_CS42_3B_TGACv1_223452_AA0782440	TGACv1_scaffold_223452_3B:18140-20725	1.50761	0.47787	-1.65757	GA 2-oxidase 5	#N/A	#N/A
XLOC_081015	XLOC_081015	TRIAE_CS42_6AL_TGACv1_472052_AA1517240	TGACv1_scaffold_472052_6AL:43129-48445	5.85291	1.85534	-1.65747	phi-1-like phosphate-induced	#N/A	#N/A
XLOC_057519	XLOC_057519	TRIAE_CS42_4BS_TGACv1_328195_AA1084400	TGACv1_scaffold_328195_4BS:13185-14211	49.0313	15.5475	-1.65702	Oxalate oxidase GF-	#N/A	#N/A
XLOC_072485	XLOC_072485	TRIAE_CS42_5BL_TGACv1_407549_AA1357830	TGACv1_scaffold_407549_5BL:13497-18015	9.88615	3.13658	-1.65622	Cytochrome P450 71C2	#N/A	#N/A
XLOC_017009	XLOC_017009	TRIAE_CS42_2AL_TGACv1_095876_AA0315450	TGACv1_scaffold_095876_2AL:9436-14465	0.766872	0.243331	-1.65607	uncharacterized membrane At3g27390	#N/A	#N/A
XLOC_081761	XLOC_081761	TRIAE_CS42_6AL_TGACv1_473262_AA1529740	TGACv1_scaffold_473262_6AL:16681-21625	0.689271	0.218743	-1.65584	Receptor 12	#N/A	#N/A
XLOC_111403	XLOC_111403	TRIAE_CS42_U_TGACv1_642009_AA2109330	TGACv1_scaffold_642009_U:90304-93226	0.656048	0.208203	-1.65581	1-aminocyclopropane-1-carboxylate synthase	#N/A	#N/A
XLOC_101734	XLOC_101734	TRIAE_CS42_7BS_TGACv1_591824_AA1922760	TGACv1_scaffold_591824_7BS:139745-141032	0.41695	0.132458	-1.65434	kDa heat-shock	#N/A	#N/A
XLOC_037087	XLOC_037087	TRIAE_CS42_3AS_TGACv1_211655_AA0692640	TGACv1_scaffold_211655_3AS:41555-44305	0.418007	0.132804	-1.65423	UDP-glycosyltransferase 73C1	#N/A	#N/A
XLOC_089191	XLOC_089191	TRIAE_CS42_6DL_TGACv1_526350_AA1680170	TGACv1_scaffold_526350_6DL:80336-86035	0.313909	0.0997419	-1.65407	Glutamate receptor	#N/A	#N/A
XLOC_066575	XLOC_066575	TRIAE_CS42_5AL_TGACv1_377624_AA1248390	TGACv1_scaffold_377624_5AL:11445-15641	0.837154	0.266068	-1.6537	kynurenine formamidase	#N/A	#N/A
XLOC_047482	XLOC_047482	TRIAE_CS42_3DL_TGACv1_252458_AA0890130	TGACv1_scaffold_252458_3DL:2924-4422	3.75097	1.19253	-1.65324	probable receptor kinase At1g67000	TRIAE_CS42_3DL_TGACv1_252458_AA0890130	#N/A
XLOC_038812	XLOC_038812	TRIAE_CS42_3B_TGACv1_220968_AA0725400	TGACv1_scaffold_220968_3B:53485-58990	1.8763	0.597133	-1.65177	trichome birefringence-like 28	#N/A	#N/A
XLOC_106088	XLOC_106088	TRIAE_CS42_7DL_TGACv1_605389_AA2006400	TGACv1_scaffold_605389_7DL:10725-11603	16.3716	5.21043	-1.65172	non-specific lipid-transfer 4-like	#N/A	#N/A
XLOC_035282	XLOC_035282	TRIAE_CS42_3AL_TGACv1_196103_AA0657310	TGACv1_scaffold_196103_3AL:21795-36210	0.949184	0.302112	-1.65161	ABC transporter G family member 37	#N/A	#N/A
XLOC_014529	XLOC_014529	TRIAE_CS42_2AL_TGACv1_093119_AA0272420	TGACv1_scaffold_093119_2AL:31545-32938	6.07874	1.93589	-1.65078	cationic peroxidase SPC4-like	#N/A	#N/A
XLOC_025248	XLOC_025248	TRIAE_CS42_2BS_TGACv1_146691_AA0470880	TGACv1_scaffold_146691_2BS:8035-15281	5.44965	1.73631	-1.65014	Subtilisin-chymotrypsin inhibitor-2A	#N/A	#N/A
XLOC_058115	XLOC_058115	TRIAE_CS42_4BS_TGACv1_328939_AA1095890	TGACv1_scaffold_328939_4BS:56381-57985	0.681239	0.217072	-1.64999	Aspartic ase nepenthesin-2	#N/A	#N/A
XLOC_049904	XLOC_049904	TRIAE_CS42_4AL_TGACv1_288159_AA0938910	TGACv1_scaffold_288159_4AL:71066-76695	0.590967	0.188342	-1.64972	WRKY transcription factor 72	#N/A	#N/A
XLOC_062554	XLOC_062554	TRIAE_CS42_4DS_TGACv1_362302_AA1178690	TGACv1_scaffold_362302_4DS:33775-35470	2.57234	0.819914	-1.64954	malonyl- :anthocyanidin 5-O-glucoside-6 -O-malonyltransferase-like	#N/A	#N/A
XLOC_087472	XLOC_087472	TRIAE_CS42_6BS_TGACv1_513561_AA1644860	TGACv1_scaffold_513561_6BS:49435-51025	0.24214	0.0771836	-1.64948	probable F-box At4g22030	#N/A	#N/A
XLOC_085570	XLOC_085570	TRIAE_CS42_6BL_TGACv1_500556_AA1606460	TGACv1_scaffold_500556_6BL:71717-74435	0.23298	0.0743491	-1.64782	phenylalanine ammonia-lyase	#N/A	#N/A
XLOC_044841	XLOC_044841	TRIAE_CS42_3DL_TGACv1_249276_AA0843870	TGACv1_scaffold_249276_3DL:98076-99035	2.02731	0.647848	-1.64584	glutathione S-transferase GSTU6	#N/A	#N/A
XLOC_094186	XLOC_094186	TRIAE_CS42_7AL_TGACv1_556948_AA1774020	TGACv1_scaffold_556948_7AL:76645-81297	2.85513	0.913502	-1.64408	lysine histidine transporter 2-like	#N/A	#N/A
XLOC_026388	XLOC_026388	TRIAE_CS42_2BS_TGACv1_148304_AA0492030	TGACv1_scaffold_148304_2BS:7051-9875	0.180812	0.0578757	-1.64346	G-type lectin S-receptor-like serine threonine- kinase At2g19130	#N/A	#N/A
XLOC_073074	XLOC_073074	TRIAE_CS42_5BS_TGACv1_423194_AA1370100	TGACv1_scaffold_423194_5BS:3653-7215	4.40784	1.41217	-1.64216	hypothetical protein F775_11934	#N/A	#N/A
XLOC_005245	XLOC_005245	TRIAE_CS42_1BL_TGACv1_030646_AA0096810	TGACv1_scaffold_030646_1BL:20295-21467	1.68146	0.539045	-1.64123	predicted protein	#N/A	#N/A
XLOC_018307	XLOC_018307	TRIAE_CS42_2AS_TGACv1_112552_AA0340630	TGACv1_scaffold_112552_2AS:47925-49698	0.35618	0.114193	-1.64113	Cytokinin-O-glucosyltransferase 3	#N/A	#N/A
XLOC_043692	XLOC_043692	TRIAE_CS42_3B_TGACv1_226686_AA0818750	TGACv1_scaffold_226686_3B:30635-32055	2.07713	0.665942	-1.64112	xylanase inhibitor partial	#N/A	#N/A
XLOC_015412	XLOC_015412	TRIAE_CS42_2AL_TGACv1_093868_AA0288420	TGACv1_scaffold_093868_2AL:54485-55300	9.30356	2.98295	-1.64104	hypothetical protein F775_31117	#N/A	#N/A
XLOC_052138	XLOC_052138	TRIAE_CS42_4AL_TGACv1_290053_AA0980920	TGACv1_scaffold_290053_4AL:7537-11200	412.116	132.145	-1.64093	Ribulose bisphosphate carboxylase oxygenase activase chloroplastic	#N/A	#N/A
XLOC_091681	XLOC_091681	TRIAE_CS42_6DS_TGACv1_542631_AA1725770	TGACv1_scaffold_542631_6DS:114601-118732	39.0129	12.5209	-1.63961	Luminal-binding 3	#N/A	#N/A
XLOC_093060	XLOC_093060	TRIAE_CS42_7AL_TGACv1_556007_AA1752370	TGACv1_scaffold_556007_7AL:129305-134218	1.65059	0.53024	-1.63827	F-box At3g07870-like	#N/A	#N/A
XLOC_074730	XLOC_074730	TRIAE_CS42_5DL_TGACv1_433095_AA1401710	TGACv1_scaffold_433095_5DL:20885-23079	6.00163	1.92834	-1.63799	Os02g0203200	#N/A	#N/A
XLOC_105611	XLOC_105611	TRIAE_CS42_7DL_TGACv1_604437_AA1998130	TGACv1_scaffold_604437_7DL:31466-33815	2.20647	0.709878	-1.6361	lipid phosphate phosphatase 2-like	#N/A	#N/A
XLOC_059279	XLOC_059279	TRIAE_CS42_4DL_TGACv1_342690_AA1119750	TGACv1_scaffold_342690_4DL:120145-121565	65.4819	21.0852	-1.63486	cysteine-rich repeat secretory 55-like	#N/A	#N/A
XLOC_048393	XLOC_048393	TRIAE_CS42_3DS_TGACv1_271859_AA0909590	TGACv1_scaffold_271859_3DS:46872-53915	0.857809	0.276488	-1.63344	hydroquinone glucosyltransferase	#N/A	#N/A
XLOC_052029	XLOC_052029	TRIAE_CS42_4AL_TGACv1_289936_AA0979080	TGACv1_scaffold_289936_4AL:58919-60953	2.60367	0.839608	-1.63276	ras-related RABH1b-like	#N/A	#N/A
XLOC_041726	XLOC_041726	TRIAE_CS42_3B_TGACv1_223388_AA0781460	TGACv1_scaffold_223388_3B:9545-16140	1.68634	0.543874	-1.63255	mitotic apparatus p62-like	#N/A	#N/A
XLOC_102142	XLOC_102142	TRIAE_CS42_7BS_TGACv1_592120_AA1931070	TGACv1_scaffold_592120_7BS:70236-72055	0.461084	0.148803	-1.63162	12-oxophytodienoate reductase 1-like	#N/A	#N/A
XLOC_059728	XLOC_059728	TRIAE_CS42_4DL_TGACv1_343034_AA1128000	TGACv1_scaffold_343034_4DL:39965-42300	5.55422	1.79286	-1.63132	FAD-dependent urate hydroxylase-like	#N/A	#N/A
XLOC_113456	XLOC_113456	TRIAE_CS42_U_TGACv1_648690_AA2148300	TGACv1_scaffold_648690_U:5945-9764	1.89922	0.613231	-1.6309	3beta-hydroxysteroid-dehydrogenase decarboxylase isoform 1-like	#N/A	#N/A
XLOC_093665	XLOC_093665	TRIAE_CS42_7AL_TGACv1_556520_AA1764650,TRIAE_CS42_7AL_TGACv1_556520_AA1764660	TGACv1_scaffold_556520_7AL:76525-83013	0.960353	0.310228	-1.63024	#N/A	#N/A	#N/A
XLOC_036222	XLOC_036222	TRIAE_CS42_3AS_TGACv1_210630_AA0675980	TGACv1_scaffold_210630_3AS:69325-70810	39.4209	12.7368	-1.62996	Basic 7S globulin	#N/A	#N/A
XLOC_011400	XLOC_011400	TRIAE_CS42_1DL_TGACv1_062367_AA0213360	TGACv1_scaffold_062367_1DL:45780-47885	0.373135	0.120581	-1.6297	PR17c precursor	#N/A	#N/A
XLOC_034220	XLOC_034220	TRIAE_CS42_3AL_TGACv1_194743_AA0638670	TGACv1_scaffold_194743_3AL:38070-40641	2.39843	0.775062	-1.6297	probable receptor kinase At1g67000	TRIAE_CS42_3AL_TGACv1_194743_AA0638670	#N/A
XLOC_065402	XLOC_065402	TRIAE_CS42_5AL_TGACv1_375887_AA1228440	TGACv1_scaffold_375887_5AL:24355-30341	1.36901	0.442623	-1.62899	Peptide transporter PTR3-A	#N/A	#N/A
XLOC_003982	XLOC_003982	TRIAE_CS42_1AS_TGACv1_019861_AA0072290	TGACv1_scaffold_019861_1AS:16255-17956	3.37014	1.08971	-1.62887	predicted protein	#N/A	#N/A
XLOC_057034	XLOC_057034	TRIAE_CS42_4BL_TGACv1_322968_AA1073540	TGACv1_scaffold_322968_4BL:4205-6140	2.99409	0.968654	-1.62806	6-hydroxynicotinate 3-monooxygenase-like	#N/A	#N/A
XLOC_010996	XLOC_010996	TRIAE_CS42_1DL_TGACv1_061987_AA0206910	TGACv1_scaffold_061987_1DL:34209-37565	4.81823	1.55906	-1.62782	cysteine-rich receptor kinase 25	#N/A	#N/A
XLOC_095740	XLOC_095740	TRIAE_CS42_7AS_TGACv1_569010_AA1804630	TGACv1_scaffold_569010_7AS:385205-386720	0.50953	0.164891	-1.62765	predicted protein	#N/A	#N/A
XLOC_107686	XLOC_107686	TRIAE_CS42_7DS_TGACv1_622364_AA2038450	TGACv1_scaffold_622364_7DS:72699-74363	6.07834	1.96828	-1.62675	iron ascorbate-dependent oxidoreductase	#N/A	#N/A
XLOC_109109	XLOC_109109	TRIAE_CS42_7DS_TGACv1_624980_AA2064150	TGACv1_scaffold_624980_7DS:16085-17948	1.56654	0.507281	-1.62673	UDP-glycosyltransferase 708A6-like	#N/A	#N/A
XLOC_056314	XLOC_056314	TRIAE_CS42_4BL_TGACv1_321464_AA1060900	TGACv1_scaffold_321464_4BL:17635-26186	17.7346	5.74432	-1.62636	Branched-chain-amino-acid aminotransferase chloroplastic	#N/A	#N/A
XLOC_014138	XLOC_014138	TRIAE_CS42_1DS_TGACv1_082115_AA0263860	TGACv1_scaffold_082115_1DS:4881-5895	5.97832	1.93656	-1.62625	PREDICTED: uncharacterized protein LOC100844174	#N/A	#N/A
XLOC_061109	XLOC_061109	TRIAE_CS42_4DL_TGACv1_345159_AA1151940	TGACv1_scaffold_345159_4DL:14027-17533	2.04389	0.662376	-1.6256	UDP-galactose UDP-glucose transporter 2-like	#N/A	#N/A
XLOC_072100	XLOC_072100	TRIAE_CS42_5BL_TGACv1_406873_AA1350810	TGACv1_scaffold_406873_5BL:35036-38495	1.54274	0.499971	-1.62558	receptor kinase 1	#N/A	#N/A
XLOC_068906	XLOC_068906	TRIAE_CS42_5BL_TGACv1_404293_AA1294180	TGACv1_scaffold_404293_5BL:93245-95160	0.580341	0.188226	-1.62444	UDP-glycosyltransferase 73E1-like	#N/A	#N/A
XLOC_046087	XLOC_046087	TRIAE_CS42_3DL_TGACv1_250341_AA0866500	TGACv1_scaffold_250341_3DL:70096-71255	1.67985	0.545358	-1.62306	Uridine 5 -monophosphate synthase	#N/A	#N/A
XLOC_056011	XLOC_056011	TRIAE_CS42_4BL_TGACv1_321104_AA1055410	TGACv1_scaffold_321104_4BL:14385-18310	27.4481	8.91679	-1.62211	cell wall invertase	#N/A	#N/A
XLOC_097990	XLOC_097990	TRIAE_CS42_7AS_TGACv1_571302_AA1846660	TGACv1_scaffold_571302_7AS:14375-20990	2.65848	0.86367	-1.62205	Telomere-associated RIF1	#N/A	#N/A
XLOC_021431	XLOC_021431	TRIAE_CS42_2BL_TGACv1_129888_AA0398810	TGACv1_scaffold_129888_2BL:137095-139500	4.22043	1.3713	-1.62184	Receptor kinase HERK 1	#N/A	#N/A
XLOC_041545	XLOC_041545	TRIAE_CS42_3B_TGACv1_223203_AA0777900	TGACv1_scaffold_223203_3B:49763-54375	0.725435	0.23615	-1.61915	amino-acid permease BAT1 homolog	#N/A	#N/A
XLOC_025430	XLOC_025430	TRIAE_CS42_2BS_TGACv1_146868_AA0474300	TGACv1_scaffold_146868_2BS:54216-59061	1.23425	0.401788	-1.61913	TOM1 2	#N/A	#N/A
XLOC_054996	XLOC_054996	TRIAE_CS42_4BL_TGACv1_320342_AA1036030	TGACv1_scaffold_320342_4BL:217287-218065	25.6245	8.34374	-1.61876	Cortical cell-delineating	#N/A	#N/A
XLOC_030492	XLOC_030492	TRIAE_CS42_2DS_TGACv1_177198_AA0568550	TGACv1_scaffold_177198_2DS:7019-13184	1.44483	0.47052	-1.61857	Disease resistance RPP13 4	#N/A	TRIAE_CS42_2DS_TGACv1_177198_AA0568550
XLOC_067799	XLOC_067799	TRIAE_CS42_5AS_TGACv1_393488_AA1273120	TGACv1_scaffold_393488_5AS:12159-15955	0.568555	0.185281	-1.61758	probable phosphatase 2C 78	#N/A	#N/A
XLOC_025228	XLOC_025228	TRIAE_CS42_2BS_TGACv1_146676_AA0470480	TGACv1_scaffold_146676_2BS:45960-47137	7.98698	2.60436	-1.61672	LOB domain-containing 37	#N/A	#N/A
XLOC_096496	XLOC_096496	TRIAE_CS42_7AS_TGACv1_569577_AA1819410	TGACv1_scaffold_569577_7AS:65158-67345	0.401003	0.13091	-1.61504	cytochrome P450	#N/A	#N/A
XLOC_081634	XLOC_081634	TRIAE_CS42_6AL_TGACv1_472967_AA1527650	TGACv1_scaffold_472967_6AL:22556-26205	1.11309	0.363557	-1.61432	endoglucanase 7	#N/A	#N/A
XLOC_090206	XLOC_090206	TRIAE_CS42_6DL_TGACv1_527070_AA1698080	TGACv1_scaffold_527070_6DL:70266-71285	0.869575	0.284025	-1.61429	RING finger	#N/A	#N/A
XLOC_088785	XLOC_088785	TRIAE_CS42_6BS_TGACv1_515466_AA1670270	TGACv1_scaffold_515466_6BS:12215-13827	1.73058	0.565449	-1.61378	2-hydroxyisoflavanone dehydratase-like	#N/A	#N/A
XLOC_034001	XLOC_034001	TRIAE_CS42_3AL_TGACv1_194518_AA0634800	TGACv1_scaffold_194518_3AL:13305-17416	6.5501	2.14165	-1.6128	transcription factor bHLH041	#N/A	#N/A
XLOC_044146	XLOC_044146	TRIAE_CS42_3B_TGACv1_228945_AA0827940	TGACv1_scaffold_228945_3B:3564-4985	2.8658	0.937239	-1.61245	gibberellin receptor GID1L2	#N/A	#N/A
XLOC_095600	XLOC_095600	TRIAE_CS42_7AL_TGACv1_559747_AA1800680	TGACv1_scaffold_559747_7AL:889-2443	3.36218	1.09969	-1.6123	Xyloglucan endotransglucosylase hydrolase 22	#N/A	#N/A
XLOC_004774	XLOC_004774	TRIAE_CS42_1BL_TGACv1_030365_AA0088070	TGACv1_scaffold_030365_1BL:95493-100605	1.63591	0.535174	-1.61202	Lectin-domain containing receptor kinase	#N/A	#N/A
XLOC_071990	XLOC_071990	TRIAE_CS42_5BL_TGACv1_406701_AA1348920	TGACv1_scaffold_406701_5BL:10786-12225	0.812431	0.265817	-1.61181	#N/A	#N/A	#N/A
XLOC_048120	XLOC_048120	TRIAE_CS42_3DS_TGACv1_271648_AA0904670	TGACv1_scaffold_271648_3DS:118145-119964	0.305018	0.0998245	-1.61143	serine threonine- kinase CCR3	#N/A	#N/A
XLOC_007780	XLOC_007780	TRIAE_CS42_1BL_TGACv1_034148_AA0143620	TGACv1_scaffold_034148_1BL:11785-13091	0.791569	0.259084	-1.6113	WRKY transcription factor	#N/A	#N/A
XLOC_106449	XLOC_106449	TRIAE_CS42_7DS_TGACv1_621432_AA2015310	TGACv1_scaffold_621432_7DS:196335-197000	0.956202	0.313084	-1.61077	#N/A	#N/A	#N/A
XLOC_072424	XLOC_072424	TRIAE_CS42_5BL_TGACv1_407437_AA1356880	TGACv1_scaffold_407437_5BL:14902-21295	2.07254	0.679238	-1.60941	glutamate receptor -like	#N/A	#N/A
XLOC_104469	XLOC_104469	TRIAE_CS42_7DL_TGACv1_603123_AA1976350	TGACv1_scaffold_603123_7DL:7446-10145	0.263591	0.0864141	-1.60896	E3 ubiquitin- ligase RGLG2	#N/A	#N/A
XLOC_069584	XLOC_069584	TRIAE_CS42_5BL_TGACv1_404627_AA1306690	TGACv1_scaffold_404627_5BL:103164-104041	2.28551	0.749329	-1.60885	#N/A	#N/A	#N/A
XLOC_011294	XLOC_011294	TRIAE_CS42_1DL_TGACv1_062272_AA0211680	TGACv1_scaffold_062272_1DL:9849-11295	0.388499	0.127604	-1.60624	B3 domain-containing Os10g0537100	#N/A	#N/A
XLOC_069465	XLOC_069465	TRIAE_CS42_5BL_TGACv1_404565_AA1304390	TGACv1_scaffold_404565_5BL:69476-70386	2.35534	0.773736	-1.60602	hypothetical protein F775_27600	#N/A	#N/A
XLOC_070354	XLOC_070354	TRIAE_CS42_5BL_TGACv1_405102_AA1319960	TGACv1_scaffold_405102_5BL:23260-26155	0.899525	0.29555	-1.60576	cysteine-rich receptor kinase 20	#N/A	#N/A
XLOC_011718	XLOC_011718	TRIAE_CS42_1DL_TGACv1_062711_AA0218540	TGACv1_scaffold_062711_1DL:24771-25599	5.48951	1.80428	-1.60526	predicted protein	#N/A	#N/A
XLOC_058815	XLOC_058815	TRIAE_CS42_4BS_TGACv1_330835_AA1108990	TGACv1_scaffold_330835_4BS:11176-14056	0.615312	0.202509	-1.60333	ATP-dependent RNA helicase ddx5	#N/A	#N/A
XLOC_032943	XLOC_032943	TRIAE_CS42_3AL_TGACv1_193613_AA0615060	TGACv1_scaffold_193613_3AL:244466-246965	3.20704	1.05552	-1.60329	aspartic ase 1	#N/A	#N/A
XLOC_006631	XLOC_006631	TRIAE_CS42_1BL_TGACv1_031909_AA0122690	TGACv1_scaffold_031909_1BL:44105-46625	11.9757	3.94167	-1.60323	STRICTOSIDINE SYNTHASE-LIKE 5-like	#N/A	#N/A
XLOC_059907	XLOC_059907	TRIAE_CS42_4DL_TGACv1_343171_AA1131020	TGACv1_scaffold_343171_4DL:15652-19222	27.2241	8.96137	-1.6031	Chitin elicitor-binding	#N/A	#N/A
XLOC_030159	XLOC_030159	TRIAE_CS42_2DL_TGACv1_161896_AA0561040	TGACv1_scaffold_161896_2DL:5741-10421	0.493471	0.162435	-1.6031	predicted protein	#N/A	#N/A
XLOC_076783	XLOC_076783	TRIAE_CS42_5DL_TGACv1_434496_AA1436990	TGACv1_scaffold_434496_5DL:52456-53265	3.46015	1.139	-1.60307	hypothetical protein F775_32732	#N/A	#N/A
XLOC_030339	XLOC_030339	TRIAE_CS42_2DL_TGACv1_164861_AA0564950	TGACv1_scaffold_164861_2DL:1896-4225	0.393662	0.129648	-1.60235	cysteine-rich receptor kinase 33	#N/A	#N/A
XLOC_087709	XLOC_087709	TRIAE_CS42_6BS_TGACv1_513790_AA1649740	TGACv1_scaffold_513790_6BS:112911-114171	21.8529	7.19858	-1.60204	germin 2-4	#N/A	#N/A
XLOC_052872	XLOC_052872	TRIAE_CS42_4AL_TGACv1_291365_AA0994210	TGACv1_scaffold_291365_4AL:5485-7618	0.338482	0.111544	-1.60147	cytochrome P450 711A1	#N/A	#N/A
XLOC_104335	XLOC_104335	TRIAE_CS42_7DL_TGACv1_603011_AA1973690	TGACv1_scaffold_603011_7DL:31256-32320	1.69983	0.56023	-1.6013	hypothetical protein F775_10246	#N/A	#N/A
XLOC_062126	XLOC_062126	TRIAE_CS42_4DS_TGACv1_361706_AA1171810	TGACv1_scaffold_361706_4DS:46805-48419	0.535995	0.176665	-1.60121	Gibberellin 20 oxidase 1	#N/A	#N/A
XLOC_020337	XLOC_020337	TRIAE_CS42_2BL_TGACv1_129325_AA0378790	TGACv1_scaffold_129325_2BL:22699-26095	23.532	7.75835	-1.6008	seed specific Bn15D1B	#N/A	#N/A
XLOC_096548	XLOC_096548	TRIAE_CS42_7AS_TGACv1_569619_AA1820460	TGACv1_scaffold_569619_7AS:25615-33155	0.470383	0.155094	-1.6007	NRT1 PTR FAMILY -like	#N/A	#N/A
XLOC_064676	XLOC_064676	TRIAE_CS42_5AL_TGACv1_375102_AA1216090	TGACv1_scaffold_375102_5AL:72631-76155	5.01654	1.65407	-1.60068	UDP-galactose UDP-glucose transporter 2-like	#N/A	#N/A
XLOC_081724	XLOC_081724	TRIAE_CS42_6AL_TGACv1_473165_AA1529140	TGACv1_scaffold_473165_6AL:22570-24615	6.73945	2.22327	-1.59995	7-deoxyloganetin glucosyltransferase-like	#N/A	#N/A
XLOC_096493	XLOC_096493	TRIAE_CS42_7AS_TGACv1_569577_AA1819420	TGACv1_scaffold_569577_7AS:69325-71610	0.371862	0.122703	-1.5996	lectin receptor kinase	#N/A	#N/A
XLOC_004052	XLOC_004052	TRIAE_CS42_1AS_TGACv1_020007_AA0073780	TGACv1_scaffold_020007_1AS:29216-30315	4.3355	1.43083	-1.59935	hypothetical protein F775_03638	#N/A	#N/A
XLOC_106128	XLOC_106128	TRIAE_CS42_7DL_TGACv1_605555_AA2007150	TGACv1_scaffold_605555_7DL:4776-9525	0.876395	0.289413	-1.59845	O-glucosyltransferase rumi-like	#N/A	#N/A
XLOC_001368	XLOC_001368	TRIAE_CS42_1AL_TGACv1_001103_AA0025080	TGACv1_scaffold_001103_1AL:48626-50055	2.49304	0.823594	-1.5979	beta-1,3-galactosyltransferase pvg3-like	#N/A	#N/A
XLOC_091397	XLOC_091397	TRIAE_CS42_6DL_TGACv1_529805_AA1718940	TGACv1_scaffold_529805_6DL:2745-6019	2.35061	0.777202	-1.59667	Wall-associated receptor kinase 5	TRIAE_CS42_6DL_TGACv1_529805_AA1718940	#N/A
XLOC_058554	XLOC_058554	TRIAE_CS42_4BS_TGACv1_329863_AA1104380	TGACv1_scaffold_329863_4BS:27154-28495	1.02174	0.337859	-1.59653	#N/A	#N/A	#N/A
XLOC_047221	XLOC_047221	TRIAE_CS42_3DL_TGACv1_251869_AA0885580	TGACv1_scaffold_251869_3DL:6455-18674	3.18894	1.05485	-1.59604	probable serine threonine- kinase At1g18390 isoform X1	#N/A	#N/A
XLOC_030605	XLOC_030605	TRIAE_CS42_2DS_TGACv1_177260_AA0571010	TGACv1_scaffold_177260_2DS:53816-54925	33.4419	11.0626	-1.59597	calcium-binding CML45	#N/A	#N/A
XLOC_024517	XLOC_024517	TRIAE_CS42_2BS_TGACv1_146153_AA0456850	TGACv1_scaffold_146153_2BS:130056-134151	0.187357	0.0619816	-1.59588	probable LRR receptor-like serine threonine- kinase At1g74360	#N/A	#N/A
XLOC_102217	XLOC_102217	TRIAE_CS42_7BS_TGACv1_592179_AA1932650	TGACv1_scaffold_592179_7BS:65651-70815	3.69557	1.22297	-1.59541	hypothetical protein TRIUR3_15537	#N/A	#N/A
XLOC_090787	XLOC_090787	TRIAE_CS42_6DL_TGACv1_527768_AA1708370	TGACv1_scaffold_527768_6DL:33815-35250	0.913931	0.302505	-1.59513	ethylene-responsive transcription factor 2	#N/A	#N/A
XLOC_092829	XLOC_092829	TRIAE_CS42_6DS_TGACv1_544195_AA1747160	TGACv1_scaffold_544195_6DS:19101-20795	3.31161	1.09634	-1.59484	E3 ubiquitin- ligase ATL6	#N/A	#N/A
XLOC_028142	XLOC_028142	TRIAE_CS42_2DL_TGACv1_158781_AA0526060	TGACv1_scaffold_158781_2DL:4776-7444	0.411809	0.136357	-1.59459	Phenylalanine ammonia-lyase	#N/A	#N/A
XLOC_098516	XLOC_098516	TRIAE_CS42_7BL_TGACv1_576868_AA1857750	TGACv1_scaffold_576868_7BL:173785-174930	1.54421	0.511315	-1.59458	hypothetical protein BRADI_1g37660	#N/A	#N/A
XLOC_097079	XLOC_097079	TRIAE_CS42_7AS_TGACv1_570088_AA1830140	TGACv1_scaffold_570088_7AS:57915-60810	0.651549	0.215778	-1.59432	probable WRKY transcription factor 30	#N/A	#N/A
XLOC_093316	XLOC_093316	TRIAE_CS42_7AL_TGACv1_556175_AA1757550	TGACv1_scaffold_556175_7AL:109895-116170	1.46584	0.48556	-1.59401	lipid phosphate phosphatase 2-like isoform X1	#N/A	#N/A
XLOC_001549	XLOC_001549	TRIAE_CS42_1AL_TGACv1_001261_AA0027950	TGACv1_scaffold_001261_1AL:17177-19305	2.14102	0.709275	-1.59388	Cytochrome P450 94A1	#N/A	#N/A
XLOC_079438	XLOC_079438	TRIAE_CS42_5DS_TGACv1_457426_AA1486410	TGACv1_scaffold_457426_5DS:37965-41067	8.51402	2.82148	-1.59339	Obtusifoliol 14-alpha demethylase	#N/A	#N/A
XLOC_016431	XLOC_016431	TRIAE_CS42_2AL_TGACv1_094999_AA0305770	TGACv1_scaffold_094999_2AL:22064-23265	0.733988	0.243263	-1.59324	ethylene-responsive transcription factor ERF003-like	#N/A	#N/A
XLOC_111855	XLOC_111855	TRIAE_CS42_U_TGACv1_642451_AA2117870	TGACv1_scaffold_642451_U:52755-54909	3.84347	1.27418	-1.59284	kDa proline-rich	#N/A	#N/A
XLOC_004520	XLOC_004520	TRIAE_CS42_1AS_TGACv1_026255_AA0082940	TGACv1_scaffold_026255_1AS:0-637	1.9506	0.646821	-1.59248	#N/A	#N/A	#N/A
XLOC_013872	XLOC_013872	TRIAE_CS42_1DS_TGACv1_081193_AA0258570	TGACv1_scaffold_081193_1DS:23501-25705	1.78819	0.592979	-1.59244	#N/A	#N/A	#N/A
XLOC_025393	XLOC_025393	TRIAE_CS42_2BS_TGACv1_146835_AA0473680	TGACv1_scaffold_146835_2BS:10070-32715	0.941088	0.312104	-1.5923	Lectin-domain containing receptor kinase	#N/A	#N/A
XLOC_096508	XLOC_096508	TRIAE_CS42_7AS_TGACv1_569582_AA1819680	TGACv1_scaffold_569582_7AS:98675-104785	2.88907	0.958484	-1.59178	E3 ubiquitin ligase BIG BROTHER-like isoform X1	#N/A	#N/A
XLOC_111165	XLOC_111165	TRIAE_CS42_U_TGACv1_641819_AA2104980	TGACv1_scaffold_641819_U:54025-56707	1.26188	0.418658	-1.59173	L-type lectin-domain containing receptor kinase -like	#N/A	#N/A
XLOC_104993	XLOC_104993	TRIAE_CS42_7DL_TGACv1_603606_AA1986230	TGACv1_scaffold_603606_7DL:39969-42067	11.707	3.88445	-1.59159	Caffeic acid 3-O-methyltransferase	#N/A	#N/A
XLOC_085640	XLOC_085640	TRIAE_CS42_6BL_TGACv1_500640_AA1607820	TGACv1_scaffold_500640_6BL:77755-79540	0.544481	0.180679	-1.59146	G-type lectin S-receptor-like serine threonine- kinase At1g34300	#N/A	#N/A
XLOC_074299	XLOC_074299	TRIAE_CS42_5DL_TGACv1_432912_AA1393960	TGACv1_scaffold_432912_5DL:356486-361623	0.732039	0.242978	-1.59109	Wall-associated receptor kinase 3	TRIAE_CS42_5DL_TGACv1_432912_AA1393960	#N/A
XLOC_040722	XLOC_040722	TRIAE_CS42_3B_TGACv1_222314_AA0761960	TGACv1_scaffold_222314_3B:20481-22219	0.755793	0.251093	-1.58977	RING-H2 finger ATL74-like	#N/A	#N/A
XLOC_039699	XLOC_039699	TRIAE_CS42_3B_TGACv1_221505_AA0742180	TGACv1_scaffold_221505_3B:14005-18517	0.248796	0.082731	-1.58847	diphosphomevalonate decarboxylase-like	#N/A	#N/A
XLOC_060839	XLOC_060839	TRIAE_CS42_4DL_TGACv1_344396_AA1146870	TGACv1_scaffold_344396_4DL:20386-22455	1.64226	0.546227	-1.58811	patatin 2	#N/A	#N/A
XLOC_104132	XLOC_104132	TRIAE_CS42_7DL_TGACv1_602838_AA1969770	TGACv1_scaffold_602838_7DL:110173-112125	2.6139	0.869437	-1.58805	premnaspirodiene oxygenase-like	#N/A	#N/A
XLOC_065525	XLOC_065525	TRIAE_CS42_5AL_TGACv1_375999_AA1230480	TGACv1_scaffold_375999_5AL:12272-22095	2.09699	0.697641	-1.58776	ribose-phosphate pyrophosphokinase 1-like	#N/A	#N/A
XLOC_060668	XLOC_060668	TRIAE_CS42_4DL_TGACv1_344123_AA1143980	TGACv1_scaffold_344123_4DL:30231-32242	1.9533	0.649928	-1.58756	allene oxide partial	#N/A	#N/A
XLOC_077230	XLOC_077230	TRIAE_CS42_5DL_TGACv1_434968_AA1444280	TGACv1_scaffold_434968_5DL:44616-48032	1.08819	0.362182	-1.58715	#N/A	#N/A	#N/A
XLOC_007758	XLOC_007758	TRIAE_CS42_1BL_TGACv1_034040_AA0143180	TGACv1_scaffold_034040_1BL:8615-9610	3.95734	1.31839	-1.58575	probable glutathione S-transferase GSTU6	#N/A	#N/A
XLOC_091608	XLOC_091608	TRIAE_CS42_6DS_TGACv1_542558_AA1724300	TGACv1_scaffold_542558_6DS:34421-51303	0.564984	0.188261	-1.58547	calcium-transporting ATPase plasma membrane-type-like isoform X1	#N/A	#N/A
XLOC_075138	XLOC_075138	TRIAE_CS42_5DL_TGACv1_433302_AA1408770	TGACv1_scaffold_433302_5DL:76941-80901	1.03878	0.346144	-1.58545	probable glucan endo-1,3-beta-glucosidase A6	#N/A	#N/A
XLOC_011580	XLOC_011580	TRIAE_CS42_1DL_TGACv1_062546_AA0216230	TGACv1_scaffold_062546_1DL:15446-16355	0.977409	0.325746	-1.58521	hypothetical protein F775_29153	#N/A	#N/A
XLOC_027475	XLOC_027475	TRIAE_CS42_2DL_TGACv1_158281_AA0514620	TGACv1_scaffold_158281_2DL:80295-82270	0.375004	0.125002	-1.58496	NAC domain-containing 67-like	#N/A	#N/A
XLOC_057478	XLOC_057478	TRIAE_CS42_4BS_TGACv1_328152_AA1083590	TGACv1_scaffold_328152_4BS:151366-153325	0.645461	0.215275	-1.58415	maf DDB_G0281937	#N/A	#N/A
XLOC_019791	XLOC_019791	TRIAE_CS42_2AS_TGACv1_114417_AA0366990	TGACv1_scaffold_114417_2AS:8369-15459	3.25974	1.08733	-1.58396	momilactone A synthase-like	#N/A	#N/A
XLOC_010150	XLOC_010150	TRIAE_CS42_1DL_TGACv1_061309_AA0192140	TGACv1_scaffold_061309_1DL:134652-137467	0.28842	0.0962078	-1.58394	NRT1 PTR FAMILY	#N/A	#N/A
XLOC_018135	XLOC_018135	TRIAE_CS42_2AS_TGACv1_112398_AA0337310	TGACv1_scaffold_112398_2AS:28145-29123	46.8769	15.6431	-1.58335	calcium-binding CML45	#N/A	#N/A
XLOC_106973	XLOC_106973	TRIAE_CS42_7DS_TGACv1_621754_AA2025310	TGACv1_scaffold_621754_7DS:100851-103085	7.6643	2.55767	-1.58332	cytochrome P450	#N/A	#N/A
XLOC_046239	XLOC_046239	TRIAE_CS42_3DL_TGACv1_250495_AA0869240	TGACv1_scaffold_250495_3DL:38235-41733	0.220925	0.0737424	-1.58299	probable receptor kinase At5g39030 isoform X1	#N/A	#N/A
XLOC_040096	XLOC_040096	TRIAE_CS42_3B_TGACv1_221789_AA0749920	TGACv1_scaffold_221789_3B:16865-17690	6.4781	2.16279	-1.58268	unnamed protein product	#N/A	#N/A
XLOC_093845	XLOC_093845	TRIAE_CS42_7AL_TGACv1_556659_AA1768070	TGACv1_scaffold_556659_7AL:94005-96975	3.27353	1.09345	-1.58196	peroxidase 1-like	#N/A	#N/A
XLOC_108738	XLOC_108738	TRIAE_CS42_7DS_TGACv1_623938_AA2057670	TGACv1_scaffold_623938_7DS:25385-27010	0.337649	0.112793	-1.58185	#N/A	#N/A	#N/A
XLOC_062082	XLOC_062082	TRIAE_CS42_4DS_TGACv1_361664_AA1171230	TGACv1_scaffold_361664_4DS:49476-53029	462.886	154.632	-1.58182	Ribulose bisphosphate carboxylase oxygenase activase chloroplastic	#N/A	#N/A
XLOC_064421	XLOC_064421	TRIAE_CS42_5AL_TGACv1_374914_AA1211820	TGACv1_scaffold_374914_5AL:68835-70966	10.6295	3.55115	-1.58172	Glucan endo-1,3-beta-glucosidase 13	#N/A	#N/A
XLOC_091656	XLOC_091656	TRIAE_CS42_6DS_TGACv1_542611_AA1725280	TGACv1_scaffold_542611_6DS:102081-103525	9.02003	3.01478	-1.58108	germin 2-4	#N/A	#N/A
XLOC_020579	XLOC_020579	TRIAE_CS42_2BL_TGACv1_129417_AA0382740	TGACv1_scaffold_129417_2BL:74315-77400	2.349	0.78517	-1.58097	cis-zeatin O-glucosyltransferase	#N/A	#N/A
XLOC_027553	XLOC_027553	TRIAE_CS42_2DL_TGACv1_158333_AA0515890	TGACv1_scaffold_158333_2DL:51065-54298	1.20836	0.403983	-1.58068	Phenylalanine ammonia-lyase	#N/A	#N/A
XLOC_063529	XLOC_063529	TRIAE_CS42_5AL_TGACv1_374310_AA1196580	TGACv1_scaffold_374310_5AL:146719-151848	7.83614	2.62023	-1.58045	heat stress transcription factor B-1-like	#N/A	#N/A
XLOC_111538	XLOC_111538	TRIAE_CS42_U_TGACv1_642120_AA2111810	TGACv1_scaffold_642120_U:10176-11685	0.357396	0.119529	-1.58016	MIZU-KUSSEI 1	#N/A	#N/A
XLOC_056577	XLOC_056577	TRIAE_CS42_4BL_TGACv1_321780_AA1065370	TGACv1_scaffold_321780_4BL:46886-48155	2.1047	0.704105	-1.57975	predicted protein	#N/A	#N/A
XLOC_011322	XLOC_011322	TRIAE_CS42_1DL_TGACv1_062300_AA0212100	TGACv1_scaffold_062300_1DL:50496-59765	7.40634	2.47814	-1.5795	probable glutathione S-transferase GSTU6	#N/A	#N/A
XLOC_040799	XLOC_040799	TRIAE_CS42_3B_TGACv1_222391_AA0763730	TGACv1_scaffold_222391_3B:17535-23601	3.33394	1.11558	-1.57944	probable serine threonine- kinase At1g18390	TRIAE_CS42_3B_TGACv1_222391_AA0763730	#N/A
XLOC_049181	XLOC_049181	TRIAE_CS42_3DS_TGACv1_272725_AA0924320	TGACv1_scaffold_272725_3DS:14966-18378	6.34299	2.12307	-1.57901	3 -N-debenzoyl-2 -deoxytaxol N-benzoyltransferase	#N/A	#N/A
XLOC_060138	XLOC_060138	TRIAE_CS42_4DL_TGACv1_343478_AA1135010	TGACv1_scaffold_343478_4DL:28085-28884	14.0637	4.70736	-1.57898	Cortical cell-delineating	#N/A	#N/A
XLOC_093435	XLOC_093435	TRIAE_CS42_7AL_TGACv1_556289_AA1760060	TGACv1_scaffold_556289_7AL:87235-88156	32.8956	11.0124	-1.57876	hypothetical protein TRIUR3_11117	#N/A	#N/A
XLOC_062571	XLOC_062571	TRIAE_CS42_4DS_TGACv1_362339_AA1178930	TGACv1_scaffold_362339_4DS:18707-23400	5.80531	1.94376	-1.57852	lipoxygenase 4	#N/A	#N/A
XLOC_063996	XLOC_063996	TRIAE_CS42_5AL_TGACv1_374631_AA1204980	TGACv1_scaffold_374631_5AL:100845-104086	8.86508	2.96886	-1.57822	Chitin elicitor-binding	#N/A	#N/A
XLOC_035173	XLOC_035173	TRIAE_CS42_3AL_TGACv1_195896_AA0655390	TGACv1_scaffold_195896_3AL:10274-11725	27.0085	9.04501	-1.57822	cysteine-rich receptor kinase 9	#N/A	#N/A
XLOC_070527	XLOC_070527	TRIAE_CS42_5BL_TGACv1_405255_AA1323340	TGACv1_scaffold_405255_5BL:11805-14700	5.02002	1.68303	-1.57663	inactive purple acid phosphatase 27	#N/A	#N/A
XLOC_018314	XLOC_018314	TRIAE_CS42_2AS_TGACv1_112552_AA0340700	TGACv1_scaffold_112552_2AS:116393-118385	3.22345	1.08081	-1.5765	cytochrome P450 99A2-like	#N/A	#N/A
XLOC_073880	XLOC_073880	TRIAE_CS42_5BS_TGACv1_423978_AA1385680	TGACv1_scaffold_423978_5BS:34326-36245	0.832593	0.279169	-1.57647	cell division AAA ATPase family	#N/A	#N/A
XLOC_024125	XLOC_024125	TRIAE_CS42_2BS_TGACv1_145904_AA0448760	TGACv1_scaffold_145904_2BS:25996-26775	39.7044	13.3144	-1.57631	flowering-promoting factor 1 1	#N/A	#N/A
XLOC_058844	XLOC_058844	TRIAE_CS42_4BS_TGACv1_331202_AA1109660	TGACv1_scaffold_331202_4BS:5232-6923	0.569679	0.191085	-1.57593	#N/A	#N/A	#N/A
XLOC_080293	XLOC_080293	TRIAE_CS42_6AL_TGACv1_471180_AA1504190	TGACv1_scaffold_471180_6AL:29955-30871	8.19677	2.74957	-1.57585	#N/A	#N/A	#N/A
XLOC_035036	XLOC_035036	TRIAE_CS42_3AL_TGACv1_195694_AA0652830	TGACv1_scaffold_195694_3AL:11625-13239	2.11803	0.710671	-1.57547	unnamed protein product	#N/A	#N/A
XLOC_031245	XLOC_031245	TRIAE_CS42_2DS_TGACv1_177687_AA0582480	TGACv1_scaffold_177687_2DS:28111-30145	6.66669	2.23714	-1.57532	NAC domain-containing 29	#N/A	#N/A
XLOC_060763	XLOC_060763	TRIAE_CS42_4DL_TGACv1_344268_AA1145680	TGACv1_scaffold_344268_4DL:45049-45907	1.90757	0.640307	-1.5749	heat stress transcription factor B-4b-like	#N/A	#N/A
XLOC_088149	XLOC_088149	TRIAE_CS42_6BS_TGACv1_514287_AA1657910	TGACv1_scaffold_514287_6BS:51085-53475	1.84045	0.617811	-1.57482	L-type lectin-domain containing receptor kinase	#N/A	#N/A
XLOC_074718	XLOC_074718	TRIAE_CS42_5DL_TGACv1_433088_AA1401500	TGACv1_scaffold_433088_5DL:107800-109997	1.47974	0.496751	-1.57475	mitochondrial phosphate carrier mitochondrial-like	#N/A	#N/A
XLOC_010069	XLOC_010069	TRIAE_CS42_1DL_TGACv1_061266_AA0190520	TGACv1_scaffold_061266_1DL:40995-49472	3.42209	1.14898	-1.57452	receptor kinase HSL1	#N/A	#N/A
XLOC_012832	XLOC_012832	TRIAE_CS42_1DS_TGACv1_080107_AA0239360	TGACv1_scaffold_080107_1DS:86985-89908	0.323017	0.108459	-1.57446	Phenylalanine ammonia-lyase	#N/A	#N/A
XLOC_020764	XLOC_020764	TRIAE_CS42_2BL_TGACv1_129500_AA0386220	TGACv1_scaffold_129500_2BL:229505-231427	0.523719	0.175868	-1.5743	unnamed protein product	#N/A	#N/A
XLOC_075274	XLOC_075274	TRIAE_CS42_5DL_TGACv1_433368_AA1411120	TGACv1_scaffold_433368_5DL:85206-89280	2.68554	0.901901	-1.57417	predicted protein	#N/A	#N/A
XLOC_056620	XLOC_056620	TRIAE_CS42_4BL_TGACv1_321836_AA1066040	TGACv1_scaffold_321836_4BL:35164-37085	26.6059	8.93642	-1.57398	Cyanate hydratase	#N/A	#N/A
XLOC_054559	XLOC_054559	TRIAE_CS42_4AS_TGACv1_308266_AA1027080	TGACv1_scaffold_308266_4AS:15051-19077	0.306676	0.103031	-1.57364	SULFUR DEFICIENCY-INDUCED 2-like	#N/A	#N/A
XLOC_023193	XLOC_023193	TRIAE_CS42_2BL_TGACv1_131657_AA0430340	TGACv1_scaffold_131657_2BL:51798-54735	0.68118	0.22889	-1.57338	Phenylalanine ammonia-lyase	#N/A	#N/A
XLOC_038205	XLOC_038205	TRIAE_CS42_3B_TGACv1_220646_AA0713510	TGACv1_scaffold_220646_3B:87523-89087	0.44917	0.151001	-1.5727	Soluble inorganic pyrophosphatase	#N/A	#N/A
XLOC_065860	XLOC_065860	TRIAE_CS42_5AL_TGACv1_376386_AA1236100	TGACv1_scaffold_376386_5AL:9646-16105	0.336817	0.113326	-1.57149	methyltransferase C9orf114	#N/A	#N/A
XLOC_098954	XLOC_098954	TRIAE_CS42_7BL_TGACv1_577128_AA1866750	TGACv1_scaffold_577128_7BL:105466-112145	0.377453	0.127019	-1.57126	ABC transporter G family member 44	#N/A	#N/A
XLOC_102751	XLOC_102751	TRIAE_CS42_7BS_TGACv1_592665_AA1942770	TGACv1_scaffold_592665_7BS:57686-59425	0.889526	0.29966	-1.56971	U-box domain-containing 21	#N/A	#N/A
XLOC_010662	XLOC_010662	TRIAE_CS42_1DL_TGACv1_061663_AA0201290	TGACv1_scaffold_061663_1DL:72170-73577	0.931768	0.313952	-1.56943	WRKY transcription factor	#N/A	#N/A
XLOC_037223	XLOC_037223	TRIAE_CS42_3AS_TGACv1_211877_AA0695190	TGACv1_scaffold_211877_3AS:41285-43594	0.874698	0.294742	-1.56933	L-type lectin-domain containing receptor kinase	#N/A	#N/A
XLOC_016850	XLOC_016850	TRIAE_CS42_2AL_TGACv1_095607_AA0312830	TGACv1_scaffold_095607_2AL:25876-30945	0.668339	0.225273	-1.56891	serine carboxypeptidase-like 35	#N/A	#N/A
XLOC_029031	XLOC_029031	TRIAE_CS42_2DL_TGACv1_159703_AA0541750	TGACv1_scaffold_159703_2DL:31785-36225	0.351623	0.118542	-1.56863	prolyl endopeptidase	#N/A	#N/A
XLOC_049013	XLOC_049013	TRIAE_CS42_3DS_TGACv1_272464_AA0921200	TGACv1_scaffold_272464_3DS:22277-25885	0.524344	0.176774	-1.56861	predicted protein	#N/A	#N/A
XLOC_080019	XLOC_080019	TRIAE_CS42_6AL_TGACv1_470927_AA1498620	TGACv1_scaffold_470927_6AL:79686-83080	10.7537	3.62905	-1.56717	hypothetical protein F775_12695	#N/A	#N/A
XLOC_032622	XLOC_032622	TRIAE_CS42_2DS_TGACv1_179562_AA0607960	TGACv1_scaffold_179562_2DS:4115-5540	5.40802	1.82528	-1.56698	probable NAD(P)H-dependent oxidoreductase 2	#N/A	#N/A
XLOC_024387	XLOC_024387	TRIAE_CS42_2BS_TGACv1_146057_AA0454400	TGACv1_scaffold_146057_2BS:8946-11055	0.727092	0.245433	-1.56681	probable pectate lyase 4	#N/A	#N/A
XLOC_007332	XLOC_007332	TRIAE_CS42_1BL_TGACv1_032908_AA0135300	TGACv1_scaffold_032908_1BL:21266-24405	0.205948	0.0695435	-1.56629	hypothetical protein F775_29005	#N/A	#N/A
XLOC_101208	XLOC_101208	OMT1	TGACv1_scaffold_579947_7BL:8886-11037	11.0226	3.72329	-1.56581	#N/A	#N/A	#N/A
XLOC_069815	XLOC_069815	TRIAE_CS42_5BL_TGACv1_404780_AA1310680	TGACv1_scaffold_404780_5BL:87245-89510	0.3082	0.104117	-1.56566	L-type lectin-domain containing receptor kinase	#N/A	#N/A
XLOC_100747	XLOC_100747	TRIAE_CS42_7BL_TGACv1_578943_AA1902330	TGACv1_scaffold_578943_7BL:28346-31619	0.635743	0.214867	-1.565	F-box At5g06550	#N/A	#N/A
XLOC_034917	XLOC_034917	TRIAE_CS42_3AL_TGACv1_195536_AA0650810	TGACv1_scaffold_195536_3AL:16355-24852	0.52778	0.178506	-1.56397	hypothetical protein TRIUR3_06249	#N/A	#N/A
XLOC_011241	XLOC_011241	TRIAE_CS42_1DL_TGACv1_062222_AA0210760	TGACv1_scaffold_062222_1DL:17676-19205	0.362038	0.122484	-1.56354	predicted protein	#N/A	#N/A
XLOC_102500	XLOC_102500	TRIAE_CS42_7BS_TGACv1_592441_AA1938220	TGACv1_scaffold_592441_7BS:73316-75415	0.731024	0.24733	-1.56348	2 -deoxymugineic-acid 2 -dioxygenase-like	#N/A	#N/A
XLOC_065439	XLOC_065439	TRIAE_CS42_5AL_TGACv1_375937_AA1229100	TGACv1_scaffold_375937_5AL:41265-43616	4.89378	1.6558	-1.56342	WRKY transcription factor	#N/A	#N/A
XLOC_056091	XLOC_056091	TRIAE_CS42_4BL_TGACv1_321177_AA1056660	TGACv1_scaffold_321177_4BL:8046-10575	0.800193	0.270762	-1.56332	type A response regulator partial	#N/A	#N/A
XLOC_080649	XLOC_080649	TRIAE_CS42_6AL_TGACv1_471561_AA1510890	TGACv1_scaffold_471561_6AL:83185-90848	1.03662	0.35078	-1.56324	probable potassium transporter 16	#N/A	#N/A
XLOC_028907	XLOC_028907	TRIAE_CS42_2DL_TGACv1_159551_AA0539660	TGACv1_scaffold_159551_2DL:20955-29955	4.15772	1.40721	-1.56296	vacuolar-sorting receptor 7-like	#N/A	#N/A
XLOC_035456	XLOC_035456	TRIAE_CS42_3AL_TGACv1_196436_AA0660360	TGACv1_scaffold_196436_3AL:20147-23365	0.402994	0.136497	-1.56189	disease resistance RPS2-like	#N/A	TRIAE_CS42_3AL_TGACv1_196436_AA0660360
XLOC_095919	XLOC_095919	TRIAE_CS42_7AS_TGACv1_569135_AA1808400	TGACv1_scaffold_569135_7AS:145035-146475	3.77256	1.28013	-1.55926	hypothetical protein F775_30045	#N/A	#N/A
XLOC_101663	XLOC_101663	TRIAE_CS42_7BS_TGACv1_591789_AA1921230	TGACv1_scaffold_591789_7BS:192087-194000	32.4108	10.9998	-1.55899	Caffeoyl- O-methyltransferase 2	#N/A	#N/A
XLOC_092725	XLOC_092725	TRIAE_CS42_6DS_TGACv1_543918_AA1745290	TGACv1_scaffold_543918_6DS:1555-5556	0.448066	0.152119	-1.55851	Heat stress transcription factor A-5	#N/A	#N/A
XLOC_064144	XLOC_064144	TRIAE_CS42_5AL_TGACv1_374724_AA1207490	TGACv1_scaffold_374724_5AL:63445-64483	1.68127	0.570833	-1.55841	Centromere V	#N/A	#N/A
XLOC_057198	XLOC_057198	TRIAE_CS42_4BS_TGACv1_327886_AA1077780	TGACv1_scaffold_327886_4BS:268705-272400	911.886	309.68	-1.55807	Ribulose bisphosphate carboxylase oxygenase activase chloroplastic	#N/A	#N/A
XLOC_080525	XLOC_080525	TRIAE_CS42_6AL_TGACv1_471429_AA1508660	TGACv1_scaffold_471429_6AL:33332-37055	2.33867	0.794661	-1.55728	pectin acetylesterase 8	#N/A	#N/A
XLOC_064797	XLOC_064797	TRIAE_CS42_5AL_TGACv1_375240_AA1218320	TGACv1_scaffold_375240_5AL:9981-22045	1.49237	0.507222	-1.55692	Wall-associated receptor kinase 3	TRIAE_CS42_5AL_TGACv1_375240_AA1218320	#N/A
XLOC_050176	XLOC_050176	TRIAE_CS42_4AL_TGACv1_288314_AA0944510	TGACv1_scaffold_288314_4AL:34474-37746	2.01134	0.683676	-1.55677	Stem 28 kDa glyco	#N/A	#N/A
XLOC_068597	XLOC_068597	TRIAE_CS42_5BL_TGACv1_404180_AA1288530	TGACv1_scaffold_404180_5BL:188080-189531	2.3525	0.799673	-1.55671	nascent polypeptide-associated complex subunit muscle-specific form	#N/A	#N/A
XLOC_094537	XLOC_094537	TRIAE_CS42_7AL_TGACv1_557388_AA1780620	TGACv1_scaffold_557388_7AL:57925-59357	17.029	5.78896	-1.55661	early salt-stress induced 2-2	#N/A	#N/A
XLOC_091255	XLOC_091255	TRIAE_CS42_6DL_TGACv1_528776_AA1716190	TGACv1_scaffold_528776_6DL:17025-20630	0.410223	0.139476	-1.55639	PREDICTED: uncharacterized protein LOC100829719 isoform X1	#N/A	#N/A
XLOC_043264	XLOC_043264	TRIAE_CS42_3B_TGACv1_225605_AA0810300	TGACv1_scaffold_225605_3B:32926-36365	5.26892	1.79159	-1.55626	hypothetical protein F775_19313	#N/A	#N/A
XLOC_056665	XLOC_056665	TRIAE_CS42_4BL_TGACv1_321925_AA1066890	TGACv1_scaffold_321925_4BL:50685-51445	16.7947	5.71286	-1.55572	Cortical cell-delineating	#N/A	#N/A
XLOC_000566	XLOC_000566	TRIAE_CS42_1AL_TGACv1_000383_AA0010660	TGACv1_scaffold_000383_1AL:13195-14248	1.96412	0.6682	-1.55553	Chlorophyll a-b binding chloroplastic	#N/A	#N/A
XLOC_103046	XLOC_103046	TRIAE_CS42_7BS_TGACv1_593131_AA1948450	TGACv1_scaffold_593131_7BS:15845-16779	0.713228	0.242729	-1.55502	RNA-directed DNA methylation 3-like	#N/A	#N/A
XLOC_094300	XLOC_094300	TRIAE_CS42_7AL_TGACv1_557075_AA1776080	TGACv1_scaffold_557075_7AL:14335-20286	1.08648	0.369897	-1.55447	Disease resistance RPM1	#N/A	TRIAE_CS42_7AL_TGACv1_557075_AA1776080
XLOC_085439	XLOC_085439	TRIAE_CS42_6BL_TGACv1_500408_AA1604160	TGACv1_scaffold_500408_6BL:38156-65595	0.44039	0.149945	-1.55435	cyclic nucleotide-gated ion channel 17	#N/A	#N/A
XLOC_033202	XLOC_033202	TRIAE_CS42_3AL_TGACv1_193821_AA0620220	TGACv1_scaffold_193821_3AL:78270-80263	0.878004	0.299138	-1.55341	NAC domain-containing 90	#N/A	#N/A
XLOC_062015	XLOC_062015	TRIAE_CS42_4DS_TGACv1_361560_AA1170120	TGACv1_scaffold_361560_4DS:25605-26795	19.1839	6.53607	-1.5534	Oxalate oxidase GF-	#N/A	#N/A
XLOC_010463	XLOC_010463	TRIAE_CS42_1DL_TGACv1_061531_AA0197950	TGACv1_scaffold_061531_1DL:68845-70919	0.907595	0.309468	-1.55226	O-acyltransferase WSD1-like	#N/A	#N/A
XLOC_097527	XLOC_097527	TRIAE_CS42_7AS_TGACv1_570625_AA1838420	TGACv1_scaffold_570625_7AS:3605-4821	2.30852	0.787586	-1.55146	predicted protein	#N/A	#N/A
XLOC_044604	XLOC_044604	TRIAE_CS42_3DL_TGACv1_249149_AA0839670	TGACv1_scaffold_249149_3DL:117585-126750	1.00453	0.34282	-1.551	hypothetical protein F775_30418	#N/A	#N/A
XLOC_090755	XLOC_090755	TRIAE_CS42_6DL_TGACv1_527714_AA1707840	TGACv1_scaffold_527714_6DL:12136-13188	1.0091	0.344847	-1.54904	#N/A	#N/A	#N/A
XLOC_061047	XLOC_061047	TRIAE_CS42_4DL_TGACv1_344987_AA1150860	TGACv1_scaffold_344987_4DL:19125-19993	1.46947	0.502211	-1.54893	flowering-promoting factor 1 5	#N/A	#N/A
XLOC_056612	XLOC_056612	TRIAE_CS42_4BL_TGACv1_321826_AA1065960	TGACv1_scaffold_321826_4BL:4225-7170	2.43507	0.832236	-1.5489	heat shock 101	#N/A	#N/A
XLOC_048009	XLOC_048009	TRIAE_CS42_3DS_TGACv1_271549_AA0902330	TGACv1_scaffold_271549_3DS:113249-122445	0.308334	0.105385	-1.54883	Wall-associated receptor kinase 2	TRIAE_CS42_3DS_TGACv1_271549_AA0902330	#N/A
XLOC_015162	XLOC_015162	TRIAE_CS42_2AL_TGACv1_093617_AA0283690	TGACv1_scaffold_093617_2AL:42845-43745	14.056	4.80487	-1.54861	PREDICTED: uncharacterized protein LOC101768049	#N/A	#N/A
XLOC_071468	XLOC_071468	TRIAE_CS42_5BL_TGACv1_406054_AA1339930	TGACv1_scaffold_406054_5BL:29016-31433	13.618	4.65574	-1.54843	probable sarcosine oxidase	#N/A	#N/A
XLOC_032283	XLOC_032283	TRIAE_CS42_2DS_TGACv1_178855_AA0601830	TGACv1_scaffold_178855_2DS:25544-27766	0.490696	0.167775	-1.5483	probable 4-coumarate-- ligase 5	#N/A	#N/A
XLOC_074966	XLOC_074966	TRIAE_CS42_5DL_TGACv1_433216_AA1405800	TGACv1_scaffold_433216_5DL:134661-136405	8.87843	3.03578	-1.54824	hypothetical protein F775_29563	#N/A	#N/A
XLOC_097713	XLOC_097713	TRIAE_CS42_7AS_TGACv1_570883_AA1841940	TGACv1_scaffold_570883_7AS:8186-11275	3.77642	1.29132	-1.54818	ras-related RABA5c-like	#N/A	#N/A
XLOC_001329	XLOC_001329	TRIAE_CS42_1AL_TGACv1_001063_AA0024230	TGACv1_scaffold_001063_1AL:41444-43184	1.46688	0.5016	-1.54815	probable 2-oxoglutarate-dependent dioxygenase AOP1	#N/A	#N/A
XLOC_032934	XLOC_032934	TRIAE_CS42_3AL_TGACv1_193610_AA0614880	TGACv1_scaffold_193610_3AL:166256-167485	2.3653	0.809013	-1.54779	GATA transcription factor 16	#N/A	#N/A
XLOC_096145	XLOC_096145	TRIAE_CS42_7AS_TGACv1_569293_AA1812770	TGACv1_scaffold_569293_7AS:142231-146765	0.331401	0.113417	-1.54694	Disease resistance RPM1	#N/A	TRIAE_CS42_7AS_TGACv1_569293_AA1812770
XLOC_068324	XLOC_068324	TRIAE_CS42_5AS_TGACv1_395314_AA1282850	TGACv1_scaffold_395314_5AS:694-11075	0.6825	0.233599	-1.5468	receptor serine threonine kinase PR5K-like	TRIAE_CS42_5AS_TGACv1_395314_AA1282850	#N/A
XLOC_034976	XLOC_034976	TRIAE_CS42_3AL_TGACv1_195604_AA0651830	TGACv1_scaffold_195604_3AL:33015-42500	1.04548	0.35787	-1.54665	unnamed protein product	#N/A	#N/A
XLOC_112537	XLOC_112537	TRIAE_CS42_U_TGACv1_643265_AA2129930	TGACv1_scaffold_643265_U:55357-56185	0.896863	0.307032	-1.5465	---NA---	#N/A	#N/A
XLOC_083660	XLOC_083660	TRIAE_CS42_6AS_TGACv1_486988_AA1567270	TGACv1_scaffold_486988_6AS:11229-12855	0.484777	0.165963	-1.54646	probable F-box At4g22030	#N/A	#N/A
XLOC_093773	XLOC_093773	TRIAE_CS42_7AL_TGACv1_556597_AA1766590	TGACv1_scaffold_556597_7AL:70810-74366	2.67114	0.914681	-1.54612	NAC domain-containing 67-like	#N/A	#N/A
XLOC_078885	XLOC_078885	TRIAE_CS42_5DS_TGACv1_456657_AA1475640	TGACv1_scaffold_456657_5DS:89796-91645	1.48428	0.508386	-1.54577	aspartic ase nepenthesin-1-like	#N/A	#N/A
XLOC_026207	XLOC_026207	TRIAE_CS42_2BS_TGACv1_147904_AA0488850	TGACv1_scaffold_147904_2BS:23636-25877	0.743222	0.254607	-1.54552	NAC domain-containing 29	#N/A	#N/A
XLOC_045055	XLOC_045055	TRIAE_CS42_3DL_TGACv1_249389_AA0847430	TGACv1_scaffold_249389_3DL:19663-22955	12.6599	4.33722	-1.54543	transcription factor bHLH041	#N/A	#N/A
XLOC_000719	XLOC_000719	TRIAE_CS42_1AL_TGACv1_000504_AA0013540	TGACv1_scaffold_000504_1AL:125115-126690	1.49539	0.512394	-1.5452	F-box domain containing	#N/A	#N/A
XLOC_052982	XLOC_052982	TRIAE_CS42_4AL_TGACv1_291732_AA0996340	TGACv1_scaffold_291732_4AL:20615-22307	2.80028	0.959583	-1.54509	PREDICTED: uncharacterized protein At1g18480	#N/A	#N/A
XLOC_095186	XLOC_095186	TRIAE_CS42_7AL_TGACv1_558347_AA1792640	TGACv1_scaffold_558347_7AL:23126-25415	5.19445	1.7803	-1.54485	Caffeic acid 3-O-methyltransferase	#N/A	#N/A
XLOC_102690	XLOC_102690	TRIAE_CS42_7BS_TGACv1_592625_AA1941720	TGACv1_scaffold_592625_7BS:99692-103774	0.556088	0.190595	-1.5448	probable L-type lectin-domain containing receptor kinase	#N/A	#N/A
XLOC_060139	XLOC_060139	TRIAE_CS42_4DL_TGACv1_343478_AA1135020	TGACv1_scaffold_343478_4DL:42335-43143	16.7928	5.75725	-1.54439	Cortical cell-delineating	#N/A	#N/A
XLOC_067898	XLOC_067898	TRIAE_CS42_5AS_TGACv1_393642_AA1274850	TGACv1_scaffold_393642_5AS:53712-56685	11.9418	4.09473	-1.54418	Obtusifoliol 14-alpha demethylase	#N/A	#N/A
XLOC_074533	XLOC_074533	TRIAE_CS42_5DL_TGACv1_433018_AA1398350	TGACv1_scaffold_433018_5DL:55272-57795	0.746797	0.256131	-1.54384	F-box domain containing	#N/A	#N/A
XLOC_059374	XLOC_059374	TRIAE_CS42_4DL_TGACv1_342761_AA1121460	TGACv1_scaffold_342761_4DL:131096-132965	0.549184	0.188431	-1.54325	predicted protein	#N/A	#N/A
XLOC_106375	XLOC_106375	TRIAE_CS42_7DS_TGACv1_621383_AA2013570	TGACv1_scaffold_621383_7DS:101415-103100	80.2695	27.5578	-1.54239	tricin synthase 1-like	#N/A	#N/A
XLOC_046937	XLOC_046937	TRIAE_CS42_3DL_TGACv1_251379_AA0880920	TGACv1_scaffold_251379_3DL:26186-26965	1.84207	0.632454	-1.54229	hypothetical protein TAA_ctg0382b.00050.1	#N/A	#N/A
XLOC_055596	XLOC_055596	TRIAE_CS42_4BL_TGACv1_320748_AA1047760	TGACv1_scaffold_320748_4BL:33031-35860	27.0294	9.28092	-1.54219	cytochrome b561 and DOMON domain-containing At4g12980-like	#N/A	#N/A
XLOC_010115	XLOC_010115	TRIAE_CS42_1DL_TGACv1_061293_AA0191530	TGACv1_scaffold_061293_1DL:11055-14539	14.2925	4.90843	-1.54192	probable glutathione S-transferase GSTU6	#N/A	#N/A
XLOC_088622	XLOC_088622	TRIAE_CS42_6BS_TGACv1_515066_AA1667010	TGACv1_scaffold_515066_6BS:26935-32410	8.22042	2.82519	-1.54086	probable 4-coumarate-- ligase 3	#N/A	#N/A
XLOC_002922	XLOC_002922	TRIAE_CS42_1AL_TGACv1_003718_AA0051180	TGACv1_scaffold_003718_1AL:3945-6908	8.90087	3.05985	-1.54049	probable polygalacturonase At1g80170	#N/A	#N/A
XLOC_003535	XLOC_003535	TRIAE_CS42_1AS_TGACv1_019260_AA0064010	TGACv1_scaffold_019260_1AS:7190-8357	0.674552	0.2319	-1.54043	predicted protein, partial	#N/A	#N/A
XLOC_018262	XLOC_018262	TRIAE_CS42_2AS_TGACv1_112516_AA0339750	TGACv1_scaffold_112516_2AS:106145-110587	3.33993	1.1485	-1.54007	hypothetical protein F775_24571	#N/A	#N/A
XLOC_098062	XLOC_098062	TRIAE_CS42_7AS_TGACv1_571456_AA1847810	TGACv1_scaffold_571456_7AS:12185-14221	12.4203	4.2716	-1.53985	#N/A	#N/A	#N/A
XLOC_051082	XLOC_051082	TRIAE_CS42_4AL_TGACv1_288956_AA0962040	TGACv1_scaffold_288956_4AL:38625-44987	0.522625	0.179747	-1.53981	Phosphatidylinositol transfer PDR17	#N/A	#N/A
XLOC_012067	XLOC_012067	TRIAE_CS42_1DL_TGACv1_063112_AA0224050	TGACv1_scaffold_063112_1DL:3785-12457	1.84334	0.634187	-1.53934	MACPF domain-containing NSL1-like	#N/A	#N/A
XLOC_085557	XLOC_085557	TRIAE_CS42_6BL_TGACv1_500545_AA1606250	TGACv1_scaffold_500545_6BL:27926-31165	0.763693	0.262835	-1.53883	cadmium tolerance factor	#N/A	#N/A
XLOC_046678	XLOC_046678	TRIAE_CS42_3DL_TGACv1_251048_AA0876650	TGACv1_scaffold_251048_3DL:17065-18629	126.209	43.4541	-1.53826	xylanase inhibitor partial	#N/A	#N/A
XLOC_030603	XLOC_030603	TRIAE_CS42_2DS_TGACv1_177260_AA0571020	TGACv1_scaffold_177260_2DS:134385-135312	1.13172	0.389818	-1.53764	E3 ubiquitin- ligase EL5-like	#N/A	#N/A
XLOC_066451	XLOC_066451	TRIAE_CS42_5AL_TGACv1_377380_AA1246310	TGACv1_scaffold_377380_5AL:22595-25018	0.214346	0.0738618	-1.53704	probable carboxylesterase 2	#N/A	#N/A
XLOC_044257	XLOC_044257	TRIAE_CS42_3B_TGACv1_232640_AA0831230	TGACv1_scaffold_232640_3B:1-1845	0.836382	0.288424	-1.53597	Wall-associated receptor kinase 5	TRIAE_CS42_3B_TGACv1_232640_AA0831230	#N/A
XLOC_021864	XLOC_021864	TRIAE_CS42_2BL_TGACv1_130218_AA0406480	TGACv1_scaffold_130218_2BL:9433-10821	13.6853	4.72071	-1.53555	Peroxidase 12	#N/A	#N/A
XLOC_075868	XLOC_075868	TRIAE_CS42_5DL_TGACv1_433750_AA1421160	TGACv1_scaffold_433750_5DL:84316-86625	2.37921	0.820765	-1.53544	hypothetical protein F775_27600	#N/A	#N/A
XLOC_061006	XLOC_061006	TRIAE_CS42_4DL_TGACv1_344822_AA1150000	TGACv1_scaffold_344822_4DL:12686-16405	0.883098	0.30475	-1.53494	DDB1- and CUL4-associated factor 8	#N/A	#N/A
XLOC_074862	XLOC_074862	TRIAE_CS42_5DL_TGACv1_433159_AA1403980	TGACv1_scaffold_433159_5DL:101575-102810	0.677373	0.233904	-1.53404	probable BRI1 kinase inhibitor 1	#N/A	#N/A
XLOC_049025	XLOC_049025	TRIAE_CS42_3DS_TGACv1_272485_AA0921430	TGACv1_scaffold_272485_3DS:15991-17055	0.684557	0.236527	-1.53317	WRKY transcription factor 50	#N/A	#N/A
XLOC_019642	XLOC_019642	TRIAE_CS42_2AS_TGACv1_114122_AA0364220	TGACv1_scaffold_114122_2AS:13227-15045	3.96907	1.3719	-1.53263	Cytochrome P450 71D7	#N/A	#N/A
XLOC_044872	XLOC_044872	TRIAE_CS42_3DL_TGACv1_249291_AA0844360	TGACv1_scaffold_249291_3DL:95716-97642	3.25288	1.12461	-1.5323	nematode resistance -like HSPRO1	#N/A	#N/A
XLOC_040074	XLOC_040074	TRIAE_CS42_3B_TGACv1_221765_AA0749500	TGACv1_scaffold_221765_3B:37453-40265	4.16263	1.4396	-1.53182	WRKY transcription factor 33	#N/A	#N/A
XLOC_029433	XLOC_029433	TRIAE_CS42_2DL_TGACv1_160230_AA0548410	TGACv1_scaffold_160230_2DL:29575-31303	0.51006	0.176433	-1.53154	agmatine coumaroyltransferase	#N/A	#N/A
XLOC_094895	XLOC_094895	TRIAE_CS42_7AL_TGACv1_557863_AA1787190	TGACv1_scaffold_557863_7AL:13236-14495	22.842	7.90224	-1.53135	hypothetical protein TRIUR3_03715	#N/A	#N/A
XLOC_037842	XLOC_037842	TRIAE_CS42_3AS_TGACv1_213167_AA0705780	TGACv1_scaffold_213167_3AS:12925-16216	3.85757	1.33462	-1.53126	3 -N-debenzoyl-2 -deoxytaxol N-benzoyltransferase	#N/A	#N/A
XLOC_020251	XLOC_020251	TRIAE_CS42_2BL_TGACv1_129300_AA0377290	TGACv1_scaffold_129300_2BL:356146-358445	0.188704	0.0653226	-1.53047	hypothetical protein F775_02764	#N/A	#N/A
XLOC_059589	XLOC_059589	TRIAE_CS42_4DL_TGACv1_342927_AA1125480	TGACv1_scaffold_342927_4DL:86845-87600	2.53787	0.879239	-1.52929	hypothetical protein F775_28107	#N/A	#N/A
XLOC_046858	XLOC_046858	TRIAE_CS42_3DL_TGACv1_251272_AA0879520	TGACv1_scaffold_251272_3DL:13180-16475	11.4615	3.97432	-1.52802	predicted protein	#N/A	#N/A
XLOC_029536	XLOC_029536	TRIAE_CS42_2DL_TGACv1_160390_AA0550070	TGACv1_scaffold_160390_2DL:37145-38570	6.14752	2.13284	-1.52723	Disease resistance RPP13 4	#N/A	#N/A
XLOC_010498	XLOC_010498	TRIAE_CS42_1DL_TGACv1_061550_AA0198510	TGACv1_scaffold_061550_1DL:44792-50502	37.4307	12.9932	-1.52647	FAR1-RELATED SEQUENCE 5-like	#N/A	#N/A
XLOC_071150	XLOC_071150	TRIAE_CS42_5BL_TGACv1_405742_AA1334290	TGACv1_scaffold_405742_5BL:32596-34645	3.39558	1.17953	-1.52544	WRKY transcription factor	#N/A	#N/A
XLOC_079477	XLOC_079477	TRIAE_CS42_5DS_TGACv1_457486_AA1487090	TGACv1_scaffold_457486_5DS:39735-41266	14.0749	4.89001	-1.52522	Cell Division AAA ATPase family	#N/A	#N/A
XLOC_078849	XLOC_078849	TRIAE_CS42_5DS_TGACv1_456593_AA1474780	TGACv1_scaffold_456593_5DS:133765-138645	0.217948	0.0758323	-1.5231	U3 snoRNP-associated -like YAOH	#N/A	#N/A
XLOC_105052	XLOC_105052	TRIAE_CS42_7DL_TGACv1_603697_AA1987490	TGACv1_scaffold_603697_7DL:39168-43623	1.03096	0.358884	-1.5224	U3 small nucleolar ribonucleo IMP4	#N/A	#N/A
XLOC_065474	XLOC_065474	TRIAE_CS42_5AL_TGACv1_375968_AA1229650	TGACv1_scaffold_375968_5AL:6255-8840	2.03145	0.707345	-1.52202	dCTP pyrophosphatase 1-like	#N/A	#N/A
XLOC_089564	XLOC_089564	TRIAE_CS42_6DL_TGACv1_526558_AA1687120	TGACv1_scaffold_526558_6DL:65725-68488	0.619399	0.215683	-1.52195	tRNA (guanine(9)-N1)-methyltransferase	#N/A	#N/A
XLOC_033576	XLOC_033576	TRIAE_CS42_3AL_TGACv1_194142_AA0627360	TGACv1_scaffold_194142_3AL:17138-24415	0.875233	0.304794	-1.52183	predicted protein	#N/A	#N/A
XLOC_007188	XLOC_007188	TRIAE_CS42_1BL_TGACv1_032657_AA0132470	TGACv1_scaffold_032657_1BL:38145-39270	1.02807	0.358066	-1.52164	AC079037_6 gag-pol poly	#N/A	#N/A
XLOC_075866	XLOC_075866	TRIAE_CS42_5DL_TGACv1_433750_AA1421140	TGACv1_scaffold_433750_5DL:15105-16950	0.628927	0.219074	-1.52148	E3 ubiquitin- ligase RING1	#N/A	#N/A
XLOC_078565	XLOC_078565	TRIAE_CS42_5DL_TGACv1_437698_AA1467160	TGACv1_scaffold_437698_5DL:8873-12355	1.25317	0.436591	-1.52123	cationic amino acid transporter 1-like	#N/A	#N/A
XLOC_064515	XLOC_064515	TRIAE_CS42_5AL_TGACv1_374992_AA1213520	TGACv1_scaffold_374992_5AL:61655-63671	16.0467	5.59097	-1.52111	probable cinnamyl alcohol dehydrogenase 8D	#N/A	#N/A
XLOC_099578	XLOC_099578	TRIAE_CS42_7BL_TGACv1_577581_AA1878970	TGACv1_scaffold_577581_7BL:12286-16095	34.6804	12.0859	-1.52079	probable inositol oxygenase	#N/A	#N/A
XLOC_000705	XLOC_000705	TRIAE_CS42_1AL_TGACv1_000490_AA0013370	TGACv1_scaffold_000490_1AL:120124-120965	1380.03	481.063	-1.5204	protease inhibitor	#N/A	#N/A
XLOC_088061	XLOC_088061	TRIAE_CS42_6BS_TGACv1_514172_AA1656380	TGACv1_scaffold_514172_6BS:72032-73755	0.604858	0.210946	-1.51972	E3 ubiquitin- ligase ATL6-like	#N/A	#N/A
XLOC_003324	XLOC_003324	TRIAE_CS42_1AS_TGACv1_019081_AA0060180	TGACv1_scaffold_019081_1AS:148766-152095	3.32896	1.16105	-1.51964	probable uridine nucleosidase 2	#N/A	#N/A
XLOC_085579	XLOC_085579	TRIAE_CS42_6BL_TGACv1_500579_AA1606630	TGACv1_scaffold_500579_6BL:24175-25529	3.11384	1.0863	-1.51927	GEM 4	#N/A	#N/A
XLOC_028962	XLOC_028962	TRIAE_CS42_2DL_TGACv1_159614_AA0540620	TGACv1_scaffold_159614_2DL:27235-31340	0.721045	0.251627	-1.51881	binding partner of ACD11 1-like	#N/A	#N/A
XLOC_103910	XLOC_103910	TRIAE_CS42_7DL_TGACv1_602694_AA1965500	TGACv1_scaffold_602694_7DL:26205-29690	15.209	5.30868	-1.5185	probable inositol oxygenase	#N/A	#N/A
XLOC_050740	XLOC_050740	TRIAE_CS42_4AL_TGACv1_288686_AA0955580	TGACv1_scaffold_288686_4AL:32127-34515	1.85839	0.64869	-1.51846	NUCLEAR FUSION DEFECTIVE 4-like	#N/A	#N/A
XLOC_013437	XLOC_013437	TRIAE_CS42_1DS_TGACv1_080586_AA0250590	TGACv1_scaffold_080586_1DS:29025-31770	0.480231	0.167671	-1.51809	nicotianamine aminotransferase A-like	#N/A	#N/A
XLOC_092214	XLOC_092214	TRIAE_CS42_6DS_TGACv1_543132_AA1735890	TGACv1_scaffold_543132_6DS:8714-13095	0.498379	0.174012	-1.51806	hypothetical protein F775_11456	#N/A	#N/A
XLOC_010393	XLOC_010393	TRIAE_CS42_1DL_TGACv1_061492_AA0196800	TGACv1_scaffold_061492_1DL:46474-51425	0.546503	0.190881	-1.51756	probable serine threonine- kinase At4g35230	#N/A	#N/A
XLOC_076156	XLOC_076156	TRIAE_CS42_5DL_TGACv1_433945_AA1425980	TGACv1_scaffold_433945_5DL:60623-63336	1.39029	0.485663	-1.51736	Ammonium transporter 3 member 2	#N/A	#N/A
XLOC_098015	XLOC_098015	TRIAE_CS42_7AS_TGACv1_571347_AA1847010	TGACv1_scaffold_571347_7AS:19575-21854	6.83412	2.38764	-1.51717	12-oxophytodienoate reductase 1-like	#N/A	#N/A
XLOC_012350	XLOC_012350	TRIAE_CS42_1DL_TGACv1_063620_AA0229200	TGACv1_scaffold_063620_1DL:5186-7371	1.38371	0.483472	-1.51704	24-methylenesterol C-methyltransferase 2	#N/A	#N/A
XLOC_064934	XLOC_064934	TRIAE_CS42_5AL_TGACv1_375382_AA1220800	TGACv1_scaffold_375382_5AL:44125-45932	12.5946	4.40226	-1.51649	Anthocyanin 3 -O-beta-glucosyltransferase	#N/A	#N/A
XLOC_036037	XLOC_036037	TRIAE_CS42_3AS_TGACv1_210431_AA0671910	TGACv1_scaffold_210431_3AS:90235-94230	1.34049	0.468647	-1.51619	GDSL esterase lipase At5g45910-like	#N/A	#N/A
XLOC_031616	XLOC_031616	TRIAE_CS42_2DS_TGACv1_178030_AA0589590	TGACv1_scaffold_178030_2DS:54385-55397	6.33905	2.2168	-1.51579	Flavo wrbA	#N/A	#N/A
XLOC_071213	XLOC_071213	TRIAE_CS42_5BL_TGACv1_405793_AA1335310	TGACv1_scaffold_405793_5BL:49516-53245	0.521238	0.182303	-1.5156	predicted protein	#N/A	#N/A
XLOC_019542	XLOC_019542	TRIAE_CS42_2AS_TGACv1_113929_AA0362560	TGACv1_scaffold_113929_2AS:40896-43395	25.4769	8.91157	-1.51544	polyol transporter 5-like	#N/A	#N/A
XLOC_045203	XLOC_045203	TRIAE_CS42_3DL_TGACv1_249507_AA0850340	TGACv1_scaffold_249507_3DL:38725-39920	4.29692	1.50315	-1.51532	methyltransferase DDB_G0268948	#N/A	#N/A
XLOC_113330	XLOC_113330	TRIAE_CS42_U_TGACv1_645875_AA2145620	TGACv1_scaffold_645875_U:15565-17528	0.802809	0.280847	-1.51527	anthocyanin 5-aromatic acyltransferase-like	#N/A	#N/A
XLOC_000128	XLOC_000128	TRIAE_CS42_1AL_TGACv1_000073_AA0002580	TGACv1_scaffold_000073_1AL:183145-184909	2.22477	0.778631	-1.51465	ras-related RABA1f	#N/A	#N/A
XLOC_107613	XLOC_107613	TRIAE_CS42_7DS_TGACv1_622293_AA2037210	TGACv1_scaffold_622293_7DS:33575-35450	0.532278	0.186317	-1.51442	Cytochrome P450 71D10	#N/A	#N/A
XLOC_068937	XLOC_068937	TRIAE_CS42_5BL_TGACv1_404309_AA1294880	TGACv1_scaffold_404309_5BL:31105-32648	0.646687	0.226471	-1.51374	hypothetical protein TRIUR3_20448	#N/A	#N/A
XLOC_053459	XLOC_053459	TRIAE_CS42_4AS_TGACv1_306436_AA1008120	TGACv1_scaffold_306436_4AS:154598-160075	0.649721	0.227841	-1.5118	predicted protein	#N/A	#N/A
XLOC_036759	XLOC_036759	TRIAE_CS42_3AS_TGACv1_211169_AA0686310	TGACv1_scaffold_211169_3AS:54485-59240	2.37699	0.834376	-1.51036	Trans-cinnamate 4-monooxygenase	#N/A	#N/A
XLOC_083285	XLOC_083285	TRIAE_CS42_6AS_TGACv1_486348_AA1560130	TGACv1_scaffold_486348_6AS:22310-25165	24.3722	8.56658	-1.50844	glutathionyl-hydroquinone reductase isoform X2	#N/A	#N/A
XLOC_016912	XLOC_016912	TRIAE_CS42_2AL_TGACv1_095688_AA0313820	TGACv1_scaffold_095688_2AL:14375-18160	0.683288	0.240179	-1.50839	binding partner of ACD11 1-like	#N/A	#N/A
XLOC_029510	XLOC_029510	TRIAE_CS42_2DL_TGACv1_160354_AA0549710	TGACv1_scaffold_160354_2DL:30279-33296	2.62781	0.923804	-1.5082	1-aminocyclopropane-1-carboxylate synthase	#N/A	#N/A
XLOC_025965	XLOC_025965	TRIAE_CS42_2BS_TGACv1_147526_AA0484300	TGACv1_scaffold_147526_2BS:54755-61450	0.783285	0.275496	-1.50751	---NA---	#N/A	#N/A
XLOC_029681	XLOC_029681	TRIAE_CS42_2DL_TGACv1_160641_AA0552570	TGACv1_scaffold_160641_2DL:20036-23775	0.870058	0.306202	-1.50663	ribosome biogenesis BRX1-like	#N/A	#N/A
XLOC_050755	XLOC_050755	TRIAE_CS42_4AL_TGACv1_288704_AA0955950	TGACv1_scaffold_288704_4AL:99853-101490	1.39298	0.490518	-1.50579	predicted protein	#N/A	#N/A
XLOC_075264	XLOC_075264	TRIAE_CS42_5DL_TGACv1_433366_AA1411000	TGACv1_scaffold_433366_5DL:84202-86215	5.04872	1.77838	-1.50535	Mitochondrial import inner membrane translocase subunit Tim8	#N/A	#N/A
XLOC_021496	XLOC_021496	TRIAE_CS42_2BL_TGACv1_129936_AA0399870	TGACv1_scaffold_129936_2BL:99615-105891	0.598298	0.210868	-1.50453	probable CCR4-associated factor 1 homolog 11	#N/A	#N/A
XLOC_049216	XLOC_049216	TRIAE_CS42_3DS_TGACv1_272760_AA0924910	TGACv1_scaffold_272760_3DS:42515-43664	0.749983	0.264403	-1.50412	RING-H2 finger ATL74-like	#N/A	#N/A
XLOC_001753	XLOC_001753	TRIAE_CS42_1AL_TGACv1_001502_AA0031480	TGACv1_scaffold_001502_1AL:34291-36185	0.742239	0.261674	-1.50411	PREDICTED: protein SCARECROW-like	#N/A	#N/A
XLOC_057196	XLOC_057196	TRIAE_CS42_4BS_TGACv1_327885_AA1077730	TGACv1_scaffold_327885_4BS:206036-207325	397.573	140.195	-1.50378	Glutathione S-transferase 1	#N/A	#N/A
XLOC_050180	XLOC_050180	TRIAE_CS42_4AL_TGACv1_288314_AA0944500	TGACv1_scaffold_288314_4AL:17188-18255	0.611793	0.215813	-1.50326	#N/A	#N/A	#N/A
XLOC_061383	XLOC_061383	TRIAE_CS42_4DS_TGACv1_361006_AA1158440	TGACv1_scaffold_361006_4DS:36478-39232	4.05357	1.43084	-1.50233	Cysteine-rich receptor kinase 40	#N/A	#N/A
XLOC_047725	XLOC_047725	TRIAE_CS42_3DL_TGACv1_253519_AA0894840	TGACv1_scaffold_253519_3DL:6206-14405	0.30614	0.108066	-1.50228	Cysteine-rich receptor kinase 29	#N/A	#N/A
XLOC_097478	XLOC_097478	TRIAE_CS42_7AS_TGACv1_570554_AA1837570	TGACv1_scaffold_570554_7AS:39606-41785	0.622804	0.219878	-1.50207	U-box domain-containing 39	#N/A	#N/A
XLOC_048928	XLOC_048928	TRIAE_CS42_3DS_TGACv1_272365_AA0919640	TGACv1_scaffold_272365_3DS:5285-6355	1.54184	0.544443	-1.5018	probable calcium-binding CML16	#N/A	#N/A
XLOC_091947	XLOC_091947	TRIAE_CS42_6DS_TGACv1_542830_AA1731210	TGACv1_scaffold_542830_6DS:22525-27920	0.295166	0.104267	-1.50124	ECERIFERUM 3-like	#N/A	#N/A
XLOC_051149	XLOC_051149	TRIAE_CS42_4AL_TGACv1_289001_AA0963150	TGACv1_scaffold_289001_4AL:48669-50595	1.11461	0.393804	-1.50099	Gibberellin 20 oxidase 1	#N/A	#N/A
XLOC_050222	XLOC_050222	TRIAE_CS42_4AL_TGACv1_288345_AA0945470	TGACv1_scaffold_288345_4AL:11185-13600	2.64889	0.935973	-1.50085	lectin receptor kinase	#N/A	#N/A
XLOC_113578	XLOC_113578	TRIAE_CS42_U_TGACv1_665827_AA2154070	TGACv1_scaffold_665827_U:766-2145	3.94752	11.1717	1.50083	#N/A	#N/A	#N/A
XLOC_113536	XLOC_113536	TRIAE_CS42_U_TGACv1_659554_AA2152090	TGACv1_scaffold_659554_U:0-3536	1.52547	4.32773	1.50436	E3 ubiquitin- ligase UPL1	#N/A	#N/A
XLOC_082154	XLOC_082154	TRIAE_CS42_6AL_TGACv1_477014_AA1537100	TGACv1_scaffold_477014_6AL:226-4110	0.0941511	0.267579	1.50692	hypothetical protein BRADI_3g28775	#N/A	#N/A
XLOC_079271	XLOC_079271	TRIAE_CS42_5DS_TGACv1_457155_AA1483260	TGACv1_scaffold_457155_5DS:30086-33565	0.105581	0.30027	1.50791	ABC transporter G family member 37	#N/A	#N/A
XLOC_004595	XLOC_004595	TRIAE_CS42_1BL_TGACv1_030266_AA0084440	TGACv1_scaffold_030266_1BL:255-5799	0.0832399	0.237047	1.50983	retrotransposon unclassified	#N/A	#N/A
XLOC_082483	XLOC_082483	TRIAE_CS42_6AS_TGACv1_485397_AA1544710	TGACv1_scaffold_485397_6AS:24471-32815	0.157447	0.450586	1.51694	PREDICTED: uncharacterized protein LOC100829315	#N/A	#N/A
XLOC_046275	XLOC_046275	TRIAE_CS42_3DL_TGACv1_250534_AA0869860	TGACv1_scaffold_250534_3DL:27188-30075	0.0670611	0.192739	1.5231	#N/A	#N/A	#N/A
XLOC_049251	XLOC_049251	TRIAE_CS42_3DS_TGACv1_272809_AA0925510	TGACv1_scaffold_272809_3DS:38145-47245	0.102476	0.295177	1.5263	Kinesin-like calmodulin-binding	#N/A	#N/A
XLOC_034558	XLOC_034558	TRIAE_CS42_3AL_TGACv1_195092_AA0644650	TGACv1_scaffold_195092_3AL:40467-43981	0.0933847	0.2749	1.55765	retrotransposon unclassified	#N/A	#N/A
XLOC_008837	XLOC_008837	TRIAE_CS42_1BS_TGACv1_050042_AA0166380	TGACv1_scaffold_050042_1BS:80619-85851	0.103273	0.304433	1.55966	#N/A	#N/A	#N/A
XLOC_103399	XLOC_103399	TRIAE_CS42_7BS_TGACv1_593795_AA1954520	TGACv1_scaffold_593795_7BS:9421-20585	0.0960289	0.283198	1.56027	Disease resistance RPM1	#N/A	TRIAE_CS42_7BS_TGACv1_593795_AA1954520
XLOC_070297	XLOC_070297	TRIAE_CS42_5BL_TGACv1_405069_AA1319240	TGACv1_scaffold_405069_5BL:102746-111666	1.0412	3.08324	1.56619	FLOWERING LOCUS T-like isoform X1	#N/A	#N/A
XLOC_067578	XLOC_067578	TRIAE_CS42_5AS_TGACv1_393156_AA1269250	TGACv1_scaffold_393156_5AS:29130-80525	0.144008	0.429589	1.57681	ABC transporter G family member 37	#N/A	#N/A
XLOC_009555	XLOC_009555	TRIAE_CS42_1BS_TGACv1_051623_AA0180630	TGACv1_scaffold_051623_1BS:15446-20102	0.284076	0.858244	1.59511	zinc finger CCCH domain-containing 4 isoform X2	#N/A	#N/A
XLOC_014643	XLOC_014643	TRIAE_CS42_2AL_TGACv1_093180_AA0274290	TGACv1_scaffold_093180_2AL:119895-122402	0.219461	0.668745	1.60749	hypothetical protein BRADI_3g17656, partial	#N/A	#N/A
XLOC_087340	XLOC_087340	TRIAE_CS42_6BS_TGACv1_513452_AA1642050	TGACv1_scaffold_513452_6BS:61213-65830	0.106357	0.324758	1.61045	retrotransposon unclassified	#N/A	#N/A
XLOC_057378	XLOC_057378	TRIAE_CS42_4BS_TGACv1_328042_AA1081740	TGACv1_scaffold_328042_4BS:122866-125747	0.318602	0.975139	1.61385	#N/A	#N/A	#N/A
XLOC_113734	XLOC_113734	TRIAE_CS42_U_TGACv1_688956_AA2160370	TGACv1_scaffold_688956_U:0-1328	100.718	308.514	1.61502	#N/A	#N/A	#N/A
XLOC_031158	XLOC_031158	TRIAE_CS42_2DS_TGACv1_177603_AA0580930	TGACv1_scaffold_177603_2DS:101075-105521	0.0823178	0.252216	1.61538	hypothetical protein TRIUR3_00700	#N/A	#N/A
XLOC_089615	XLOC_089615	TRIAE_CS42_6DL_TGACv1_526599_AA1687990	TGACv1_scaffold_526599_6DL:102685-105540	0.0808526	0.249484	1.62558	retrotransposon unclassified	#N/A	#N/A
XLOC_113537	XLOC_113537	TRIAE_CS42_U_TGACv1_659557_AA2152100	TGACv1_scaffold_659557_U:0-3536	1.28227	3.97219	1.63124	E3 ubiquitin- ligase UPL1	#N/A	#N/A
XLOC_019693	XLOC_019693	TRIAE_CS42_2AS_TGACv1_114225_AA0365170	TGACv1_scaffold_114225_2AS:29095-30186	0.208366	0.645744	1.63184	Calcium calmodulin-dependent serine threonine- kinase 1	#N/A	#N/A
XLOC_057653	XLOC_057653	TRIAE_CS42_4BS_TGACv1_328382_AA1087200	TGACv1_scaffold_328382_4BS:71314-73505	0.0702565	0.217883	1.63285	ribonuclease H At1g65750	#N/A	#N/A
XLOC_055092	XLOC_055092	TRIAE_CS42_4BL_TGACv1_320400_AA1037830	TGACv1_scaffold_320400_4BL:160325-162014	0.189127	0.586976	1.63395	hypothetical protein TRIUR3_08246	#N/A	#N/A
XLOC_088478	XLOC_088478	TRIAE_CS42_6BS_TGACv1_514786_AA1664380	TGACv1_scaffold_514786_6BS:18005-24429	0.146278	0.454158	1.63449	HVA22 g	#N/A	#N/A
XLOC_088172	XLOC_088172	TRIAE_CS42_6BS_TGACv1_514325_AA1658370	TGACv1_scaffold_514325_6BS:30419-33843	0.411049	1.27941	1.6381	#N/A	#N/A	#N/A
XLOC_016203	XLOC_016203	TRIAE_CS42_2AL_TGACv1_094706_AA0301810	TGACv1_scaffold_094706_2AL:33040-44885	0.427314	1.33878	1.64755	retrotransposon unclassified	#N/A	#N/A
XLOC_109153	XLOC_109153	TRIAE_CS42_7DS_TGACv1_625443_AA2065180	TGACv1_scaffold_625443_7DS:10206-15527	0.208247	0.656658	1.65685	Kr1 partial	#N/A	#N/A
XLOC_091531	XLOC_091531	TRIAE_CS42_6DS_TGACv1_542497_AA1722590	TGACv1_scaffold_542497_6DS:218955-222325	0.24175	0.762949	1.65807	#N/A	#N/A	#N/A
XLOC_057266	XLOC_057266	TRIAE_CS42_4BS_TGACv1_327937_AA1079240	TGACv1_scaffold_327937_4BS:213936-221390	0.379112	1.21099	1.67549	#N/A	#N/A	#N/A
XLOC_096314	XLOC_096314	TRIAE_CS42_7AS_TGACv1_569435_AA1815800	TGACv1_scaffold_569435_7AS:7940-8655	1806.1	5788.3	1.68026	cell wall-associated hydrolase	#N/A	#N/A
XLOC_044321	XLOC_044321	TRIAE_CS42_3B_TGACv1_242459_AA0833670	TGACv1_scaffold_242459_3B:31-874	0.700282	2.2699	1.69662	ATP-dependent Clp protease proteolytic subunit (chloroplast)	#N/A	#N/A
XLOC_047828	XLOC_047828	TRIAE_CS42_3DL_TGACv1_259177_AA0897710	TGACv1_scaffold_259177_3DL:82-941	1083.22	3515.3	1.69832	Photosystem II D1 (chloroplast)	#N/A	#N/A
XLOC_065002	XLOC_065002	TRIAE_CS42_5AL_TGACv1_375450_AA1221860	TGACv1_scaffold_375450_5AL:79115-81092	0.0887454	0.29132	1.71486	AF466646_7 poly	#N/A	#N/A
XLOC_068325	XLOC_068325	TRIAE_CS42_5AS_TGACv1_395327_AA1282860	TGACv1_scaffold_395327_5AS:0-1285	0.326131	1.07063	1.71494	#N/A	#N/A	#N/A
XLOC_113650	XLOC_113650	TRIAE_CS42_U_TGACv1_678169_AA2157430	TGACv1_scaffold_678169_U:65-1728	0.201599	0.664601	1.721	Cysteine-rich receptor kinase 25	#N/A	#N/A
XLOC_088415	XLOC_088415	TRIAE_CS42_6BS_TGACv1_514673_AA1663080	TGACv1_scaffold_514673_6BS:44576-47915	0.149514	0.492907	1.72104	gag-pol poly	#N/A	#N/A
XLOC_057372	XLOC_057372	TRIAE_CS42_4BS_TGACv1_328034_AA1081620	TGACv1_scaffold_328034_4BS:29461-32505	0.255227	0.845032	1.72722	Serine threonine- kinase SMG1	#N/A	#N/A
XLOC_081459	XLOC_081459	TRIAE_CS42_6AL_TGACv1_472663_AA1524570	TGACv1_scaffold_472663_6AL:1-2354	0.122398	0.406116	1.73031	ATP-dependent DNA helicase PIF1-like	#N/A	#N/A
XLOC_101324	XLOC_101324	TRIAE_CS42_7BL_TGACv1_580324_AA1913430	TGACv1_scaffold_580324_7BL:13065-15944	1.23619	4.11495	1.73498	phosphate dikinase chloroplastic	#N/A	#N/A
XLOC_094683	XLOC_094683	TRIAE_CS42_7AL_TGACv1_557570_AA1783240	TGACv1_scaffold_557570_7AL:50044-51059	0.398698	1.33769	1.74638	#N/A	#N/A	#N/A
XLOC_053416	XLOC_053416	TRIAE_CS42_4AS_TGACv1_306373_AA1007220	TGACv1_scaffold_306373_4AS:43715-45253	4.62746	15.5663	1.75013	photosystem II D1 (chloroplast)	#N/A	#N/A
XLOC_086951	XLOC_086951	TRIAE_CS42_6BS_TGACv1_513201_AA1634120	TGACv1_scaffold_513201_6BS:55031-57665	0.0912735	0.307131	1.75058	retrotransposon unclassified	#N/A	#N/A
XLOC_025567	XLOC_025567	TRIAE_CS42_2BS_TGACv1_147027_AA0476780	TGACv1_scaffold_147027_2BS:44840-48005	0.277738	0.936361	1.75334	transposon En Spm sub-class	#N/A	#N/A
XLOC_014195	XLOC_014195	TRIAE_CS42_1DS_TGACv1_088056_AA0265760	TGACv1_scaffold_088056_1DS:1-820	94.5245	320.803	1.76293	photosystem II D1 (chloroplast)	#N/A	#N/A
XLOC_099253	XLOC_099253	TRIAE_CS42_7BL_TGACv1_577338_AA1872610	TGACv1_scaffold_577338_7BL:88520-117001	0.547047	1.86403	1.76869	retrotransposon unclassified	#N/A	#N/A
XLOC_048196	XLOC_048196	TRIAE_CS42_3DS_TGACv1_271703_AA0906180	TGACv1_scaffold_271703_3DS:77653-110532	0.496441	1.71177	1.7858	retrotransposon unclassified	#N/A	#N/A
XLOC_013225	XLOC_013225	TRIAE_CS42_1DS_TGACv1_080362_AA0246630	TGACv1_scaffold_080362_1DS:29205-30494	0.119348	0.414097	1.79479	#N/A	#N/A	#N/A
XLOC_085387	XLOC_085387	TRIAE_CS42_6BL_TGACv1_500322_AA1603190	TGACv1_scaffold_500322_6BL:0-1229	0.116354	0.404337	1.79704	Retrovirus-related Pol poly LINE-1	#N/A	#N/A
XLOC_104642	XLOC_104642	TRIAE_CS42_7DL_TGACv1_603264_AA1979540	TGACv1_scaffold_603264_7DL:67695-70093	0.10857	0.379158	1.80417	MDR-like ABC transporter	#N/A	#N/A
XLOC_112148	XLOC_112148	TRIAE_CS42_U_TGACv1_642777_AA2123150	TGACv1_scaffold_642777_U:27956-35755	0.0760885	0.266509	1.80843	non-LTR retroelement reverse transcriptase	#N/A	#N/A
XLOC_002936	XLOC_002936	TRIAE_CS42_1AL_TGACv1_003750_AA0051380	TGACv1_scaffold_003750_1AL:23835-25385	0.285593	1.00353	1.81305	AC079852_15 transposase	#N/A	#N/A
XLOC_072146	XLOC_072146	TRIAE_CS42_5BL_TGACv1_406923_AA1351580	TGACv1_scaffold_406923_5BL:46043-49915	0.0756291	0.266979	1.81971	AATF isoform X1	#N/A	#N/A
XLOC_091757	XLOC_091757	TRIAE_CS42_6DS_TGACv1_542678_AA1727290	TGACv1_scaffold_542678_6DS:100761-107164	0.125012	0.446522	1.83667	COP9 signalosome complex subunit 4	#N/A	#N/A
XLOC_017662	XLOC_017662	TRIAE_CS42_2AL_TGACv1_100506_AA0327530	TGACv1_scaffold_100506_2AL:3128-3872	18.4278	66.0495	1.84166	photosystem I subunit IX (chloroplast)	#N/A	#N/A
XLOC_054791	XLOC_054791	TRIAE_CS42_4AS_TGACv1_310399_AA1031500	TGACv1_scaffold_310399_4AS:2232-3656	0.628597	2.2587	1.84528	NADH dehydrogenase subunit partial (chloroplast)	#N/A	#N/A
XLOC_018452	XLOC_018452	TRIAE_CS42_2AS_TGACv1_112667_AA0343060	TGACv1_scaffold_112667_2AS:71334-74536	0.0790756	0.284738	1.84833	#N/A	#N/A	#N/A
XLOC_067517	XLOC_067517	TRIAE_CS42_5AS_TGACv1_393076_AA1268030	TGACv1_scaffold_393076_5AS:57041-59785	0.227557	0.823097	1.85483	ABC transporter G family member 37	#N/A	#N/A
XLOC_065345	XLOC_065345	TRIAE_CS42_5AL_TGACv1_375818_AA1227510	TGACv1_scaffold_375818_5AL:5900-11005	0.328674	1.19161	1.85818	FLOWERING LOCUS T-like isoform X1	#N/A	#N/A
XLOC_038991	XLOC_038991	TRIAE_CS42_3B_TGACv1_221064_AA0728940	TGACv1_scaffold_221064_3B:175095-178315	0.170881	0.621285	1.86226	AF466646_7 poly	#N/A	#N/A
XLOC_062013	XLOC_062013	TRIAE_CS42_4DS_TGACv1_361556_AA1170070	TGACv1_scaffold_361556_4DS:44625-62265	0.0797833	0.291716	1.8704	ZINC INDUCED FACILITATOR-LIKE 1-like isoform X1	#N/A	#N/A
XLOC_088073	XLOC_088073	TRIAE_CS42_6BS_TGACv1_514196_AA1656690	TGACv1_scaffold_514196_6BS:34585-36697	0.063344	0.231817	1.87171	#N/A	#N/A	#N/A
XLOC_031184	XLOC_031184	TRIAE_CS42_2DS_TGACv1_177628_AA0581460	TGACv1_scaffold_177628_2DS:28085-39091	0.0616191	0.227246	1.88281	retrotransposon Ty3-gypsy subclass	#N/A	#N/A
XLOC_081116	XLOC_081116	TRIAE_CS42_6AL_TGACv1_472187_AA1518820	TGACv1_scaffold_472187_6AL:19255-20080	0.375367	1.38595	1.8845	retrotransposon unclassified	#N/A	#N/A
XLOC_055478	XLOC_055478	TRIAE_CS42_4BL_TGACv1_320643_AA1045430	TGACv1_scaffold_320643_4BL:60315-63157	0.0683687	0.25346	1.89035	hypothetical protein TRIUR3_28827	#N/A	#N/A
XLOC_011869	XLOC_011869	TRIAE_CS42_1DL_TGACv1_062840_AA0220790	TGACv1_scaffold_062840_1DL:2720-11050	0.769594	2.85544	1.89154	argonaute partial	#N/A	#N/A
XLOC_008374	XLOC_008374	TRIAE_CS42_1BS_TGACv1_049599_AA0157450	TGACv1_scaffold_049599_1BS:46544-50095	0.754533	2.8063	1.89501	photosystem II phospho (chloroplast)	#N/A	#N/A
XLOC_013909	XLOC_013909	TRIAE_CS42_1DS_TGACv1_081270_AA0259380	TGACv1_scaffold_081270_1DS:12171-13755	0.216389	0.8063	1.89769	ABC transporter G family member 37	#N/A	#N/A
XLOC_094959	XLOC_094959	TRIAE_CS42_7AL_TGACv1_557969_AA1788480	TGACv1_scaffold_557969_7AL:3342-6505	0.107251	0.401439	1.90419	reverse transcriptase	#N/A	#N/A
XLOC_012783	XLOC_012783	TRIAE_CS42_1DL_TGACv1_065714_AA0237390	TGACv1_scaffold_065714_1DL:3175-10431	0.272898	1.02517	1.90943	retrotransposon unclassified	#N/A	#N/A
XLOC_092920	XLOC_092920	TRIAE_CS42_6DS_TGACv1_544579_AA1748815	TGACv1_scaffold_544579_6DS:12265-14700	0.196288	0.737509	1.90969	DNA-directed RNA polymerase I subunit RPA2	#N/A	#N/A
XLOC_040897	XLOC_040897	TRIAE_CS42_3B_TGACv1_222485_AA0765700	TGACv1_scaffold_222485_3B:14836-18765	0.127422	0.478801	1.90982	retrotransposon unclassified	#N/A	#N/A
XLOC_082885	XLOC_082885	TRIAE_CS42_6AS_TGACv1_485817_AA1552770	TGACv1_scaffold_485817_6AS:56795-83971	0.0845888	0.317927	1.91015	AF466203_11 prpol	#N/A	#N/A
XLOC_008130	XLOC_008130	TRIAE_CS42_1BS_TGACv1_049398_AA0152100	TGACv1_scaffold_049398_1BS:156698-164452	0.347744	1.30852	1.91184	hypothetical protein F775_23406	#N/A	#N/A
XLOC_012810	XLOC_012810	TRIAE_CS42_1DL_TGACv1_069693_AA0238520	TGACv1_scaffold_069693_1DL:0-921	98.9536	373.518	1.91635	photosystem II 44 kDa (chloroplast)	#N/A	#N/A
XLOC_038344	XLOC_038344	TRIAE_CS42_3B_TGACv1_220709_AA0716220	TGACv1_scaffold_220709_3B:82677-83942	0.234056	0.886204	1.92079	serine threonine- kinase At3g07070-like	#N/A	#N/A
XLOC_057373	XLOC_057373	TRIAE_CS42_4BS_TGACv1_328034_AA1081630	TGACv1_scaffold_328034_4BS:32613-34105	0.140791	0.54139	1.94311	Serine threonine- kinase SMG1	#N/A	#N/A
XLOC_058532	XLOC_058532	TRIAE_CS42_4BS_TGACv1_329784_AA1103980	TGACv1_scaffold_329784_4BS:15935-16868	4.90096	18.9666	1.95232	photosystem II D1 (chloroplast)	#N/A	#N/A
XLOC_106956	XLOC_106956	TRIAE_CS42_7DS_TGACv1_621743_AA2025040	TGACv1_scaffold_621743_7DS:35625-60470	0.10255	0.397671	1.95524	Retrovirus-related Pol poly LINE-1	#N/A	#N/A
XLOC_054172	XLOC_054172	TRIAE_CS42_4AS_TGACv1_307474_AA1020570	TGACv1_scaffold_307474_4AS:46494-50523	0.0682616	0.264784	1.95567	retrotransposon unclassified	#N/A	#N/A
XLOC_044240	XLOC_044240	TRIAE_CS42_3B_TGACv1_231068_AA0830465	TGACv1_scaffold_231068_3B:5343-5955	1.9567	7.69337	1.9752	photosystem I P700 apo A1 (chloroplast)	#N/A	#N/A
XLOC_051538	XLOC_051538	TRIAE_CS42_4AL_TGACv1_289397_AA0970160	TGACv1_scaffold_289397_4AL:27875-32160	0.0552602	0.220179	1.99437	WPP domain-interacting tail-anchored 1-like isoform X2	#N/A	#N/A
XLOC_034626	XLOC_034626	TRIAE_CS42_3AL_TGACv1_195175_AA0645780	TGACv1_scaffold_195175_3AL:19637-30342	1.68795	6.73433	1.99626	photosystem II CP47 chlorophyll apo (plastid)	#N/A	#N/A
XLOC_046292	XLOC_046292	TRIAE_CS42_3DL_TGACv1_250553_AA0870190	TGACv1_scaffold_250553_3DL:14086-18425	0.324272	1.29915	2.00229	Ubiquitin-conjugating enzyme E2-17 kDa	#N/A	#N/A
XLOC_052569	XLOC_052569	TRIAE_CS42_4AL_TGACv1_290729_AA0988740	TGACv1_scaffold_290729_4AL:17650-27555	0.073294	0.296708	2.01728	DNA helicase homolog	#N/A	#N/A
XLOC_074591	XLOC_074591	TRIAE_CS42_5DL_TGACv1_433038_AA1399400	TGACv1_scaffold_433038_5DL:73870-75754	0.581687	2.38394	2.03503	#N/A	#N/A	#N/A
XLOC_037760	XLOC_037760	TRIAE_CS42_3AS_TGACv1_212944_AA0704270	TGACv1_scaffold_212944_3AS:15905-24220	0.0850926	0.349883	2.03977	ATP-dependent DNA helicase PIF1-like	#N/A	#N/A
XLOC_086725	XLOC_086725	TRIAE_CS42_6BL_TGACv1_505669_AA1629250	TGACv1_scaffold_505669_6BL:21-2075	0.221718	0.91181	2.04001	hypothetical protein T12_513	#N/A	#N/A
XLOC_081119	XLOC_081119	TRIAE_CS42_6AL_TGACv1_472187_AA1518860	TGACv1_scaffold_472187_6AL:34714-36345	0.129183	0.533865	2.04706	predicted protein	#N/A	#N/A
XLOC_079266	XLOC_079266	TRIAE_CS42_5DS_TGACv1_457151_AA1483180	TGACv1_scaffold_457151_5DS:12466-16165	0.405352	1.67543	2.04728	hypothetical protein F775_24083	#N/A	#N/A
XLOC_015211	XLOC_015211	TRIAE_CS42_2AL_TGACv1_093655_AA0284620	TGACv1_scaffold_093655_2AL:24962-28013	0.764834	3.16608	2.04948	GNAT family	#N/A	#N/A
XLOC_033062	XLOC_033062	TRIAE_CS42_3AL_TGACv1_193673_AA0617360	TGACv1_scaffold_193673_3AL:44901-48295	0.0864737	0.358953	2.05346	ribonuclease H At1g65750	#N/A	#N/A
XLOC_008974	XLOC_008974	TRIAE_CS42_1BS_TGACv1_050185_AA0168750	TGACv1_scaffold_050185_1BS:36726-42835	1.89928	7.98953	2.07266	Methionine aminopeptidase chloroplastic	#N/A	#N/A
XLOC_113523	XLOC_113523	TRIAE_CS42_U_TGACv1_656557_AA2151230	TGACv1_scaffold_656557_U:0-4089	0.224891	0.950011	2.07872	#N/A	#N/A	#N/A
XLOC_097349	XLOC_097349	TRIAE_CS42_7AS_TGACv1_570406_AA1835220	TGACv1_scaffold_570406_7AS:3865-7145	0.132619	0.561998	2.08328	retrotransposon unclassified	#N/A	#N/A
XLOC_033758	XLOC_033758	TRIAE_CS42_3AL_TGACv1_194293_AA0630530	TGACv1_scaffold_194293_3AL:42656-51365	0.586022	2.55862	2.12634	Ubiquitin-conjugating enzyme E2-17 kDa	#N/A	#N/A
XLOC_083235	XLOC_083235	TRIAE_CS42_6AS_TGACv1_486296_AA1559350	TGACv1_scaffold_486296_6AS:46462-48455	0.0934915	0.409869	2.13226	retrotransposon unclassified	#N/A	#N/A
XLOC_034075	XLOC_034075	TRIAE_CS42_3AL_TGACv1_194586_AA0636280	TGACv1_scaffold_194586_3AL:34006-38005	0.0682213	0.300528	2.13921	Serine threonine- kinase SMG1	#N/A	#N/A
XLOC_056228	XLOC_056228	TRIAE_CS42_4BL_TGACv1_321337_AA1059210	TGACv1_scaffold_321337_4BL:24824-32205	0.158403	0.697874	2.13937	alanine--tRNA ligase	#N/A	#N/A
XLOC_073500	XLOC_073500	TRIAE_CS42_5BS_TGACv1_423506_AA1378310	TGACv1_scaffold_423506_5BS:109410-111664	0.0539783	0.238234	2.14192	#N/A	#N/A	#N/A
XLOC_062384	XLOC_062384	TRIAE_CS42_4DS_TGACv1_362028_AA1175860	TGACv1_scaffold_362028_4DS:26515-30539	0.16247	0.720463	2.14875	LRR receptor-like serine threonine- kinase	#N/A	#N/A
XLOC_003106	XLOC_003106	TRIAE_CS42_1AL_TGACv1_004981_AA0054420	TGACv1_scaffold_004981_1AL:6775-9805	0.069984	0.314155	2.16638	DNA helicase homolog	#N/A	#N/A
XLOC_023971	XLOC_023971	TRIAE_CS42_2BL_TGACv1_136789_AA0445040	TGACv1_scaffold_136789_2BL:1029-3180	28.9355	131.091	2.17966	photosystem II K (chloroplast)	#N/A	#N/A
XLOC_041353	XLOC_041353	TRIAE_CS42_3B_TGACv1_222967_AA0774310	TGACv1_scaffold_222967_3B:66104-68594	0.202189	0.939248	2.2158	retrotransposon unclassified	#N/A	#N/A
XLOC_013907	XLOC_013907	TRIAE_CS42_1DS_TGACv1_081270_AA0259410	TGACv1_scaffold_081270_1DS:19535-22882	0.124975	0.580967	2.21682	ABC transporter G family member 37	#N/A	#N/A
XLOC_112580	XLOC_112580	TRIAE_CS42_U_TGACv1_643330_AA2130750	TGACv1_scaffold_643330_U:4915-7886	0.120194	0.559539	2.21888	ABC transporter G family member 37	#N/A	#N/A
XLOC_035961	XLOC_035961	TRIAE_CS42_3AL_TGACv1_199189_AA0669530	TGACv1_scaffold_199189_3AL:7625-8300	380.54	1783.47	2.22857	ORF107c	#N/A	#N/A
XLOC_067518	XLOC_067518	TRIAE_CS42_5AS_TGACv1_393076_AA1268040	TGACv1_scaffold_393076_5AS:59866-60645	0.242926	1.13897	2.22913	retrotransposon LINE subclass	#N/A	#N/A
XLOC_012803	XLOC_012803	TRIAE_CS42_1DL_TGACv1_067388_AA0238180	TGACv1_scaffold_067388_1DL:1364-3429	3.7436	17.6083	2.23375	photosystem I assembly Ycf4 (plastid)	#N/A	#N/A
XLOC_012069	XLOC_012069	TRIAE_CS42_1DL_TGACv1_063118_AA0224110	TGACv1_scaffold_063118_1DL:5545-8380	0.0997558	0.469663	2.23515	AC087852_29 reverse transcriptase	#N/A	#N/A
XLOC_054778	XLOC_054778	TRIAE_CS42_4AS_TGACv1_309545_AA1031050	TGACv1_scaffold_309545_4AS:3395-6386	0.228752	1.09791	2.2629	retrotransposon expressed	#N/A	#N/A
XLOC_026285	XLOC_026285	TRIAE_CS42_2BS_TGACv1_148073_AA0490380	TGACv1_scaffold_148073_2BS:3235-16799	0.183672	0.88268	2.26476	transcription-associated 1-like	#N/A	#N/A
XLOC_063219	XLOC_063219	TRIAE_CS42_5AL_TGACv1_374136_AA1191430	TGACv1_scaffold_374136_5AL:162805-164235	0.0723558	0.348045	2.26609	Integrase core	#N/A	#N/A
XLOC_111680	XLOC_111680	TRIAE_CS42_U_TGACv1_642273_AA2114660	TGACv1_scaffold_642273_U:38746-41955	0.0596977	0.28758	2.26822	retrotransposon unclassified	#N/A	#N/A
XLOC_062382	XLOC_062382	TRIAE_CS42_4DS_TGACv1_362028_AA1175840	TGACv1_scaffold_362028_4DS:13025-23887	0.115889	0.55979	2.27214	Organic cation transporter	#N/A	#N/A
XLOC_009143	XLOC_009143	TRIAE_CS42_1BS_TGACv1_050436_AA0172010	TGACv1_scaffold_050436_1BS:14251-15291	12.611	61.7403	2.29153	#N/A	#N/A	#N/A
XLOC_058852	XLOC_058852	TRIAE_CS42_4BS_TGACv1_331358_AA1109910	TGACv1_scaffold_331358_4BS:6565-10159	0.203886	1.01387	2.31404	hypothetical protein F775_00032	#N/A	#N/A
XLOC_088423	XLOC_088423	TRIAE_CS42_6BS_TGACv1_514684_AA1663210	TGACv1_scaffold_514684_6BS:524-1763	3.13254	15.6071	2.3168	photosystem I P700 apo A1 (chloroplast)	#N/A	#N/A
XLOC_078356	XLOC_078356	TRIAE_CS42_5DL_TGACv1_436795_AA1463250	TGACv1_scaffold_436795_5DL:13327-14868	20.9895	105.373	2.32776	D2 reaction center of photosystem II (chloroplast)	#N/A	#N/A
XLOC_014644	XLOC_014644	TRIAE_CS42_2AL_TGACv1_093180_AA0274300	TGACv1_scaffold_093180_2AL:122455-126985	0.180284	0.918241	2.3486	retrotransposon unclassified	#N/A	#N/A
XLOC_077050	XLOC_077050	TRIAE_CS42_5DL_TGACv1_434768_AA1441350	TGACv1_scaffold_434768_5DL:47833-49535	0.079032	0.40401	2.35388	arabinogalactan peptide 16-like	#N/A	#N/A
XLOC_079714	XLOC_079714	TRIAE_CS42_5DS_TGACv1_458038_AA1491570	TGACv1_scaffold_458038_5DS:8343-12515	0.0755169	0.386748	2.35652	hypothetical protein	#N/A	#N/A
XLOC_025566	XLOC_025566	TRIAE_CS42_2BS_TGACv1_147027_AA0476770	TGACv1_scaffold_147027_2BS:37802-43855	0.0653171	0.340257	2.38109	B3 domain-containing	#N/A	#N/A
XLOC_050644	XLOC_050644	TRIAE_CS42_4AL_TGACv1_288611_AA0953820	TGACv1_scaffold_288611_4AL:22556-38642	0.0855392	0.45394	2.40784	#N/A	#N/A	#N/A
XLOC_062383	XLOC_062383	TRIAE_CS42_4DS_TGACv1_362028_AA1175850	TGACv1_scaffold_362028_4DS:23935-26284	0.18812	1.00053	2.41103	retrotransposon unclassified	#N/A	#N/A
XLOC_026600	XLOC_026600	TRIAE_CS42_2BS_TGACv1_149057_AA0496060	TGACv1_scaffold_149057_2BS:15824-17120	0.065289	0.351402	2.42821	Retrovirus-related Pol poly LINE-1	#N/A	#N/A
XLOC_049334	XLOC_049334	TRIAE_CS42_3DS_TGACv1_272969_AA0927140	TGACv1_scaffold_272969_3DS:1869-3656	0.0615925	0.335871	2.44708	#N/A	#N/A	#N/A
XLOC_001211	XLOC_001211	TRIAE_CS42_1AL_TGACv1_000931_AA0022110	TGACv1_scaffold_000931_1AL:84999-98254	0.0818798	0.446708	2.44775	hypothetical protein OsJ_00596	#N/A	#N/A
XLOC_041997	XLOC_041997	TRIAE_CS42_3B_TGACv1_223755_AA0786690	TGACv1_scaffold_223755_3B:4635-8515	0.15185	0.835467	2.45994	hAT family dimerisation domain containing	#N/A	#N/A
XLOC_036826	XLOC_036826	TRIAE_CS42_3AS_TGACv1_211262_AA0687600	TGACv1_scaffold_211262_3AS:21492-32705	0.209674	1.15873	2.46633	piezo-type mechanosensitive ion channel homolog isoform X1	#N/A	#N/A
XLOC_010787	XLOC_010787	TRIAE_CS42_1DL_TGACv1_061777_AA0203330	TGACv1_scaffold_061777_1DL:33234-35415	0.233818	1.30172	2.47696	ATP synthase CF1 alpha subunit (chloroplast)	#N/A	#N/A
XLOC_090510	XLOC_090510	TRIAE_CS42_6DL_TGACv1_527396_AA1703320	TGACv1_scaffold_527396_6DL:30569-32235	0.243768	1.3693	2.48986	unnamed protein product	#N/A	#N/A
XLOC_051311	XLOC_051311	TRIAE_CS42_4AL_TGACv1_289155_AA0966250	TGACv1_scaffold_289155_4AL:65246-67482	0.155271	0.87699	2.49777	Metal transporter Nramp1	#N/A	#N/A
XLOC_078640	XLOC_078640	TRIAE_CS42_5DL_TGACv1_439510_AA1468990	TGACv1_scaffold_439510_5DL:1825-3841	1.6905	9.5545	2.49873	ATP synthase CF0 A subunit (chloroplast)	#N/A	#N/A
XLOC_081680	XLOC_081680	TRIAE_CS42_6AL_TGACv1_473065_AA1528420	TGACv1_scaffold_473065_6AL:20155-22105	0.237883	1.34883	2.50338	F-box At3g56470-like	#N/A	#N/A
XLOC_047366	XLOC_047366	TRIAE_CS42_3DL_TGACv1_252173_AA0888060	TGACv1_scaffold_252173_3DL:6095-15813	0.0887559	0.507943	2.51675	ribonuclease H At1g65750	#N/A	#N/A
XLOC_108151	XLOC_108151	TRIAE_CS42_7DS_TGACv1_622912_AA2047090	TGACv1_scaffold_622912_7DS:13140-16805	0.0982626	0.567322	2.52945	zinc protease pqqL	#N/A	#N/A
XLOC_101597	XLOC_101597	TRIAE_CS42_7BL_TGACv1_584395_AA1919200	TGACv1_scaffold_584395_7BL:386-1538	4.10444	23.7048	2.52992	ATP synthase CF0 C subunit	#N/A	#N/A
XLOC_078378	XLOC_078378	TRIAE_CS42_5DL_TGACv1_436858_AA1463620	TGACv1_scaffold_436858_5DL:4491-5375	82.1904	492.118	2.58196	chloroplast hypothetical protein (mitochondrion)	#N/A	#N/A
XLOC_019067	XLOC_019067	TRIAE_CS42_2AS_TGACv1_113313_AA0354340	TGACv1_scaffold_113313_2AS:46995-49037	6.15494	36.8773	2.58292	photosystem II CP43 chlorophyll apo (chloroplast)	#N/A	#N/A
XLOC_058257	XLOC_058257	TRIAE_CS42_4BS_TGACv1_329165_AA1098480	TGACv1_scaffold_329165_4BS:54658-57357	0.373941	2.26328	2.59753	37 partial	#N/A	#N/A
XLOC_025921	XLOC_025921	TRIAE_CS42_2BS_TGACv1_147474_AA0483570	TGACv1_scaffold_147474_2BS:53326-57543	0.489635	2.96955	2.60047	#N/A	#N/A	#N/A
XLOC_020170	XLOC_020170	TRIAE_CS42_2AS_TGACv1_119479_AA0374970	TGACv1_scaffold_119479_2AS:2011-3004	0.0904764	0.553257	2.61234	retrotransposon unclassified	#N/A	#N/A
XLOC_095775	XLOC_095775	TRIAE_CS42_7AS_TGACv1_569039_AA1805400	TGACv1_scaffold_569039_7AS:280610-284155	0.256213	1.57699	2.62176	#N/A	#N/A	#N/A
XLOC_079269	XLOC_079269	TRIAE_CS42_5DS_TGACv1_457155_AA1483320	TGACv1_scaffold_457155_5DS:41875-44610	0.039806	0.246949	2.63316	zinc protease pqqL	#N/A	#N/A
XLOC_057696	XLOC_057696	TRIAE_CS42_4BS_TGACv1_328463_AA1088200	TGACv1_scaffold_328463_4BS:30203-32735	0.0476119	0.295883	2.63563	retrotransposon unclassified	#N/A	#N/A
XLOC_044752	XLOC_044752	TRIAE_CS42_3DL_TGACv1_249226_AA0842310	TGACv1_scaffold_249226_3DL:116027-119195	0.125018	0.781082	2.64333	neural Wiskott-Aldrich syndrome -like	#N/A	#N/A
XLOC_048771	XLOC_048771	TRIAE_CS42_3DS_TGACv1_272204_AA0916750	TGACv1_scaffold_272204_3DS:73375-80826	0.192078	1.20034	2.64368	piezo-type mechanosensitive ion channel homolog isoform X1	#N/A	#N/A
XLOC_072366	XLOC_072366	TRIAE_CS42_5BL_TGACv1_407328_AA1355840	TGACv1_scaffold_407328_5BL:4035-4960	15.366	96.3855	2.64907	unknown	#N/A	#N/A
XLOC_090367	XLOC_090367	TRIAE_CS42_6DL_TGACv1_527232_AA1700890	TGACv1_scaffold_527232_6DL:27596-56775	0.0716792	0.452617	2.65866	predicted protein, partial	#N/A	#N/A
XLOC_011398	XLOC_011398	TRIAE_CS42_1DL_TGACv1_062365_AA0213320	TGACv1_scaffold_062365_1DL:37127-42980	0.115349	0.732776	2.66736	partial (chloroplast)	#N/A	#N/A
XLOC_034807	XLOC_034807	TRIAE_CS42_3AL_TGACv1_195394_AA0649050	TGACv1_scaffold_195394_3AL:34368-36705	0.0425484	0.270395	2.66789	retrotransposon Ty1-copia subclass	#N/A	#N/A
XLOC_009313	XLOC_009313	TRIAE_CS42_1BS_TGACv1_050795_AA0175580,TRIAE_CS42_1BS_TGACv1_050795_AA0175590	TGACv1_scaffold_050795_1BS:22335-33160	0.239979	1.54195	2.68378	#N/A	#N/A	#N/A
XLOC_086715	XLOC_086715	TRIAE_CS42_6BL_TGACv1_504517_AA1628890	TGACv1_scaffold_504517_6BL:3184-5145	0.0877158	0.571091	2.70281	hypothetical protein SORBIDRAFT_07g019100	#N/A	#N/A
XLOC_059277	XLOC_059277	TRIAE_CS42_4DL_TGACv1_342681_AA1119680	TGACv1_scaffold_342681_4DL:61685-64171	0.0646508	0.422884	2.70952	hypothetical protein F775_07110	#N/A	#N/A
XLOC_025565	XLOC_025565	TRIAE_CS42_2BS_TGACv1_147027_AA0476750	TGACv1_scaffold_147027_2BS:33266-34805	0.152481	1.00158	2.71558	hypothetical protein F775_42261	#N/A	#N/A
XLOC_014017	XLOC_014017	TRIAE_CS42_1DS_TGACv1_081556_AA0261430	TGACv1_scaffold_081556_1DS:14030-20895	0.19115	1.26496	2.72631	ubiquitin-conjugating enzyme E2 28	#N/A	#N/A
XLOC_085921	XLOC_085921	TRIAE_CS42_6BL_TGACv1_501063_AA1613120	TGACv1_scaffold_501063_6BL:18936-49452	0.103253	0.684861	2.72963	predicted protein, partial	#N/A	#N/A
XLOC_048148	XLOC_048148	TRIAE_CS42_3DS_TGACv1_271664_AA0905090	TGACv1_scaffold_271664_3DS:47442-49356	4.57654	30.4848	2.73576	cytochrome f (plastid)	#N/A	#N/A
XLOC_079902	XLOC_079902	TRIAE_CS42_5DS_TGACv1_460630_AA1495610	TGACv1_scaffold_460630_5DS:0-1247	24.8261	165.837	2.73984	photosystem II 44 kDa (chloroplast)	#N/A	#N/A
XLOC_012070	XLOC_012070	TRIAE_CS42_1DL_TGACv1_063118_AA0224120	TGACv1_scaffold_063118_1DL:8435-11696	0.0929969	0.622768	2.74344	Alanyl-tRNA synthetase	#N/A	#N/A
XLOC_083887	XLOC_083887	TRIAE_CS42_6AS_TGACv1_487608_AA1571830	TGACv1_scaffold_487608_6AS:14325-26604	0.0308643	0.206893	2.74487	BEACH domain-containing B-like isoform X2	#N/A	#N/A
XLOC_110113	XLOC_110113	TRIAE_CS42_U_TGACv1_641108_AA2085400	TGACv1_scaffold_641108_U:91175-92140	0.109818	0.74305	2.75834	#N/A	#N/A	#N/A
XLOC_067072	XLOC_067072	TRIAE_CS42_5AL_TGACv1_385033_AA1258350	TGACv1_scaffold_385033_5AL:1-2370	0.600854	4.13584	2.78309	atp9 (mitochondrion)	#N/A	#N/A
XLOC_062880	XLOC_062880	TRIAE_CS42_4DS_TGACv1_364849_AA1184390	TGACv1_scaffold_364849_4DS:1851-4375	0.852962	5.94218	2.80044	photosystem II 47 kDa (chloroplast)	#N/A	#N/A
XLOC_092768	XLOC_092768	TRIAE_CS42_6DS_TGACv1_544023_AA1746060	TGACv1_scaffold_544023_6DS:2582-4755	0.240952	1.70761	2.82516	Cytochrome c oxidase subunit 3	#N/A	#N/A
XLOC_101678	XLOC_101678	TRIAE_CS42_7BS_TGACv1_591797_AA1921570	TGACv1_scaffold_591797_7BS:178285-181324	0.049305	0.352606	2.83825	AF466203_12 gag-pol precursor -orf2	#N/A	#N/A
XLOC_053360	XLOC_053360	TRIAE_CS42_4AS_TGACv1_306294_AA1005875	TGACv1_scaffold_306294_4AS:18995-27263	0.0314413	0.226605	2.84945	copia-type pol poly	#N/A	#N/A
XLOC_038990	XLOC_038990	TRIAE_CS42_3B_TGACv1_221064_AA0728880	TGACv1_scaffold_221064_3B:162235-164330	0.105078	0.759036	2.8527	AF458765_1 poly	#N/A	#N/A
XLOC_039088	XLOC_039088	TRIAE_CS42_3B_TGACv1_221110_AA0730600	TGACv1_scaffold_221110_3B:108845-167150	0.298916	2.17695	2.8645	UDP-glucose:glyco glucosyltransferase 1	#N/A	#N/A
XLOC_048521	XLOC_048521	TRIAE_CS42_3DS_TGACv1_271976_AA0912150	TGACv1_scaffold_271976_3DS:87739-90299	0.0412254	0.301255	2.86938	transposon En Spm sub-class	#N/A	#N/A
XLOC_038992	XLOC_038992	TRIAE_CS42_3B_TGACv1_221064_AA0728890	TGACv1_scaffold_221064_3B:164333-166575	0.0739755	0.541044	2.87063	glycerophosphoryl diester phosphodiesterase 1	#N/A	#N/A
XLOC_084826	XLOC_084826	TRIAE_CS42_6BL_TGACv1_499795_AA1591940	TGACv1_scaffold_499795_6BL:121579-124805	0.0355286	0.260549	2.87451	retrotransposon unclassified	#N/A	#N/A
XLOC_103626	XLOC_103626	TRIAE_CS42_7BS_TGACv1_599287_AA1959460	TGACv1_scaffold_599287_7BS:126-1285	0.120716	0.890502	2.883	zinc protease pqqL	#N/A	#N/A
XLOC_082036	XLOC_082036	TRIAE_CS42_6AL_TGACv1_474211_AA1534500	TGACv1_scaffold_474211_6AL:1910-4823	0.0699505	0.524495	2.90652	ATP synthase F0 subunit 1 (mitochondrion)	#N/A	#N/A
XLOC_086734	XLOC_086734	TRIAE_CS42_6BL_TGACv1_506575_AA1629420	TGACv1_scaffold_506575_6BL:1348-2216	28.7875	222.458	2.95002	#N/A	#N/A	#N/A
XLOC_084478	XLOC_084478	TRIAE_CS42_6BL_TGACv1_499538_AA1585270	TGACv1_scaffold_499538_6BL:157406-159725	0.0441025	0.346932	2.97572	glutathione S-transferase T3-like	#N/A	#N/A
XLOC_006342	XLOC_006342	TRIAE_CS42_1BL_TGACv1_031623_AA0117270	TGACv1_scaffold_031623_1BL:3526-6471	0.0261331	0.207132	2.9866	cytochrome c biogenesis FN (mitochondrion)	#N/A	#N/A
XLOC_081312	XLOC_081312	TRIAE_CS42_6AL_TGACv1_472434_AA1522140	TGACv1_scaffold_472434_6AL:1850-35570	0.113719	0.921021	3.01776	predicted protein, partial	#N/A	#N/A
XLOC_113989	XLOC_113989	TRIAE_CS42_4BS_TGACv1_728808_AA2171830	TGACv1_scaffold_728808_4BS:189-2230	0.050287	0.408497	3.02207	transposon unclassified	#N/A	#N/A
XLOC_092742	XLOC_092742	TRIAE_CS42_6DS_TGACv1_543977_AA1745640	TGACv1_scaffold_543977_6DS:19451-22185	0.0338737	0.276557	3.02934	hypothetical protein SORBIDRAFT_02g008730	#N/A	#N/A
XLOC_044255	XLOC_044255	TRIAE_CS42_3B_TGACv1_232364_AA0831140	TGACv1_scaffold_232364_3B:1995-4711	0.180858	1.48539	3.03792	ATPase subunit 1 (mitochondrion)	#N/A	#N/A
XLOC_038989	XLOC_038989	TRIAE_CS42_3B_TGACv1_221064_AA0728860	TGACv1_scaffold_221064_3B:158775-161340	0.071948	0.595867	3.04996	tRNA-dihydrouridine synthase A	#N/A	#N/A
XLOC_035091	XLOC_035091	TRIAE_CS42_3AL_TGACv1_195780_AA0653820	TGACv1_scaffold_195780_3AL:13936-23015	0.471544	3.99774	3.08372	ubiquitin carboxyl-terminal hydrolase 6	#N/A	#N/A
XLOC_088334	XLOC_088334	TRIAE_CS42_6BS_TGACv1_514548_AA1661370	TGACv1_scaffold_514548_6BS:23889-41360	0.0407043	0.35235	3.11376	BEACH domain-containing B-like isoform X2	#N/A	#N/A
XLOC_023872	XLOC_023872	TRIAE_CS42_2BL_TGACv1_133417_AA0442480	TGACv1_scaffold_133417_2BL:130-801	17.9183	156.211	3.12399	#N/A	#N/A	#N/A
XLOC_049842	XLOC_049842	TRIAE_CS42_3DS_TGACv1_277835_AA0937150	TGACv1_scaffold_277835_3DS:1386-2056	32.6059	292.495	3.16521	#N/A	#N/A	#N/A
XLOC_002566	XLOC_002566	TRIAE_CS42_1AL_TGACv1_002798_AA0045230	TGACv1_scaffold_002798_1AL:17189-28948	0.050972	0.458152	3.16805	hypothetical protein F775_08425	#N/A	#N/A
XLOC_053276	XLOC_053276	TRIAE_CS42_4AS_TGACv1_306187_AA1004000	TGACv1_scaffold_306187_4AS:385798-386585	72.4994	652.955	3.17094	hypothetical protein OsJ_10643	#N/A	#N/A
XLOC_073474	XLOC_073474	TRIAE_CS42_5BS_TGACv1_423480_AA1377780	TGACv1_scaffold_423480_5BS:86136-87855	0.053149	0.478942	3.17174	retrotransposon Ty1-copia subclass	#N/A	#N/A
XLOC_042543	XLOC_042543	TRIAE_CS42_3B_TGACv1_224490_AA0797130	TGACv1_scaffold_224490_3B:29005-31846	0.0825814	0.745544	3.1744	#N/A	#N/A	#N/A
XLOC_061954	XLOC_061954	TRIAE_CS42_4DS_TGACv1_361494_AA1169060	TGACv1_scaffold_361494_4DS:12441-25311	0.749461	6.88921	3.20041	#N/A	#N/A	#N/A
XLOC_038118	XLOC_038118	TRIAE_CS42_3B_TGACv1_220619_AA0711820	TGACv1_scaffold_220619_3B:328605-331838	0.0429469	0.398964	3.21563	retrotransposon unclassified	#N/A	#N/A
XLOC_040343	XLOC_040343	TRIAE_CS42_3B_TGACv1_221980_AA0754370	TGACv1_scaffold_221980_3B:45649-47198	0.158722	1.47725	3.21834	cytochrome c oxidase subunit 1 (mitochondrion)	#N/A	#N/A
XLOC_042416	XLOC_042416	TRIAE_CS42_3B_TGACv1_224279_AA0794750	TGACv1_scaffold_224279_3B:13515-21478	0.0662334	0.684228	3.36885	#N/A	#N/A	#N/A
XLOC_016248	XLOC_016248	TRIAE_CS42_2AL_TGACv1_094746_AA0302540	TGACv1_scaffold_094746_2AL:64805-67091	0.0855061	0.970549	3.5047	ATPase subunit 1 (mitochondrion)	#N/A	#N/A
XLOC_042415	XLOC_042415	TRIAE_CS42_3B_TGACv1_224279_AA0794740	TGACv1_scaffold_224279_3B:13515-21478	0.1696	1.93324	3.51081	ATP synthase F0 subunit 1 (mitochondrion)	#N/A	#N/A
XLOC_013131	XLOC_013131	TRIAE_CS42_1DS_TGACv1_080259_AA0244580	TGACv1_scaffold_080259_1DS:115614-118495	0.0529583	0.627106	3.56578	3 - partial	#N/A	#N/A
XLOC_102073	XLOC_102073	TRIAE_CS42_7BS_TGACv1_592064_AA1929760	TGACv1_scaffold_592064_7BS:98472-100130	0.0437633	0.543706	3.63503	apocytochrome b (mitochondrion)	#N/A	#N/A
XLOC_058800	XLOC_058800	TRIAE_CS42_4BS_TGACv1_330762_AA1108740	TGACv1_scaffold_330762_4BS:5141-7454	0.0413805	0.55779	3.7527	cytochrome c biogenesis FN (mitochondrion)	#N/A	#N/A
XLOC_094148	XLOC_094148	TRIAE_CS42_7AL_TGACv1_556911_AA1773280	TGACv1_scaffold_556911_7AL:26926-28195	0.0637673	0.892751	3.80737	#N/A	#N/A	#N/A
XLOC_102502	XLOC_102502	TRIAE_CS42_7BS_TGACv1_592444_AA1938290	TGACv1_scaffold_592444_7BS:19462-49295	0.0742526	1.32442	4.15677	ribonuclease H At1g65750	#N/A	#N/A
