# Supplementary material for: A conserved fungal glycosyltransferase facilitates pathogenesis of plants by enabling hyphal growth on solid surfaces
Source: PLoS Pathog. 2017 Oct 11;13(10):e1006672. doi: 10.1371/journal.ppat.1006672 (PMC5653360; doi:10.1371/journal.ppat.1006672)
Supplement: S5 Table — (XLSX) [file ppat.1006672.s021.xlsx]

## Sheet: Oligos
Oligos used King et al.,
Id	title	seq 5'-3'	Purpose / Use
P1	GT2KO Fl1 F	AAGAGCTCGGTGGTGCAATGGTTCTTGATG	GT2 gene deletion. Sac-Kpn cloning GT2 KO flank 1 into pCHYG
P2	GT2KO Fl1 R	AAGGTACCCAGAGATGGTGCGGACTCTTC
P3	GT2KO Fl2 F	AAGGATCCACACCCAGCGAATGAAAGGATA	GT2 gene deletion. BamHI-Xba1 cloning GT2 KO flank 2 into pCHYG
P4	GT2KO Fl2 R	AATCTAGAGCGCTGATCAATAATGGTCCTG
P5	GTcomp Bam	AAGGATCCCGACGATAACACTCCTTCTGGA	Complementation of 23-170. Cloning GT2 upstream and downstream regions into pCGEN BamH1-Xba1			3.48 kb
P6	GTcompXba	AAGTTAACACCGACGATCATGATCAACCAG
P7	Tub1 F	TCTTGTGTCCGAGTACCAGCAG	qRT-PCR on Z. tritici belta tubulin reference gene
P8	Tub 1R	GTTCAAACACAAGGTCGCCCAT
P9	GT2 F	ATACGGCTCAACGACTCCCG	qRT-PCR on Z. tritici GT2
P10	GT2 R	GTGGTGGTAATCGTGGAGGTCA
P11	3Lysm F	CAGCTCGAGTCTCTCAACGTCA	qRT-PCR of Z. tritici 3LysM effector gene
P12	3LysM R	TCATTCAATGACGAGCACCACG
P13	PR4- Barwin F	AAGTGCCTCCTGGTGACGAACA	qRT-PCR on T. aestiuvum PR4
P14	PR4- Barwin R	CCGCAGTCAACGAACTGGTAGC
P15	PR5 Thaumatin F	GACATCTCGGTGATCGACGGGT	qRT-PCR on T. aestiuvum PR5
P16	PR5 Thaumatin R	TGAACCTCCTGTTACCGCTGCA
P17	CDC48 F	GTCCTCCTGGCTGTGGTAAAAC	qRT-PCR on T.aestivum CDC48 reference gene
P18	CDC48 R	AGCAGCTCAGGTCCCTTGATAC
Fusarium gene deletion	U650	ccgcgggaattcgatTCAAACTTGCACCGTTCTC	LB amplification forward
	U651	gttatcgaatAGTGACGTTATGAGAGTATTGAG	LB amplification reverse
	U652	acgtcactATTCGATAACTGATATTGAAGGAGCATTTTTT	Hph split marker
	U653	gcgaattcactagtgatGGATGCCTCCGCTCGAAG	Hph split marker
	U654	ccgcgggaattcgatCGTTGCAAGACCTGCCTG	Hph split marker
	U655	ccaggtcaCTCGAGGTCGACGGTATC	Hph split marker
	U656	acctcgagTGACCTGGCAACGACACG	RB amplification forward
	U657	gcgaattcactagtgatAACAACAATTGACGTTTCTTCTTTTTAAC	RB amplification reverse
	U659	TCCTGCACCATACGCAGTCGC	Upstream LB
	U660	AACTCATCTCGAATTGAGTCCCG	Downstream RB
	U661	GAACATATTTCTGGCAACTGGG	FGRRES_00702 internal
	U662	TTTTGTTAGAGACGTTTGACTAGG	FGRRES_00702 internal
	U667	ACTTCTCGACAGACGTCGC	Internal hph
	U668	TGGCTGTGTAGAAGTACTCG	Internal hph
